# Supplementary material for: Toward allotetraploid cotton genome assembly: integration of a high-density molecular genetic linkage map with DNA sequence information
Source: BMC Genomics. 2012 Oct 9;13:539. doi: 10.1186/1471-2164-13-539 (PMC3557173; doi:10.1186/1471-2164-13-539)
Supplement: Additional file 1 — Table S1. Chromosome information in the newly updated high-density genetic map. [file 1471-2164-13-539-S1.xls]

## Sheet: Sheet1
Table S1 The information of chromosome in the newly updated high-density genetic map
Chromosome	Total Loci	Size (cM)	Average Distance (cM)	No.of Gaps﹥10cM (largest)	Marker Type
At-Subgenome					AFLP	REMAP	SRAP	gSSR	BAC-end	eSSR	RT-PCR	InDel	CAPs	SNP
A1(Chr.1)	91	133.563	1.46773	2(11.14)	1	2	2	36	0	45	3	1	0	1
A2(Chr.2)	86	109.209	1.26987	0(8.90)	4	4	9	29	0	28	12	0	0	0
A3(Chr.3)	105	142.652	1.35859	1(22.20)	4	9	5	30	1	49	4	0	0	3
A4(Chr.4)	75	124.458	1.65944	0(9.89)	1	6	2	21	0	36	4	0	2	3
A5(Chr.5)	186	213.704	1.14895	0(6.97)	5	2	8	54	0	96	11	1	1	7
A6(Chr.6)	105	128.166	1.22063	1(11.74)	3	3	6	42	1	43	5	1	0	1
A7(Chr.7)	104	122.183	1.17484	2(18.19)	3	8	6	31	0	48	6	0	0	1
A8(Chr.8)	133	133.633	1.00476	2(12.11)	6	5	7	36	0	62	7	0	2	8
A9(Chr.9)	133	136.702	1.02783	0(4.71)	7	7	5	58	0	47	5	1	1	2
A10(Chr.10)	131	125.669	0.959305	0(9.19)	2	11	11	55	1	44	4	0	1	2
A11(Chr.11)	142	166.572	1.17304	1(11.60)	3	6	3	55	0	64	8	0	0	3
A12(Chr.12)	134	154.479	1.15283	0(7.34)	0	6	9	49	2	52	11	0	2	3
A13(Chr.13)	134	136.609	1.01947	0(7.18)	7	7	8	49	0	48	11	1	0	3
At-Total	1559	1827.6	1.17229	9(22.20)	46	76	81	545	5	662	91	5	9	37
Dt-Subgenome					AFLP	REMAP	SRAP	gSSR	BAC-end	eSSR	RT-PCR	InDel	CAPs	SNP
D1(Chr.15)	130	124.81	0.960077	1(10.58)	3	5	2	53	0	59	7	0	1	0
D2(Chr.14)	150	120.003	0.80002	0(5.34)	3	8	1	52	0	72	10	0	2	2
D3(Chr.17)	107	126.518	1.18241	0(7.24)	5	16	1	35	0	43	6	0	0	1
D4(Chr.22)	109	125.242	1.14901	0(7.00)	1	7	6	44	0	42	7	0	1	1
D5(Chr.19)	223	201.646	0.904242	1(10.75)	4	6	1	82	1	109	11	1	1	7
D6(Chr.25)	133	142.146	1.06877	1(13.44)	2	10	4	66	0	45	3	0	0	3
D7(Chr.16)	134	140.21	1.04634	0(9.26)	2	3	2	58	0	61	4	1	2	1
D8(Chr.24)	158	166.108	1.05132	4(13.52)	4	7	5	55	0	72	9	1	0	5
D9(Chr.23)	112	153.423	1.36985	0(9.79)	1	3	5	54	0	43	3	0	0	3
D10(Chr.20)	152	115.714	0.761276	0(4.96)	1	13	1	68	0	56	6	1	1	5
D11(Chr.21)	160	188.063	1.17539	0(8.06)	3	5	9	77	0	59	5	0	1	1
D12(Chr.26)	158	132.178	0.83657	0(6.06)	2	11	5	53	1	76	7	0	0	3
D13(Chr.18)	129	113.963	0.883434	0(6.29)	3	17	4	42	1	51	3	3	1	4
Dt-Total	1855	1850.02	0.997318	7(13.52)	34	111	46	739	3	788	81	7	10	36
Total	3414	3677.62	1.07722	16(22.20)	80	187	127	1284	8	1450	172	12	19	73
