# Supplementary material for: Toward allotetraploid cotton genome assembly: integration of a high-density molecular genetic linkage map with DNA sequence information
Source: BMC Genomics. 2012 Oct 9;13:539. doi: 10.1186/1471-2164-13-539 (PMC3557173; doi:10.1186/1471-2164-13-539)
Supplement: Additional file 2 — Table S2. Details of the duplicated SSR loci and their chromosomal locations. [file 1471-2164-13-539-S2.xls]

## Sheet: Sheet1
Table S2 The duplicated SSR loci and their chromosomal location
	Note: Background in yellow: homeologous chromosome; Background in red: the same chromosome; Background in green: the different chromosome
	Type	Marker	Loci	Chromosome	Position	Loci	Chromosome	Position	Loci	Chromosome	Position	Loci	Chromosome	Position
1	Two loci
2		BNL2440	BNL2440-185	A1(Chr.1)	0	BNL2440-225	D1(Chr.15)	0
3		BNL3090	BNL3090-240	A1(Chr.1)	70.655	BNL3090-210	D1(Chr.15)	70.107
4		Gh649	Gh649-300	A1(Chr.1)	68.384	Gh649-170	D1(Chr.15)	65.421
5		HAU0309	HAU0309-250	A1(Chr.1)	72.419	HAU0309-220	D1(Chr.15)	80.18
6		HAU2425	HAU2425-220	A1(Chr.1)	79.28	HAU2425-300	D1(Chr.15)	87.305
7		JESPR240	JESPR240-60	A1(Chr.1)	64.502	JESPR240-180	D1(Chr.15)	63.895
8		NAU1067	NAU1067-605	A1(Chr.1)	133.563	NAU1067-600	D1(Chr.15)	118.885
9		NAU2437	NAU2437-235	A1(Chr.1)	13.28	NAU2437-270	D1(Chr.15)	8.336
10		NAU3433	NAU3433-220	A1(Chr.1)	54.48	NAU3433-360	D1(Chr.15)	57.607
11		NAU3690	NAU3690-650	A1(Chr.1)	57.293	NAU3690-180	D1(Chr.15)	58.482
12		NAU3901	NAU3901-245	A1(Chr.1)	13.864	NAU3901-280	D1(Chr.15)	7.308
13		NAU4073	NAU4073-160	A1(Chr.1)	79.978	NAU4073-180	D1(Chr.15)	78.257
14		NAU422	NAU422-135	A1(Chr.1)	61.763	NAU422-150	D1(Chr.15)	67.466
15		NAU5085	NAU5085-400	A1(Chr.1)	69.069	NAU5085-500	D1(Chr.15)	69.106
16		NAU5100	NAU5100-340	A1(Chr.1)	82.372	NAU5100-200	D1(Chr.15)	85.463
17		NAU6952	NAU6952-150	A1(Chr.1)	42.41	NAU6952-160	D1(Chr.15)	34.37
18		NAU7049	NAU7049-600	A1(Chr.1)	33.484	NAU7049-700	D1(Chr.15)	24.744
19		NAU7096	NAU7096-150	A1(Chr.1)	42.28	NAU7096-160	D1(Chr.15)	34.379
20		shin-1397	shin-1397-260	A1(Chr.1)	36.481	shin-1397-1500	D1(Chr.15)	16.683
21		TME03	TME03-150	A1(Chr.1)	75.895	TME03-175	D1(Chr.15)	77.181
22		BNL2651	NAU5668-185	A2(Chr.2)	54.153	NAU5668-195	D2(Chr.14)	37.922
23		cgr5029	cgr5029-155	A2(Chr.2)	53.744	cgr5029-145	D2(Chr.14)	35.553
24		HAU2917	HAU2917-140	A2(Chr.2)	67.967	HAU2917-125	D2(Chr.14)	33.113
25		NAU3485	NAU3485-205	A2(Chr.2)	51.645	NAU3485-195	D2(Chr.14)	42.492
26		NAU5499	NAU5499-490	A2(Chr.2)	18.984	NAU5499-390	D2(Chr.14)	15.435
27		NAU6316	NAU6316-450	A2(Chr.2)	48.33	NAU6316-490	D2(Chr.14)	47.597
28		NAU6623	NAU6623-170	A2(Chr.2)	55.015	NAU6623-250	D2(Chr.14)	45.657
29		BNL2443	BNL2443-140	A3(Chr.3)	70.114	BNL2443-160	D3(Chr.17)	74.293
30		HAU1022	HAU1022-260	A3(Chr.3)	66.742	HAU1022-280	D3(Chr.17)	76.418
31		NAU2836	NAU2836-220	A3(Chr.3)	118.769	NAU2836-780	D3(Chr.17)	123.3
32		NAU3016	NAU3016-205	A3(Chr.3)	105.86	NAU3016-270	D3(Chr.17)	104.803
33		NAU3309	NAU3309-175	A3(Chr.3)	65.388	NAU3309-180	D3(Chr.17)	66.907
34		NAU3639	NAU3639-305	A3(Chr.3)	81.305	NAU3639-180	D3(Chr.17)	68.254
35		NAU5443	NAU5443-230	A3(Chr.3)	64.696	NAU5443-240	D3(Chr.17)	68.618
36		NAU6104	NAU6104-240	A3(Chr.3)	120.449	NAU6104-245	D3(Chr.17)	121.533
37		NAU889	NAU889-260	A3(Chr.3)	64.977	NAU889-265	D3(Chr.17)	69.402
38		NAU2477	NAU2477-200	A4(Chr.4)	43.376	NAU2477-205	D4(Chr.22)	52.763
39		NAU3791	NAU3791-190	A4(Chr.4)	17.685	NAU3791-185	D4(Chr.22)	16.738
40		NAU3825	NAU3825-300	A4(Chr.4)	69.849	NAU3825-330	D4(Chr.22)	66.402
41		NAU6992	NAU6992-240	A4(Chr.4)	3.187	NAU6992-270	D4(Chr.22)	12.835
42		NAU6993	NAU6993-130	A4(Chr.4)	5.814	NAU6993-110	D4(Chr.22)	14.047
43		BNL3020	NAU5734-205	A5(Chr.5)	170.432	NAU5734-210	D5(Chr.19)	157.869
44		BNL3043	NAU5737-280	A5(Chr.5)	201.759	NAU5737-275	D5(Chr.19)	181.208
45		BNL3452	BNL3452-170	A5(Chr.5)	183.628	BNL3452-180	D5(Chr.19)	166.78
46		BNL3611	NAU5819-150	A5(Chr.5)	104.968	NAU5819-155	D5(Chr.19)	88.146
47		cgr5539	cgr5539-140	A5(Chr.5)	156.253	cgr5539-160	D5(Chr.19)	142.753
48		cgr5799	cgr5799-250	A5(Chr.5)	162.133	cgr5799-230	D5(Chr.19)	157.611
49		CIR062	CIR062-300	A5(Chr.5)	120.181	CIR062-260	D5(Chr.19)	98.792
50		HAU1952	HAU1952-700	A5(Chr.5)	134.096	HAU1952-250	D5(Chr.19)	110.436
51		NAU1605	NAU1605-250	A5(Chr.5)	213.704	NAU1605-230	D5(Chr.19)	182.147
52		NAU2274	NAU2274-110	A5(Chr.5)	83.728	NAU2274-105	D5(Chr.19)	72.533
53		NAU3138	NAU3138-180	A5(Chr.5)	66.615	NAU3138-200	D5(Chr.19)	114.135
54		NAU3405	NAU3405-210	A5(Chr.5)	194.549	NAU3405-180	D5(Chr.19)	177.533
55		NAU3498	NAU3498-900	A5(Chr.5)	76.872	NAU3498-270	D5(Chr.19)	67.504
56		NAU3826	NAU3826-950	A5(Chr.5)	191.848	NAU3826-700	D5(Chr.19)	175.771
57		NAU5273	NAU5273-250	A5(Chr.5)	131.641	NAU5273-800	D5(Chr.19)	156.842
58		NAU5347	NAU5347-600	A5(Chr.5)	120.772	NAU5347-450	D5(Chr.19)	97.063
59		NAU6105	NAU6105-250	A5(Chr.5)	67.813	NAU6105-230	D5(Chr.19)	62.016
60		NAU6960	NAU6960-410	A5(Chr.5)	112.795	NAU6960-220	D5(Chr.19)	149.799
61		BNL1440	BNL1440-255	A6(Chr.6)	67.222	BNL1440-245	D6(Chr.25)	79.798
62		BNL2569	BNL2569-170	A6(Chr.6)	110.045	BNL2569-185	D6(Chr.25)	105.506
63		BNL3359	BNL3359-210	A6(Chr.6)	128.166	BNL3359-205	D6(Chr.25)	142.146
64		BNL3594	BNL3594-180	A6(Chr.6)	8.934	BNL3594-195	D6(Chr.25)	10.127
65		cgr5525	cgr5525-170	A6(Chr.6)	87.459	cgr5525-130	D6(Chr.25)	87.182
66		CIR329	CIR329-220	A6(Chr.6)	82.975	CIR329-240	D6(Chr.25)	76.27
67		dPL0244	dPL0244-160	A6(Chr.6)	58.419	dPL0244-330	D6(Chr.25)	57.982
68		dPL0257	dPL0257-220	A6(Chr.6)	41.237	dPL0257-200	D6(Chr.25)	49.778
69		Gh513	Gh513-330	A6(Chr.6)	16.416	Gh513-170	D6(Chr.25)	2.415
70		NAU1606	NAU1606-260	A6(Chr.6)	124.107	NAU1606-220	D6(Chr.25)	120.202
71		NAU2238	NAU2238-120	A6(Chr.6)	57.959	NAU2238-150	D6(Chr.25)	59.904
72		NAU2580	NAU2580-650	A6(Chr.6)	65.11	NAU2580-870	D6(Chr.25)	61.356
73		NAU2679	NAU2679-160	A6(Chr.6)	58.824	NAU2679-500	D6(Chr.25)	89.025
74		NAU3677	NAU3677-165	A6(Chr.6)	0	NAU3677-180	D6(Chr.25)	15.684
75		NAU3900	NAU3900-240	A6(Chr.6)	7.495	NAU3900-250	D6(Chr.25)	14.915
76		NAU5373	NAU5373-210	A6(Chr.6)	53.331	NAU5373-200	D6(Chr.25)	57.284
77		BNL1022	NAU5516-150	A7(Chr.7)	102.3	NAU5516-155	D7(Chr.16)	110.251
78		BNL1026	NAU5518-195	A7(Chr.7)	59.323	NAU5518-300	D7(Chr.16)	51.214
79		BNL1604	BNL1604-115	A7(Chr.7)	49.97	BNL1604-100	D7(Chr.16)	36.021
80		BNL1694	BNL1694-260	A7(Chr.7)	53.797	BNL1694-235	D7(Chr.16)	55.78
81		cgr5149	cgr5149-220	A7(Chr.7)	105.177	cgr5149-400	D7(Chr.16)	110.795
82		HAU1195	HAU1195-410	A7(Chr.7)	106.634	HAU1195-170	D7(Chr.16)	85.404
83		NAU2862	NAU2862-275	A7(Chr.7)	83.472	NAU2862-330	D7(Chr.16)	82.904
84		NAU2887	NAU2887-450	A7(Chr.7)	75.231	NAU2887-700	D7(Chr.16)	70.206
85		NAU3180	NAU3180-305	A7(Chr.7)	59.578	NAU3180-370	D7(Chr.16)	48.999
86		NAU3582	NAU3582-250	A7(Chr.7)	27.375	NAU3582-245	D7(Chr.16)	18.166
87		NAU4030	NAU4030-150	A7(Chr.7)	108.83	NAU4030-180	D7(Chr.16)	112.841
88		NAU5152	NAU5152-400	A7(Chr.7)	94.267	NAU5152-230	D7(Chr.16)	96.171
89		cgr6693	cgr6693-190	A8(Chr.8)	64.623	cgr6693-180	D8(Chr.24)	78.16
90		cgr6736	cgr6736-175	A8(Chr.8)	64.68	cgr6736-170	D8(Chr.24)	78.116
91		dPL0152	dPL0152-450	A8(Chr.8)	128.3	dPL0152-140	D8(Chr.24)	148.602
92		dPL0877	dPL0877-175	A8(Chr.8)	64.709	dPL0877-170	D8(Chr.24)	78.16
93		Gh465	Gh465-600	A8(Chr.8)	78.807	Gh465-115	D8(Chr.24)	77.218
94		HAU2086	HAU2086-270	A8(Chr.8)	59.525	HAU2086-320	D8(Chr.24)	70.45
95		HAU2738	HAU2738-280	A8(Chr.8)	84.936	HAU2738-270	D8(Chr.24)	98.304
96		HAU3247	HAU3247-400	A8(Chr.8)	78.254	HAU3247-160	D8(Chr.24)	97.505
97		NAU1369	NAU1369-410	A8(Chr.8)	89.518	NAU1369-400	D8(Chr.24)	108.998
98		NAU1505	NAU1505-420	A8(Chr.8)	71.88	NAU1505-220	D8(Chr.24)	88.146
99		NAU1531	NAU1531-170	A8(Chr.8)	63.649	NAU1531-240	D8(Chr.24)	78.696
100		NAU2665	NAU2665-400	A8(Chr.8)	76.077	NAU2665-480	D8(Chr.24)	96.033
101		NAU2914	NAU2914-125	A8(Chr.8)	63.231	NAU2914-225	D8(Chr.24)	78.632
102		NAU3010	NAU3010-155	A8(Chr.8)	131.404	NAU3010-175	D8(Chr.24)	145.375
103		NAU3072	NAU3072-2100	A8(Chr.8)	133.633	NAU3072-180	D8(Chr.24)	139.655
104		NAU3201	NAU3201-245	A8(Chr.8)	76.455	NAU3201-220	D8(Chr.24)	94.331
105		NAU3207	NAU3207-275	A8(Chr.8)	63.483	NAU3207-195	D8(Chr.24)	76.345
106		NAU3324	NAU3324-220	A8(Chr.8)	15.468	NAU3324-205	D8(Chr.24)	27.232
107		NAU3769	NAU3769-350	A8(Chr.8)	64.068	NAU3769-250	D8(Chr.24)	74.307
108		NAU3773	NAU3773-450	A8(Chr.8)	101.61	NAU3773-400	D8(Chr.24)	76.761
109		NAU6761	NAU6761-200	A8(Chr.8)	128.628	NAU6761-180	D8(Chr.24)	146.822
110		NAU7133	NAU7133-260	A8(Chr.8)	57.169	NAU7133-270	D8(Chr.24)	86.298
111		BNL1317	BNL1317-180	A9(Chr.9)	87.968	BNL1317-200	D9(Chr.23)	111.087
112		BNL1414	BNL1414-135	A9(Chr.9)	95.796	BNL1414-175	D9(Chr.23)	120.152
113		BNL1672	BNL1672-110	A9(Chr.9)	60.342	BNL1672-140	D9(Chr.23)	68.131
114		BNL3031	BNL3031-155	A9(Chr.9)	60.949	BNL3031-190	D9(Chr.23)	67.053
115		BNL686	BNL686-180	A9(Chr.9)	0	BNL686-155	D9(Chr.23)	24.477
116		cgr5867	cgr5867-120	A9(Chr.9)	87.053	cgr5867-140	D9(Chr.23)	113.117
117		cgr6572	cgr6572-300	A9(Chr.9)	127.57	cgr6572-500	D9(Chr.23)	148.881
118		dc40134	dc40134-370	A9(Chr.9)	104.554	dc40134-500	D9(Chr.23)	126.489
119		dPL0524	dPL0524-180	A9(Chr.9)	126.102	dPL0524-200	D9(Chr.23)	147.539
120		dPL0783	dPL0783-180	A9(Chr.9)	39.922	dPL0783-320	D9(Chr.23)	49.969
121		Gh112	Gh112-135	A9(Chr.9)	39.791	Gh112-140	D9(Chr.23)	47.251
122		Gh247	Gh247-125	A9(Chr.9)	87.702	Gh247-140	D9(Chr.23)	111.905
123		Gh499	Gh499-120	A9(Chr.9)	39.767	Gh499-125	D9(Chr.23)	48.492
124		HAU3241	HAU3241-170	A9(Chr.9)	85.898	HAU3241-200	D9(Chr.23)	123.071
125		JESPR208	JESPR208-75	A9(Chr.9)	95.619	JESPR208-105	D9(Chr.23)	116.611
126		NAU2575	NAU2575-160	A9(Chr.9)	16.386	NAU2575-180	D9(Chr.23)	21.931
127		NAU3159	NAU3159-325	A9(Chr.9)	27.652	NAU3159-290	D9(Chr.23)	39.034
128		NAU3194	NAU3194-180	A9(Chr.9)	44.318	NAU3194-175	D9(Chr.23)	54.631
129		NAU3414	NAU3414-225	A9(Chr.9)	120.883	NAU3414-245	D9(Chr.23)	138.254
130		NAU3888	NAU3888-275	A9(Chr.9)	8.992	NAU3888-245	D9(Chr.23)	31.728
131		STV164	STV164-175	A9(Chr.9)	8.678	STV164-150	D9(Chr.23)	31.145
132		BNL1253	NAU5546-160	A10(Chr.10)	65.415	NAU5546-175	D10(Chr.20)	58.322
133		BNL2641	BNL2641-150	A10(Chr.10)	68.493	BNL2641-155	D10(Chr.20)	62.816
134		cgr5565	cgr5565-150	A10(Chr.10)	115.168	cgr5565-160	D10(Chr.20)	99.316
135		cot119	cot119-200	A10(Chr.10)	26.017	cot119-170	D10(Chr.20)	15.436
136		dPL0108	dPL0108-400	A10(Chr.10)	67.793	dPL0108-210	D10(Chr.20)	55.719
137		Gh48	Gh48-80	A10(Chr.10)	57.733	Gh48-100	D10(Chr.20)	45.183
138		NAU2869	NAU2869-220	A10(Chr.10)	60.005	NAU2869-270	D10(Chr.20)	47.239
139		NAU3574	NAU3574-160	A10(Chr.10)	72.463	NAU3574-150	D10(Chr.20)	53.192
140		NAU3665	NAU3665-245	A10(Chr.10)	62.157	NAU3665-205	D10(Chr.20)	48.919
141		NAU3917	NAU3917-200	A10(Chr.10)	100.114	NAU3917-175	D10(Chr.20)	83.871
142		NAU440	NAU440-295	A10(Chr.10)	85.658	NAU440-450	D10(Chr.20)	70.15
143		NAU4921	NAU4921-350	A10(Chr.10)	12.65	NAU4921-300	D10(Chr.20)	8.109
144		NAU6515	NAU6515-800	A10(Chr.10)	63.008	NAU6515-1200	D10(Chr.20)	49.165
145		NAU6667	NAU6667-300	A10(Chr.10)	62.858	NAU6667-400	D10(Chr.20)	48.402
146		STV031	STV031-125	A10(Chr.10)	113.653	STV031-175	D10(Chr.20)	102.533
147		BNL1404	BNL1404-220	A11(Chr.11)	47.348	BNL1404-240	D11(Chr.21)	43.704
148		BNL2632	BNL2632-205	A11(Chr.11)	85.528	BNL2632-210	D11(Chr.21)	82.821
149		BNL2895	BNL2895-216	A11(Chr.11)	88.804	BNL2895-215	D11(Chr.21)	107.111
150		BNL3147	BNL3147-185	A11(Chr.11)	28.143	BNL3147-170	D11(Chr.21)	47.252
151		cgr5428	cgr5428-140	A11(Chr.11)	145.596	cgr5428-100	D11(Chr.21)	167.153
152		cgr5800	cgr5800-150	A11(Chr.11)	79.293	cgr5800-155	D11(Chr.21)	91.092
153		JESPR135	JESPR135-125	A11(Chr.11)	48.506	JESPR135-130	D11(Chr.21)	53.794
154		JESPR245	JESPR245-140	A11(Chr.11)	82.786	JESPR245-130	D11(Chr.21)	95.854
155		NAU2016	NAU2016-250	A11(Chr.11)	143.721	NAU2016-200	D11(Chr.21)	163.603
156		NAU3074	NAU3074-200	A11(Chr.11)	32.619	NAU3074-225	D11(Chr.21)	40.48
157		NAU3341	NAU3341-260	A11(Chr.11)	17.869	NAU3341-250	D11(Chr.21)	18.135
158		NAU3377	NAU3377-175	A11(Chr.11)	8.757	NAU3377-120	D11(Chr.21)	2.617
159		NAU3731	NAU3731-190	A11(Chr.11)	0	NAU3731-175	D11(Chr.21)	40.642
160		NAU3748	NAU3748-2000	A11(Chr.11)	7.533	NAU3748-1650	D11(Chr.21)	0
161		NAU429	NAU429-205	A11(Chr.11)	153.205	NAU429-185	D11(Chr.21)	162.789
162		NAU5418	NAU5418-700	A11(Chr.11)	62.682	NAU5418-500	D11(Chr.21)	77.269
163		NAU5461	NAU5461-300	A11(Chr.11)	5.742	NAU5461-450	D11(Chr.21)	6.352
164		NAU6301	NAU6301-200	A11(Chr.11)	70.212	NAU6301-350	D11(Chr.21)	86.257
165		NAU6598	NAU6598-235	A11(Chr.11)	75.996	NAU6598-215	D11(Chr.21)	91.051
166		TMP20	TMP20-205	A11(Chr.11)	90.989	TMP20-200	D11(Chr.21)	124.633
167		BNL3816	BNL3816-125	A12(Chr.12)	49.543	BNL3816-195	D12(Chr.26)	61.558
168		cgr5558	cgr5558-100	A12(Chr.12)	67.477	cgr5558-250	D12(Chr.26)	58.348
169		dPL0240	dPL0240-160	A12(Chr.12)	62.559	dPL0240-240	D12(Chr.26)	57.576
170		dPL0379	dPL0379-200	A12(Chr.12)	84.437	dPL0379-370	D12(Chr.26)	66.913
171		dPL0380	dPL0380-170	A12(Chr.12)	84.561	dPL0380-320	D12(Chr.26)	68.246
172		Gh463	Gh463-190	A12(Chr.12)	101.531	Gh463-390	D12(Chr.26)	79.585
173		Gh568	Gh568-200	A12(Chr.12)	42.903	Gh568-120	D12(Chr.26)	36.939
174		JESPR300	JESPR300-210	A12(Chr.12)	147.691	JESPR300-205	D12(Chr.26)	124.218
175		NAU1274	NAU1274-440	A12(Chr.12)	43.61	NAU1274-205	D12(Chr.26)	36.54
176		NAU2170	NAU2170-250	A12(Chr.12)	100.245	NAU2170-230	D12(Chr.26)	80.397
177		NAU2251	NAU2251-165	A12(Chr.12)	119.364	NAU2251-155	D12(Chr.26)	102.612
178		NAU2715	NAU2715-180	A12(Chr.12)	93.707	NAU2715-250	D12(Chr.26)	76.981
179		NAU2868	NAU2868-500	A12(Chr.12)	116.179	NAU2868-470	D12(Chr.26)	96.801
180		NAU3860	NAU3860-250	A12(Chr.12)	119.942	NAU3860-235	D12(Chr.26)	104.001
181		NAU6659	NAU6659-205	A12(Chr.12)	60.568	NAU6659-285	D12(Chr.26)	49.232
182		NAU915	NAU915-200	A12(Chr.12)	135.514	NAU915-300	D12(Chr.26)	48.01
183		STV033	STV033-175	A12(Chr.12)	120.59	STV033-160	D12(Chr.26)	103.599
184		BNL243	NAU5633-135	A13(Chr.13)	21.275	NAU5633-140	D13(Chr.18)	10.571
185		BNL2571	BNL2571-280	A13(Chr.13)	114.683	BNL2571-260	D13(Chr.18)	85.429
186		BNL2652	BNL2652-190	A13(Chr.13)	67.953	BNL2652-195	D13(Chr.18)	46.064
187		BNL3479	BNL3479-220	A13(Chr.13)	86.866	BNL3479-240	D13(Chr.18)	54.955
188		cgr5390	cgr5390-230	A13(Chr.13)	56.22	cgr5390-160	D13(Chr.18)	36.337
189		cgr5827	cgr5827-180	A13(Chr.13)	82.207	cgr5827-150	D13(Chr.18)	59.945
190		dPL0308	dPL0308-130	A13(Chr.13)	82.679	dPL0308-150	D13(Chr.18)	53.95
191		dPL0864	dPL0864-180	A13(Chr.13)	82.155	dPL0864-160	D13(Chr.18)	54.58
192		JESPR153	JESPR153-130	A13(Chr.13)	80.691	JESPR153-100	D13(Chr.18)	55.111
193		NAU3017	NAU3017-245	A13(Chr.13)	93.169	NAU3017-230	D13(Chr.18)	70.576
194		NAU3203	NAU3203-225	A13(Chr.13)	63.935	NAU3203-700	D13(Chr.18)	35.917
195		NAU6582	NAU6582-200	A13(Chr.13)	24.192	NAU6582-250	D13(Chr.18)	7.572
196		NAU7471	NAU7471-150	A13(Chr.13)	33.61	NAU7471-170	D13(Chr.18)	24.401
197		TME17	TME17-160	A13(Chr.13)	76.199	TME17-145	D13(Chr.18)	53.957
198		NAU3135	NAU3135-210	A1(Chr.1)	69.715	NAU3135-280	A1(Chr.1)	100.242
199		cgr5688	cgr5688-180	A2(Chr.2)	48.886	cgr5688-195	A2(Chr.2)	44.681
200		NAU3083	NAU3083-175	A3(Chr.3)	117.409	NAU3083-400	A3(Chr.3)	142.652
201		cgr5812	cgr5812-110	A4(Chr.4)	76.108	cgr5812-120	A4(Chr.4)	72.814
202		NAU3491	NAU3491-190	A4(Chr.4)	73.363	NAU3491-295	A4(Chr.4)	100.928
203		cer0077	cer0077-310	A6(Chr.6)	14.3	cer0077-400	A6(Chr.6)	12.924
204		NAU3489	NAU3489-250	A6(Chr.6)	98.089	NAU3489-680	A6(Chr.6)	71.284
205		HAU1172	HAU1172-200	A7(Chr.7)	50.869	HAU1172-205	A7(Chr.7)	50.656
206		NAU845	NAU845-155	A7(Chr.7)	80.714	NAU845-200	A7(Chr.7)	99.302
207		BNL625	BNL625-185	A11(Chr.11)	81.984	BNL625-205	A11(Chr.11)	87.378
208		dc20022	dc20022-150	A12(Chr.12)	58.345	dc20022-170	A12(Chr.12)	114.026
209		NAU5027	NAU5027-260	D2(Chr.14)	72.797	NAU5027-420	D2(Chr.14)	98.435
210		BNL2496	BNL2496-180	D3(Chr.17)	111.369	BNL2496-275	D3(Chr.17)	114.453
211		NAU2945	NAU2945-245	D4(Chr.22)	60.854	NAU2945-450	D4(Chr.22)	68.665
212		NAU1221	NAU1221-215	D5(Chr.19)	153.655	NAU1221-310	D5(Chr.19)	121.817
213		NAU3416	NAU3416-150	D5(Chr.19)	155.459	NAU3416-390	D5(Chr.19)	111.689
214		NAU3100	NAU3100-195	D9(Chr.23)	23.777	NAU3100-600	D9(Chr.23)	0
215		dPL0600	dPL0600-260	D10(Chr.20)	2.775	dPL0600-300	D10(Chr.20)	3.263
216		NAU3137	NAU3137-190	D10(Chr.20)	28.59	NAU3137-200	D10(Chr.20)	24.304
217		NAU3368	NAU3368-255	D10(Chr.20)	42.523	NAU3368-490	D10(Chr.20)	21.513
218		NAU3813	NAU3813-220	D10(Chr.20)	50.068	NAU3813-395	D10(Chr.20)	20.007
219		BNL1227	BNL1227-180	D12(Chr.26)	63.099	BNL1227-255	D12(Chr.26)	21.304
220		JESPR259	JESPR259-80	A1(Chr.1)	74.928	JESPR259-55	A10(Chr.10)	69.958
221		JESPR90	JESPR90-175	A1(Chr.1)	67.738	JESPR90-260	A8(Chr.8)	58.586
222		NAU4045	NAU4045-160	A1(Chr.1)	103.672	NAU4045-350	A8(Chr.8)	62.945
223		CIR094	CIR094-700	A1(Chr.1)	58.263	CIR094-400	D10(Chr.20)	51.368
224		NAU2182	NAU2182-200	A1(Chr.1)	67.965	NAU2182-400	D10(Chr.20)	46.32
225		NAU2741	NAU2741-300	A1(Chr.1)	52.116	NAU2741-400	D5(Chr.19)	94.585
226		dPL0197	dPL0197-205	A2(Chr.2)	48.999	dPL0197-380	A3(Chr.3)	62.491
227		dPL0245	dPL0245-210	A2(Chr.2)	79.375	dPL0245-600	D3(Chr.17)	28.094
228		JESPR101	JESPR101-180	A2(Chr.2)	50.949	JESPR101-155	D3(Chr.17)	71.887
229		JESPR304	JESPR304-130	A2(Chr.2)	86.554	JESPR304-140	D3(Chr.17)	26.625
230		NAU2994	NAU2994-170	A2(Chr.2)	48.852	NAU2994-220	D3(Chr.17)	69.402
231		NAU3875	NAU3875-190	A2(Chr.2)	48.442	NAU3875-360	D3(Chr.17)	82.75
232		TMK08	TMK08-175	A2(Chr.2)	45.69	TMK08-260	D3(Chr.17)	97.074
233		HAU2583	HAU2583-220	A2(Chr.2)	43.055	HAU2583-310	D8(Chr.24)	58.643
234		MUCS308	MUCS308-900	A3(Chr.3)	68.193	MUCS308-200	A7(Chr.7)	51.454
235		NAU6584	NAU6584-550	A3(Chr.3)	72.23	NAU6584-210	D1(Chr.15)	56.608
236		BNL226	BNL226-230	A3(Chr.3)	57.614	BNL226-250	D2(Chr.14)	77.367
237		cgr6383	cgr6383-260	A3(Chr.3)	59.923	cgr6383-200	D2(Chr.14)	48.629
238		NAU1070	NAU1070-400	A3(Chr.3)	49.14	NAU1070-165	D2(Chr.14)	99.419
239		NAU3439	NAU3439-255	A3(Chr.3)	61.618	NAU3439-235	D2(Chr.14)	48.209
240		NAU6474	NAU6474-295	A3(Chr.3)	56.278	NAU6474-175	D2(Chr.14)	57.489
241		shin-0659	shin-0659-160	A3(Chr.3)	55.041	shin-0659-165	D2(Chr.14)	61.644
242		NAU6672	NAU6672-120	A4(Chr.4)	67.036	NAU6672-630	A5(Chr.5)	78.17
243		BNL1303	NAU5548-205	A4(Chr.4)	73.994	NAU5548-2000	A8(Chr.8)	60.572
244		NAU3649	NAU3649-1100	A4(Chr.4)	113.871	NAU3649-1400	D5(Chr.19)	19.451
245		NAU6205	NAU6205-230	A4(Chr.4)	71.819	NAU6205-330	D5(Chr.19)	60.915
246		STV103	STV103-395	A4(Chr.4)	109.727	STV103-250	D5(Chr.19)	15.437
247		NAU922	NAU922-210	A5(Chr.5)	151.089	NAU922-270	D10(Chr.20)	39.86
248		Gh83	Gh83-135	A5(Chr.5)	105.551	Gh83-690	D11(Chr.21)	60.392
249		Gh166	Gh166-220	A5(Chr.5)	62.354	Gh166-195	D4(Chr.22)	66.061
250		JESPR184	JESPR184-185	A5(Chr.5)	60.925	JESPR184-175	D4(Chr.22)	70.917
251		JESPR50	JESPR50-115	A5(Chr.5)	43.24	JESPR50-190	D4(Chr.22)	86.391
252		NAU2376	NAU2376-1000	A5(Chr.5)	63.928	NAU2376-400	D4(Chr.22)	64.436
253		NAU3824	NAU3824-225	A5(Chr.5)	65.56	NAU3824-245	D4(Chr.22)	64.829
254		NAU6109	NAU6109-285	A5(Chr.5)	51.231	NAU6109-330	D4(Chr.22)	83.748
255		NAU6966	NAU6966-260	A5(Chr.5)	0	NAU6966-240	D4(Chr.22)	125.242
256		NAU7084	NAU7084-210	A9(Chr.9)	85.576	NAU7084-240	D1(Chr.15)	26.286
257		NAU456	NAU456-200	A10(Chr.10)	71.816	NAU456-105	A2(Chr.2)	34.664
258		NAU6132	NAU6132-1250	A10(Chr.10)	63.738	NAU6132-270	A2(Chr.2)	47.321
259		NAU2686	NAU2686-1250	A10(Chr.10)	70.409	NAU2686-210	A7(Chr.7)	89.907
260		cgr6546	cgr6546-190	A10(Chr.10)	70.897	cgr6546-160	A8(Chr.8)	65.521
261		BNL3834	NAU5842-225	A10(Chr.10)	66.016	NAU5842-180	D2(Chr.14)	54.266
262		Gh573	Gh573-155	A10(Chr.10)	69.611	Gh573-145	D8(Chr.24)	74.243
263		NAU453	NAU453-225	A11(Chr.11)	93.8	NAU453-180	D10(Chr.20)	115.714
264		cgr6698	cgr6698-90	A12(Chr.12)	57.064	cgr6698-2000	A3(Chr.3)	63.893
265		NAU6542	NAU6542-165	A12(Chr.12)	65.277	NAU6542-205	D3(Chr.17)	69.462
266		JESPR163	JESPR163-195	A13(Chr.13)	76.06	JESPR163-175	A6(Chr.6)	64.127
267		NAU6185	NAU6185-295	A13(Chr.13)	77.637	NAU6185-380	A6(Chr.6)	60.801
268		dPL0504	dPL0504-125	D1(Chr.15)	120.118	dPL0504-1000	D10(Chr.20)	111.593
269		NAU4081	NAU4081-400	D1(Chr.15)	56.065	NAU4081-145	D12(Chr.26)	17.753
270		BNL2664	NAU5671-195	D1(Chr.15)	97.022	NAU5671-210	D4(Chr.22)	69.571
271		NAU6468	NAU6468-230	D1(Chr.15)	77.668	NAU6468-200	D7(Chr.16)	83.35
272		NAU7024	NAU7024-400	D3(Chr.17)	58.626	NAU7024-100	D5(Chr.19)	153.562
273		dPL0897	dPL0897-3000	D3(Chr.17)	68.728	dPL0897-170	D7(Chr.16)	49.329
274		NAU6634	NAU6634-200	D3(Chr.17)	63.311	NAU6634-155	D7(Chr.16)	56.549
275		BNL1047	BNL1047-680	D4(Chr.22)	76.188	BNL1047-165	D6(Chr.25)	102.548
276		NAU6136	NAU6136-550	D6(Chr.25)	58.66	NAU6136-330	D7(Chr.16)	49.454
277		NAU2954	NAU2954-690	D6(Chr.25)	58.821	NAU2954-210	D9(Chr.23)	112.361
278		NAU6310	NAU6310-380	D7(Chr.16)	53.767	NAU6310-250	D8(Chr.24)	73.801
279		JESPR244	JESPR244-115	D10(Chr.20)	54.345	JESPR244-120	D11(Chr.21)	105.315
280		BNL3280	BNL3280-195	D10(Chr.20)	9.768	BNL3280-220	D13(Chr.18)	54.796
281		NAU6269	NAU6269-245	D10(Chr.20)	50.845	NAU6269-205	D6(Chr.25)	85.411
282		NAU3585	NAU3585-450	D11(Chr.21)	66.518	NAU3585-180	D2(Chr.14)	13.867
283		NAU3158	NAU3158-290	D11(Chr.21)	122.752	NAU3158-340	D8(Chr.24)	111.537
284		dPL0243	dPL0243-310	D12(Chr.26)	51.917	dPL0243-245	D6(Chr.25)	59.431
285		NAU3816	NAU3816-245	D13(Chr.18)	51.767	NAU3816-295	D2(Chr.14)	48.273
286		NAU3437	NAU3437-380	D13(Chr.18)	47.842	NAU3437-270	D4(Chr.22)	34.306
287		HAU1355	HAU1355-270	D13(Chr.18)	103.388	HAU1355-250	D6(Chr.25)	81.566
288		Gh443	Gh443-110	D13(Chr.18)	49.644	Gh443-150	D9(Chr.23)	48.605
289	Three Loci
290		cgr5876	cgr5876-170	A2(Chr.2)	52.86	cgr5876-350	D2(Chr.14)	39.393	cgr5876-300	D2(Chr.14)	39.371
291		BNL4049	BNL4049-175	A4(Chr.4)	45.934	BNL4049-155	D4(Chr.22)	81.361	BNL4049-145	D4(Chr.22)	51.269
292		NAU2363	NAU2363-200	A4(Chr.4)	97.813	NAU2363-175	D4(Chr.22)	57.576	NAU2363-170	A4(Chr.4)	60.49
293		cgr5732	cgr5732-310	A5(Chr.5)	119.063	cgr5732-145	D5(Chr.19)	122.745	cgr5732-140	A5(Chr.5)	141.256
294		NAU1042	NAU1042-205	A5(Chr.5)	139.144	NAU1042-280	D5(Chr.19)	121.466	NAU1042-210	D5(Chr.19)	135.88
295		NAU3096	NAU3096-190	A5(Chr.5)	83.352	NAU3096-260	D5(Chr.19)	44.765	NAU3096-180	D5(Chr.19)	72.745
296		NAU3935	NAU3935-295	A5(Chr.5)	149.855	NAU3935-245	D5(Chr.19)	127.478	NAU3935-900	A5(Chr.5)	118.511
297		NAU797	NAU797-400	A5(Chr.5)	117.441	NAU797-175	D5(Chr.19)	122.258	NAU797-170	A5(Chr.5)	142.764
298		NAU828	NAU828-400	A5(Chr.5)	114.206	NAU828-155	D5(Chr.19)	122.228	NAU828-150	A5(Chr.5)	142.923
299		NAU905	NAU905-150	A6(Chr.6)	58.298	NAU905-400	D6(Chr.25)	89.341	NAU905-165	D6(Chr.25)	58.415
300		NAU2186	NAU2186-300	A7(Chr.7)	37.842	NAU2186-150	D7(Chr.16)	69.085	NAU2186-360	A7(Chr.7)	71.516
301		NAU2432	NAU2432-320	A7(Chr.7)	39.853	NAU2432-170	D7(Chr.16)	60.512	NAU2432-460	A7(Chr.7)	32.408
302		BNL3474	BNL3474-195	A8(Chr.8)	52.168	BNL3474-200	D8(Chr.24)	69.086	BNL3474-175	D8(Chr.24)	82.174
303		NAU3499	NAU3499-800	A8(Chr.8)	108.951	NAU3499-240	D8(Chr.24)	89.157	NAU3499-220	A8(Chr.8)	69.02
304		NAU3605	NAU3605-250	A8(Chr.8)	107.149	NAU3605-200	D8(Chr.24)	90.639	NAU3605-180	A8(Chr.8)	71.41
305		JESPR274	JESPR274-160	A9(Chr.9)	65.247	JESPR274-125	D9(Chr.23)	50.26	JESPR274-105	A9(Chr.9)	42.795
306		NAU1066	NAU1066-180	A10(Chr.10)	84.48	NAU1066-430	D10(Chr.20)	23.983	NAU1066-400	D10(Chr.20)	70.625
307		BNL1408	BNL1408-200	A11(Chr.11)	92.348	BNL1408-430	D11(Chr.21)	113.391	BNL1408-400	D11(Chr.21)	138.106
308		cgr6772	cgr6772-320	A12(Chr.12)	31.916	cgr6772-590	D12(Chr.26)	0	cgr6772-400	D12(Chr.26)	27.362
309		NAU3862	NAU3862-295	A12(Chr.12)	29.986	NAU3862-450	D12(Chr.26)	1.391	NAU3862-280	D12(Chr.26)	30.497
310		TMI15	TMI15-185	A13(Chr.13)	75.203	TMI15-175	D13(Chr.18)	53.544	TMI15-330	A13(Chr.13)	51.479
311		JESPR6	JESPR6-180	A10(Chr.10)	66.291	JESPR6-275	D10(Chr.20)	64.382	JESPR6-195	D4(Chr.22)	47.353
312		NAU2640	NAU2640-250	A12(Chr.12)	115.879	NAU2640-285	D12(Chr.26)	129.493	NAU2640-490	D7(Chr.16)	45.777
313		JESPR204	JESPR204-170	A13(Chr.13)	105.781	JESPR204-190	D13(Chr.18)	81.753	JESPR204-160	D5(Chr.19)	73.764
314		NAU3189	NAU3189-230	A2(Chr.2)	55.472	NAU3189-550	D2(Chr.14)	37.687	NAU3189-175	D12(Chr.26)	54.114
315		NAU6588	NAU6588-1500	D6(Chr.25)	53.088	NAU6588-300	D6(Chr.25)	31.074	NAU6588-1000	D6(Chr.25)	75.289
316		BNL3259	BNL3259-210	A3(Chr.3)	0	BNL3259-295	A3(Chr.3)	24.155	BNL3259-255	D2(Chr.14)	120.003
317		BNL4030	BNL4030-115	A5(Chr.5)	46.321	BNL4030-135	A5(Chr.5)	23.55	BNL4030-125	D4(Chr.22)	109.055
318		BNL1707	BNL1707-150	A13(Chr.13)	0	BNL1707-170	A13(Chr.13)	3.502	BNL1707-160	A12(Chr.12)	78.527
319		BNL3590	BNL3590-215	D3(Chr.17)	93.334	BNL3590-265	D3(Chr.17)	59.722	BNL3590-180	A2(Chr.2)	49.595
320		NAU3911	NAU3911-205	D7(Chr.16)	31.898	NAU3911-375	D7(Chr.16)	12.62	NAU3911-700	A1(Chr.1)	117.676
321		NAU1151	NAU1151-410	A4(Chr.4)	0	NAU1151-215	A6(Chr.6)	88.376	NAU1151-160	A12(Chr.12)	98.908
322		CIR291	CIR291-50	A6(Chr.6)	60.22	CIR291-620	A8(Chr.8)	49.055	CIR291-80	A10(Chr.10)	73.221
323		JESPR65	JESPR65-130	A5(Chr.5)	49.062	JESPR65-145	A7(Chr.7)	68.41	JESPR65-120	D4(Chr.22)	95.488
324		NAU2152	NAU2152-210	A11(Chr.11)	136.182	NAU2152-170	D7(Chr.16)	102.446	NAU2152-230	D3(Chr.17)	78.296
325		CIR413	CIR413-1200	D5(Chr.19)	64.014	CIR413-420	D6(Chr.25)	54.111	CIR413-50	D8(Chr.24)	46.26
326		JESPR167	JESPR167-95	D9(Chr.23)	53.753	JESPR167-145	D10(Chr.20)	58.875	JESPR167-110	D13(Chr.18)	53.701
327	Four Loci
328		STV097	STV097-165	D2(Chr.14)	117.103	STV097-295	D2(Chr.14)	89.562	STV097-330	A3(Chr.3)	31.139	STV097-450	D13(Chr.18)	36.568
329		JESPR56	JESPR56-100	A10(Chr.10)	72.814	JESPR56-170	D10(Chr.20)	53.518	JESPR56-135	A1(Chr.1)	71.915	JESPR56-195	D13(Chr.18)	63.894
