# Supplementary material for: Toward allotetraploid cotton genome assembly: integration of a high-density molecular genetic linkage map with DNA sequence information
Source: BMC Genomics. 2012 Oct 9;13:539. doi: 10.1186/1471-2164-13-539 (PMC3557173; doi:10.1186/1471-2164-13-539)
Supplement: Additional file 4 — Table S3. The cluster position, and numbers and types of loci in the cluster. [file 1471-2164-13-539-S4.xls]

## Sheet: Sheet1
Table S3 Cluster position, and the numbers and types of loci in the cluster
		NO. of Loci				Total
Linkage Group	Cluster Position(cM)	Gene (eSSR & Gene)	gSSR	REMAP	Other
A1(Chr.1)	/	/	/	/	/
A2(Chr.2)	47.65-48.44	6	1	/	/	7
	48.57-49.26	5	7	2	/	14
A3(Chr.3)	60.81-61.47	4	2	2	/	8
	61.61-62.49	3	2	/	/	5
A4(Chr.4)	70.54-71.17	5	2	/	/	7
	71.61-72.50	2	5	/	/	7
A5(Chr.5)	68.64-69.23	2	3	/	/	5
	106.83-107.40	6	/	/	/	6
A6(Chr.6)	57.63-58.43	3	5	1	/	9
	58.59-59.40	3	3	/	2	8
A7(Chr.7)	57.55-58.45	2	2	3	/	7
	58.59-59.32	2	2	2	1	7
A8(Chr.8)	62.56-63.48	5	/	1	/	6
	63.55-64.36	5	3	2	2	12
	64.54-65.19	/	6	/	/	6
A9(Chr.9)	39.76-39.98	2	7	1	/	10
	95.58-96.43	1	3	1	/	5
A10(Chr.10)	63.01-63.92	3	2	/	/	5
	64.56-65.42	1	5	/	/	6
	65.56-66.32	3	6	2	/	11
	67.72-68.49	/	5	1	2	8
	69.52-72.46	3	6	2	1	12
A11(Chr.11)	87.72-88.40	3	3	1	/	7
A12(Chr.12)	60.57-61.41	1	4	2	/	7
	61.59-62.45	2	1	1	1	5
	62.56-63.30	2	3	/	/	5
	115.68-116.18	5	/	/	/	5
A13(Chr.13)	75.81-76.44	/	4	/	1	5
	76.57-77.49	6	5	/	/	11
	77.64-78.45	5	2	/	/	7
	82.08-82.22	/	5	1	/	6
D1(Chr.15)	7.75-8.40	4	1	/	/	5
	57.61-58.48	4	2	/	/	6
	59.50-60.43	4	4	/	/	8
	61.76-62.32	3	1	1	/	5
	62.55-63.49	1	4	/	/	5
D2(Chr.14)	37.04-37.92	4	1	/	/	5
	45.66-46.40	3	2	/	/	5
	46.57-47.31	2	4	/	/	6
	47.51-48.49	8	5	3	/	16
	48.63-49.23	1	5	1	/	7
	56.90-57.49	3	3	/	/	6
D3(Chr.17)	67.55-68.47	4	2	1	/	7
	68.62-69.46	4	3	8	/	15
D4(Chr.22)	64.65-65.42	5	2	1	/	8
	65.66-66.49	7	4	3	/	14
	66.59-67.46	3	3	1	/	7
	67.59-68.32	1	4	/	/	5
D5(Chr.19)	61.65-62.15	6	4	1	/	11
	94.59-95.42	3	2	/	/	5
	122.62-123.31	3	3	/	/	6
	123.58-124.49	4	1	/	/	5
D6(Chr.25)	58.66-59.46	2	9	/	/	11
	59.60-60.44	6	8	4	/	18
D7(Chr.16)	48.62-49.45	1	4	/	/	5
	50.52-51.21	/	5	/	/	5
	52.51-53.33	1	4	/	/	5
	53.51-54.21	2	3	/	/	5
	82.69-83.35	4	2	/	/	6
D8(Chr.24)	75.67-76.35	3	2	/	/	5
	76.54-77.48	7	7	3	/	17
	77.59-78.41	2	9	1	/	12
	88.59-89.47	5	/	/	/	5
	92.73-93.49	1	3	1	/	5
D9(Chr.23)	49.83-50.32	/	5	/	/	5
	50.53-51.49	1	7	/	/	8
D10(Chr.20)	12.86-13.25	/	5	/	/	5
	48.18-48.92	1	3	1	/	5
	50.07-50.96	2	3	/	/	5
	53.52-54.42	/	4	1	/	5
	54.50-55.10	2	/	4	/	6
	56.59-57.40	1	2	2	/	5
	61.13-61.92	4	1	/	/	5
D11(Chr.21)	91.05-91.80	/	5	/	/	5
	108.51-109.26	1	4	2	/	7
D12(Chr.26)	51.61-52.30	2	2	1	/	5
	53.56-54.48	5	2	/	/	7
	54.58-55.39	5	1	2	/	8
	55.53-56.30	3	3	1	/	7
	57.58-58.38	/	6	/	/	6
	69.19-69.94	3	2	/	/	5
	87.56-88.41	6	/	/	/	6
D13(Chr.18)	49.10-49.87	3	2	/	/	5
	52.66-53.38	4	/	2	/	6
	53.54-54.44	2	6	2	/	10
	54.58-55.32	/	5	/	1	6
