# Supplementary material for: Toward allotetraploid cotton genome assembly: integration of a high-density molecular genetic linkage map with DNA sequence information
Source: BMC Genomics. 2012 Oct 9;13:539. doi: 10.1186/1471-2164-13-539 (PMC3557173; doi:10.1186/1471-2164-13-539)
Supplement: Additional file 5 — Table S4. Gene numbers predicted in each chromosome by genetically and physically anchored EST and BAC resources. [file 1471-2164-13-539-S5.xls]

## Sheet: Sheet1
Table S4 Gene numbers predicted in each chromosome by genetically and physically anchored EST and BAC resources
Chromosome	Candidate genes	Chromosome	Candidate genes
A1	81	D1	120
A10	111	D10	135
A11	149	D11	184
A12	140	D12	159
A13	80	D13	74
A2	68	D2	128
A3	57	D3	67
A4	58	D4	77
A5	144	D5	185
A6	67	D6	111
A7	75	D7	106
A8	77	D8	112
A9	77	D9	106
Total	2748
Chromosome	Marker loci	Primer (F: 5'-3')	Primer (R: 5'-3')	Sequence information
A1	NAU2437-235	CTTGGAAAAAGGAAGAGCAG	TTAAAAGACCAAAGGCAAGG	ACTTGGAAAAAGGAAGAGCAGAATTTTATACACCAACAGAATGAGAATGTTGAGAAAGAAAAAAAGAATAAACCACTGACCACAAGACAATACATACATACATACATACATACATACATACATACATACATACATACACACGTATATATATATTTGCTATTCACTAAGATGGAGAATTTAACATATTGGATGAAATGAAAATTTTCAACAAGCATATCCAAAAGGATGTGTCCTTGCCTTTTGTCTTTTTAAGAGTCACTCCAACTATCTTCGTCATCATCTTCATCACTTCCAGCCAATGCCTGGCGAATTGCATTTGCTTTCTCCAAGATTGCTGCTACTCTTAAGTTGGTTTTAGGACCCTGAATACTGGGTCTGGTAACCACAGCAGGCTTCAAG…
A1	NAU3901-245	AAGACAAAAGGCAAGGACAC	CTTGGAAAAAGGAAGAGCAG	ACTTGGAAAAAGGAAGAGCAGAATTTTATACACCAACAGAATGAGAATGTTGAGAAAGAAAAAAAGAATAAACCACTGACCACAAGACAATACATACATACATACATACATACATACATACATACATACATACATACACACGTATATATATATTTGCTATTCACTAAGATGGAGAATTTAACATATTGGATGAAATGAAAATTTTCAACAAGCATATCCAAAAGGATGTGTCCTTGCCTTTTGTCTTTTTAAGAGTCACTCCAACTATCTTCGTCATCATCTTCATCACTTCCAGCCAATGCCTGGCGAATTGCATTTGCTTTCTCCAAGATTGCTGCTACTCTTAAGTTGGTTTTAGGACCCTGAATACTGGGTCTGGTAACCACAGCAGGCTTCAAG…
A1	HAU3193-550	AGGTAATTCAAGAGATGGGTTCA	TCCGAAGTGGGTTTGAGCCG	TTCATCAAAATTTCTTTAATTTTCTGGGTGTTTTTAAGGTAATTCAAGAGATGGGTTCATATTGTTTTAATCTTTTTGATTGATTTTTGATAGCCTTGATTTTGAAGTAAAGAAAGAAGAAGAAGAAGAAGAAGAAGACTTATGGGGTGGCTTCCTTGTTCTGGGAAATCAAATACTAAAGCTAATAAATCCAAGAAAAAGAAAAAAATGGAAGAGATGGCACTTGATCGGCTCAAACCCACTTCGGAAAAATCGAAAACAGATTCATCGTCAAGTGGGGAGACGTCAAACAGAGGAGGAAGTGAACATATTGCTGCACAGACTTTTCCGTTTCGTGAATTGGCAATGGCAACTAAGAATTTTAGTTCAGAGTGCCTTTTGGGAGAAGGAGGTTTTGGT…
A1	NAU3254-1600	GCTTTGCTTTGGAATGAGAT	TTGGTGCAGATAGCAAGAAA	GGACTGGTGATAACCCCATAGAAAAAGGAAAGGAAACCATTTGTCTCTATCTCAAATTCAAAAATCAGAAGTTTGTGGTTGGAACACTTTCCCAAGAGAAATGCCCCCAGATAGCATTGGATTTGGTATTGCATGACAAATTTGAGCTGTTCCATACGTGGAAGAATGGCAGCGTATATGTCACTGGCTATTATGTTGATACATCTCAAGGTAGTGATACTGAGTCTGAAGGGGAGCTTCCTGAACCTACAATGAATCTTGTAAAGTCAGAGCCTGCAGCATCTGATCCTACTACGACAAAGCAGGTTAAGATTGTTGAACCTAAAAAAGATGATGATAGTAGTGATGAGGATGAAGAGGATAGTTCTGCTGAGGATGAAGAGTCCAGTGAGGAGCAGG…
A1	NAU7049-600	AGGTACCTCTCCTGACTCT	AATCTTCTTGAAATCGAAC	TCCTCCTTCCCTTCTATCCTCTCATCCCCTCTTCCCTTTAATAAGAGGCTTCTTTTCTGATAATTCTTTGCTTTGTTCATAGTTTCCCTTCAAAATTCAGAGATCTTGCAGATCTGATTTTCAAAAATAAAAAATTAAAGGCAAATATCAAGAGATTTCGAAGAAAAACAAGAAAAGATGGCGGAGGAACATAGATGCCAAGCGCCGGAAGGTCACCGTCTTTGTGTTAATAACTGTGGTTTCTTAGGAAGTCCGGCGACGATGAATCTTTGTTCTAAATGTTACAGAGATTTCCGTCTTAAAGAACAACAACAAGCTTCTTCGGCTAAATCGTCTATCTCTACCTCTCCTTCATCTTCGTCAACGGCAGTCGAATCTGTTTCTCAGGTACCTCTCCTG…
A1	shin-1397-260	GGGTTTCAGTTACACTAACCCTT	ATGGCAGCTCTTGCTCTTTG	CCACGCGTCCGGAAAAAAAAAATCCCAACACAAAGATCAAGTTCCTAGAAAGAAACTGTCAATCACCATAAGTTAAAAAAACCATTAAAGCTTCAGCTATGGTGAAAAGGTTCAAAACTTGTTGCTCTTCCATTAAAACATCATCATCATCATCATCATCCATGAGAGTAGTATTATTATCAGTGGTGATACCATTGATTTTGCTTACAAGCTTTCTATCTTTTTCATTAGTTTCAAAAAGGTCCTTTTGGGGTTTCAGTTACACTAACCCTTACTCAAAAACCATAAAAGAAGGTTTTTCAAATGAGACCCCCATTAAAAACAACTCTATTTCTTCTTCTTCTTCTTCTTCTTCTTCAAGTGTTGCTCAACAGCAACAGCTCCTACATGTTCAATACA…
A1	NAU7096-150	TTGATAGAATTGAATTTGCT	GCTTGTGGTACATCTTAGAC	GGCACGAGATTTGATAGAATTGAATTTGCTAGACGCCACAAGGATAGCCCTATAGCAGCAGCAGCAGAAGCAGAAGCAAAGGGTTTAGAGACGAAATGGCAGCGAAAAGGAAGACTCCCGTCAAGACCAGAAACCCGGATCTGATCCGTGGTGTGGGAAAGTATTCCAGGTCTAAGATGTACCACAAGCGTGGCCTTTGGGCAATCAAGGCCAAAAATGGCGGTGCTTTCCCCCGCCATGATCCCAAACCTAAGGCCCCCGCTGCCGCTGAGAAACCTCCCAAGTTTTACCCGGCTGAGGATGTCAAGAAGCCGCTCCTTAACAAGCGCAAACCTAAACCCACCAAACTCAGAGCAAGCATTACACCAGGGACTGTGTTGATTTTGTTGGCTGGAAGGT…
A1	NAU6952-150	GGCCACAAGGATAGC	GCTTGTGGTACATCTTAGAC	GGCACGAGATTTGATAGAATTGAATTTGCTAGACGCCACAAGGATAGCCCTATAGCAGCAGCAGCAGAAGCAGAAGCAAAGGGTTTAGAGACGAAATGGCAGCGAAAAGGAAGACTCCCGTCAAGACCAGAAACCCGGATCTGATCCGTGGTGTGGGAAAGTATTCCAGGTCTAAGATGTACCACAAGCGTGGCCTTTGGGCAATCAAGGCCAAAAATGGCGGTGCTTTCCCCCGCCATGATCCCAAACCTAAGGCCCCCGCTGCCGCTGAGAAACCTCCCAAGTTTTACCCGGCTGAGGATGTCAAGAAGCCGCTCCTTAACAAGCGCAAACCTAAACCCACCAAACTCAGAGCAAGCATTACACCAGGGACTGTGTTGATTTTGTTGGCTGGAAGGT…
A1	NAU7195-280	ACTGTTTGGTTAAAGACTTG	TAGAGCATCAGATTCTTGAG	TGGAAAAGGAGGTAGAGTTTGAGAAAAAGAAGCACGCCCTGAAGCACATAGCTTTCGTGAGGGTGGCTGCGATCCGCACGCTGGTTTACGTCTCGAATCTTTACGGGTATGCTAAACAGAATTCTGGTCCGTTACGATCCACCGTTGGGACCGTCGAGGGTGCTGTCGCCGCCATCGTTGGCCCCGTCTACGAGAAATATAAGGACGTTCCCGATCATCTTCTTGTTTTTCTTGATTCCAAGGTAGATGAGGCTTCACAGAAATATGACGAGCATGTCCCACCAGCAGGTAAGCAAATGGTGAACCAAGCCAAAGATTTGGCTCACATGGCAGCACAAAAGGCTCACAAATTAATCGACGAGGCTCGAACCAACGGTGCGCGCGGCGCTTTGCACTACG…
A1	HAU2861-120	CCGCCTCTATGAGCGAGGTC	TTGCGACGCTGGAATCTGGG	GAGTCTAGAGTCGATGGGGTAGGGCGGCCGACATGTTTTTTTTTTTTTTTTTTTTTTTTTTTTTTGGAGGATGTAATTAGAACATTTTAATAATTAAAAATTAATTTAAAATAAGAGTTATAGTTTGGAGATATTTAAAATATATAACTTTTTTTTTTCAATTGCAAAGTATCACATGGAATTCAACTTTTTTTTATGAACGTACAAATGAAGTGATGAACAAAAAAAAGAAGAAAAGCAGGTAAAAATGGATTGAACCCCGAGTAATATTTTACATTTATTAATCCCCCATTTTTTATTCTTCAACACTTCATGCTTTCGTATATTCTTGCTGGCTTACTGAAAATAGTAGGCAAAGAAAGAAACAAGGGTGGCTCCAACCAAGGACCCAAGAACAGG…
A1	NAU2474-270	CTATTACCTCCGCCGTAGTG	CTGAGCTAATGCAAGAAGCA	GCGGCCGCGTCGACTTTTGATCCTTGAACATCTGACGAAAAATATATATACTCAGCGAAATACAAAATATATAGTCCAGTATAAAGTGGGATCTAATCCCAAGCACTTGTCATTCCCGGAGCATATCCTCCTCCGCCATAATTCCCGGGAAATCCATATGCAGTGCCACTATTACCTCCGCCGTAGTGATCTAGGTTCCTACCAACTGAACCCTCCCTTCTGAAATCACGCCCACCAAAACGCCCTCCTCCTCCTCCATATCGTCGGTTTTTATTACCACCGTAAGGAGCCCGGGATGCATATCGGGTAAGCCATGCAGGTACCTCTTGATTTGCTTCTTGCATTAGCTCAGCTAGTGGCCTTGCCATTGACAAATTGCCTTCGTTAAAGAAAGCAGTT…
A1	HAU2056-360	AAAACCTTGTCTTGGCTTTG	TCTTACCAACACGCTTTGAA	CAAGCATTTCATGTTAATGGTGATTTTCCCTTTGACAACATGTCTCCCCTTAGCAAGAACGATTTGCGACGGATTTTCGAGAAGCTTGACAAGAATGGGGATGGCTTGGTTAGCCTGGAGGAGCTTAATTGGTTGCTTGAGAGAATCGGAGTCCAGTTTAGCCTTGAAGAATTGGAGTCCTTAGTGGGAAAACCTTGTCTTGGCTTTGAAGAATTCTTGTTCTTCTATGATTCCATCTCCAACCACAACACCAAGATTGAGGCAGCCTTTGATGAGGAGGAGGAGGAAGAAGAAATAAGGATGGTTCATGGTGGCGGTGATGATGATGATGATGATCATGGAGACAGTGACCTTGCCAAGGCATTCAAGGTGTTTGACTTGAATGGTGATGGCTTCATT…
A1	NAU2095-150	GGGACACAAACAAAACACAC	GGAACTTGAGAACTTGAAGG	GGGACACAAACAAAACACACAGTCTCTGTCTCTCTCTCTCTCTCTCTCTCTCTCTCAACACTACGTAAGCCACTTTGTATGAATTAAGCCTCTTAAGCCAAAACCCAGTTTGGATTTCTAGCTTTTAGTTCCAGATTTTGTCACTTCTTTGTTAATCCTTCAAGTTCTCAAGTTCCTTTCTTTATTGTTTACTTGTTTTCAAATTCAGTGCTTTCTTCGTTTAGTCTTTGAAGCTTTGCGTTTCAGTTCTCTTAAGTCCAAACTCTTGTAAGAAAGGACATGGAGTCTGAAAATGGGGTTACAGTGGAGGAAGAGACAATTTGTGAGTGAAAAAACTGATATTGAAGAATCTGCTACAGCAAGAAAAGACACAAGGAACATGATGATGCTGATGCTGAC…
A1	Y054	AAGGAGCCCAGAAGTAAG	GCTAGACGCCACAAGGAT	GGCACGAGATTTGATAGAATTGAATTTGCTAGACGCCACAAGGATAGCCCTATAGCAGCAGCAGCAGAAGCAGAAGCAAAGGGTTTAGAGACGAAATGGCAGCGAAAAGGAAGACTCCCGTCAAGACCAGAAACCCGGATCTGATCCGTGGTGTGGGAAAGTATTCCAGGTCTAAGATGTACCACAAGCGTGGCCTTTGGGCAATCAAGGCCAAAAATGGCGGTGCTTTCCCCCGCCATGATCCCAAACCTAAGGCCCCCGCTGCCGCTGAGAAACCTCCCAAGTTTTACCCGGCTGAGGATGTCAAGAAGCCGCTCCTTAACAAGCGCAAACCTAAACCCACCAAACTCAGAGCAAGCATTACACCAGGGACTGTGTTGATTTTGTTGGCTGGAAGGT…
A1	NAU6712-390	AAAACCTTGTCTTGGCTTTG	TCTTACCAACACGCTTTGAA	CAAGCATTTCATGTTAATGGTGATTTTCCCTTTGACAACATGTCTCCCCTTAGCAAGAACGATTTGCGACGGATTTTCGAGAAGCTTGACAAGAATGGGGATGGCTTGGTTAGCCTGGAGGAGCTTAATTGGTTGCTTGAGAGAATCGGAGTCCAGTTTAGCCTTGAAGAATTGGAGTCCTTAGTGGGAAAACCTTGTCTTGGCTTTGAAGAATTCTTGTTCTTCTATGATTCCATCTCCAACCACAACACCAAGATTGAGGCAGCCTTTGATGAGGAGGAGGAGGAAGAAGAAATAAGGATGGTTCATGGTGGCGGTGATGATGATGATGATGATCATGGAGACAGTGACCTTGCCAAGGCATTCAAGGTGTTTGACTTGAATGGTGATGGCTTCATT…
A1	NAU5411-320	GAGTAGAAGGCACCTTGGAA	AGTCCACGTCCACAGACTTT	ATGCCCATAACCACGAACCCTACCTTCTTCCTTTTTCTCTACTCTTTACGTTCCTCTCTTATTCTATATATATTCATTTTTGTGACCAAAAAAGATAGTGTGCACTTGCATTAGTCGTTTTCTTCAACCTAAATATCCTACAATAAATCTATGTCTTAACTTGTTTAGACCCAAATCCAATTCAAACCCTTCCTAGATTTGCTTCCTTCTTAACCTACATAGCTAACCGTTGCTTCATATAAATACACACACAGGCAGGAAAACACTCATTCGTGTGAAAAGTTAACACAAAATGGGGGTGGAAGGCACCTTGGAGTACATCTCCGATTTGCTTAGCAGCATGAAGAAGAAAAAGAAGAAGAAGCAAACTCAAACTGTAGCTCTCAAAATCAGGATGGA…
A1	NAU2741-300	AGTCCACGTCCACAGACTTT	GGCACCTTGGAATACATCTC	ATGCCCATAACCACGAACCCTACCTTCTTCCTTTTTCTCTACTCTTTACGTTCCTCTCTTATTCTATATATATTCATTTTTGTGACCAAAAAAGATAGTGTGCACTTGCATTAGTCGTTTTCTTCAACCTAAATATCCTACAATAAATCTATGTCTTAACTTGTTTAGACCCAAATCCAATTCAAACCCTTCCTAGATTTGCTTCCTTCTTAACCTACATAGCTAACCGTTGCTTCATATAAATACACACACAGGCAGGAAAACACTCATTCGTGTGAAAAGTTAACACAAAATGGGGGTGGAAGGCACCTTGGAGTACATCTCCGATTTGCTTAGCAGCATGAAGAAGAAAAAGAAGAAGAAGCAAACTCAAACTGTAGCTCTCAAAATCAGGATGGA…
A1	NAU5163-200	GACTCCCACCCTAACAACAG	TTTTGCAAGAATCCTTCTCC	ATCACCACCACCCCCCCGCTCGCCCTACAGCTACAGGACGCTCGCAGTGTGTTTACCGAGAACAAACGGAAGCAAATCCAAGATAACAGAAATCCAATGAATACAACAAAGAAGGCTTTGACAGCAGTCACACATCTTACTTCTCTTTATCCTCGCCGACTACACACCTTCCACCATCACCGCCATTATCATCACCGCCTATTTTATCGTTTATTTTCAGCCCAACCCCAGCAACGCCAAGATGATTCGGACGACTCCCACCCTAACAACAGCGCTATCTCTGACTTTGACAGTGCCCAATTCTCCATCCCCGATGCCCTCAGAACTACCCCTCAACAACCTACCTGGGATGTCCACCATAGGCAACGAGTTGAGCGGATATTCTCCAACGGCGATCTC…
A1	NAU3433-220	GCACTGTGTTCAAGCTTCTG	AGCTTGTCTCCTTTTGGCTA	GGATGGTTAGAAAGAAGGTTGATCACCAACTTGGTAAACTGTTGAGGTAGGTATTCTCTTTTCATCAAATATGTGTCCATCCATTTTTGACACAATTATTGTGATTTGGGATTGGATCACCAGTGGCCAACTGGTGTTCACAAAACTTCATTCACAAGTTCTTCAGCTTGTCTCCTTTTGGCTACATTTTAGTAAACTACCCAAAGTTTGTATGTAATTTGCAGCATTTCATGTTGAAATTGACTACTGATGTATGAAATATATATATATATATATATGCCTGGCCTGCGTTCCAGTAATTTAGAAGATTCATGGTTGGGTCCATGGAGGCATGTGCTTCTTGGGGACTGCTTGGACTGCAGAAGCTTGAACACAGTGCATAAGAAGCTGGTGCAGGAT…
A1	Y208	TCAAAATCACCTTCTTCCATCATACACTTCAAATTA	CATTCCAATATTATTCCACAACATCTACCCACAG	CTTAGTTGTCTTTCCAAGCCCTCTTTCTTGGAAACCCCAGCTCACCTTCATTATCCTCTTTCTTTATATATGTAAATATTCCATCCCCAAGCTCCCCCCAACACATTCCAATATTATTCCACAACATCTACCCACAGTTGGGTTTCTTTGTTCTTTTTTTCTTTTTATTTCTTCAAAACATGTCTGCGATTCCTCCATCAGCTTCACAAAACTCATCATCTTCAGGTTTCCAGGATTTCTTGCCCGTGATGGCTGACAAGCTCGGAGGGGATGGCTTGATAGGGGAACTGTGCAATGGGTTCAACCTGTTGATGGATAGAGAAAAAGGGGTCATTACTTTCGACAGCTTGAAGAAGAATTCGGCCCCGTTGGGGTTACAGGACTTGACAGATGACGATT…
A1	NAU3690-650	TCAGCAGGAATCACATGC	CCTTCCCTTTGCTGGTAGTA	GGCACGAGGGGGACTGAGATGACCCCTATTGCTAGCCAAGAGCCTTCAAGAACAGCAACACCCCTAAGAGCCACCACTCCTGCTGGAAGGAGTCCTATATCTTCAGGATCTTCCACCCCTGGTGAGGTGCCAACATGGAGGAGGACCTTGTGCCGAGGTATTATCAAGCAGGTTCAGGCCCAACATCGACTGAGGGAAGGGCTGAAACTAATGCCGCTGCCAGGGGTCATGGTTCAAATAGACAAGAATCAGAACAAGCTAGGAAGCAGAGCACTTTAGAAACTCGAGCTACGGCTTGGGATGAAGCTGAACGTGCCAAATATATGGCAAGGTATAAGCGTGAATAAGTGAGGATACAGGCCTGGGAAAATCACTAAAAGAGGAAAGCTGAAGTGGAAA…
A1	NAU3385-500	CGGAAGCATTTTATTCAAAG	GTTGGCTTCTCTTTGATCGT	GCGGGGGAAGCTCGCGGCGCCNTGGGCAGGTCGACACTAGTGGATCCAAAGAATTCGGCACGAGAGTCCGAGTTTTTTTTTTTTTTTTTAACAGATAAATCATAACGGAAGCATTTTATTCAAAGAATCAACTTCATTACAATAAATTTAACGAAGAAAGAATGGTATCATAAATACATACACACATACATATATATATAAAAGAAAGCCACACAGAGAGGAGAGCCAAACAAGCCCTTCAATTTAATGCTTGAAGAAAGCAAGAAGGGAAACGATCAAAGAGAAGCCAACGGCGGCGGTAGAAACTCCGACTGAGAATCCAGCTCCAGCGTCTGGCAACGGTGACGGCGCCTCACTAACCTGCGCCGAGGCAACGTTTAGGATTGCCATTACAAAAGC…
A1	NAU3384-560	TCATAACGGAAGCATTTTAC	GTTGGCTTCTCTTTGATCGT	GCGGGGGAAGCTCGCGGCGCCNTGGGCAGGTCGACACTAGTGGATCCAAAGAATTCGGCACGAGAGTCCGAGTTTTTTTTTTTTTTTTTAACAGATAAATCATAACGGAAGCATTTTATTCAAAGAATCAACTTCATTACAATAAATTTAACGAAGAAAGAATGGTATCATAAATACATACACACATACATATATATATAAAAGAAAGCCACACAGAGAGGAGAGCCAAACAAGCCCTTCAATTTAATGCTTGAAGAAAGCAAGAAGGGAAACGATCAAAGAGAAGCCAACGGCGGCGGTAGAAACTCCGACTGAGAATCCAGCTCCAGCGTCTGGCAACGGTGACGGCGCCTCACTAACCTGCGCCGAGGCAACGTTTAGGATTGCCATTACAAAAGC…
A1	NAU422-135	CTGATTCCACTCTCAAAACCAC	CTACTTTCCATCAGATCCCC	GTCGTCGGCATCTGAAAAGGCAAACCAAAAAGAAAAGAAGAGAATAATAAAATCACAGACAGAGGGCGGTACAATATTCAAAAACCAACACACCCAACACAAGTGATAGAGGTGAGAGAAAGTCGACTCAACTCAAACTCGACTCGACTGCAGTCAATTTATAATTACTAGAATACCACTCTCACTCTCTCGCTAACTCCATTTCTACTTTCCATCAGATCCCCTTTTCTTTCATTTCATTCAAATCGAATTCTCTCTCTCTCTCTCTCTCTCGCTTTGTTTCTTCAATTAGAAGCGTTTCTTGTTATTCTTTGGGTGGTTTTGAGAGTGGAATCAGAGAAAACCCAAACGAAAATGGAGAGGAGTACTCCAGTGAGGAAACCACACACTTCCACTGCA…
A1	NAU3533-205	TGAGAAGATCTGCAGTGGAA	TCAGATCCCCTTTTCTTTCA	GGCACGAGGCAGGACAGGCTTGTCATTTCTCTGTCAGATCCCGTTTTCCTTCCTTCATTCGCTTCACCCTTTCTAAGCTCTAAAAAACACACTCCTCCTTTTTAATTTTTTTATTGGTGGTGCAGAGAAGGATTTGAAGGCATTTCTCCATTGTTGTTTTATTCAATTACAAGCTACCTTTTGTTTTGGTGGTTTTGAGAGTGGAATTAGGGAAAAAAATGGAGAAGAGCACTCCAGTGAGGAAACCACACACTTCCACTGCAGATCTACTCACTTGGTCCGAGACTCCTCAACCGGATTCCACCTCCTCCGCCGCACGCTCCACCCGCCCTCACCAGCCGTCGGATGGGATCAGAAAAGTGGTGTTTGGAGGTCAAGTGACCGATGAAGAATTTGAAA…
A1	JESPR240-60	CAGATCCCCTTTTCTTTC	GAAGAAGCAAAGCGAGAG	GTCGTCGGCATCTGAAAAGGCAAACCAAAAAGAAAAGAAGAGAATAATAAAATCACAGACAGAGGGCGGTACAATATTCAAAAACCAACACACCCAACACAAGTGATAGAGGTGAGAGAAAGTCGACTCAACTCAAACTCGACTCGACTGCAGTCAATTTATAATTACTAGAATACCACTCTCACTCTCTCGCTAACTCCATTTCTACTTTCCATCAGATCCCCTTTTCTTTCATTTCATTCAAATCGAATTCTCTCTCTCTCTCTCTCTCTCGCTTTGTTTCTTCAATTAGAAGCGTTTCTTGTTATTCTTTGGGTGGTTTTGAGAGTGGAATCAGAGAAAACCCAAACGAAAATGGAGAGGAGTACTCCAGTGAGGAAACCACACACTTCCACTGCA…
A1	CIR018-210	TCAACTATCAGTCCAAT	AAAGAGACCCACAAG	GGCACGAGCAAACGTCCAGAAACTACTTCTTTTGTGGATGTTTCAGAGTTAATTGGTCGAGATGCAATGAAAGAAGAGATAATCAGCATTTTGCTATGTGGGTTTTTGGGTTTCTGTTTGCCTTTTGATATATCTGCATGTTTTAATCTGGTGTTCATTGAGATCTTTATGGGTATTTGTGGTTTTGAGATTTATTTTTGATTGACTAAGCTAGATCTGTCTGAATCGGATGGAGGCAGCATCATCTCTGTTTTTTGTTTAAATCTTTTATGTTCGATCTCATTTTCTTTTTAATTCTAAAATCACCGCACGGAGGTAGTATTTATTGATTTTTGATATATCTAACAAGCATGTTCTGTGGCTGATATTTTCATAGTTGTTGTCTGTTTTTAGCTCGTA…
A1	NAU3022-235	AACGGAATGCTTTCTTTTCA	GTTGAATTGGGGTTAGCATT	AAAAGGAATCTGGGAAAGGGAATCGTTACTGAATTAGCATAATGGAAGATAGGAATCTGAAAACTAGAGAACGGAATGCTTTCTTTTCATAATCTGGAAAATAAAATAGGTAAGTGAATTTAAAATATATATATATATATATATATATATATATTTCAGGTTAAGCAACTCAGAATAGCTTCTTATTTTATCTATTCAAAGAAAATAAATAAAAACCAGTTGACCCTATTTTGTGGTAATAATAGGGTCCAATAATACCCCAATCAACTCAGAAGCAAGTTACTAGTAATGCTAACCCCAATTCAACACCAAACTGTACAATGTTAAATCGACAAAAGTCTTCTAAGCGTGGTAGCAATAGCTCTGGTAGTGGGCTTCCACAGGTTGCTTCTTCACACC…
A1	NAU2182-200	TGAGACAGACTAAACATCACAGG	CACCTCCAAGGTCTTGATTT	TTTTTTTTTTTTTGAGACAGACTAAACATCACAGGCATATCATATGCAGAATCTGATCAGTTTTCTAATGTCATTCAAATTCTATGCAACATTTANCAATGACGAAGAATAACACTGAAAGCTAGAGATCAATAATATCTAGAATCGTTTCTAACTAATGGAAGTTTTGGTTAAAAAAAGGAAGGGTCTCTCTCTCTCTCTATGGAGAATAGGCCTGTAAATCAAGACCTTGGAGGTGGGAAGAATTGCGTACCAGCAATGAAAGCGTTAAGTGGAGCTGGATAAAGACAAGGGTCTAGCATACTCGTTCCTGCATTGCTCGAAGTGGCGGCGGTTGTAGTGGTTCTAGCAGTTTCTGCTGTGGTAACTGCGGCGGTGATGAGATTGAGTTGCTGAGAG…
A1	NAU4891-450	GATGGTCAGGCAGAGCTAGT	AGACCTCACCCTCAGGTGTA	GAGACCAGCACGGATGTGGTTGTACCTGCTCTTAAGAAATCAAAGGGTCCAGATTCTGGACAAGAGGCTGCTGAAGGTCAATTTGCTGCACTCTCAGAAAATGTTGGTTGTCCACAAGTAACAGACGAAGCTTATGATAATGTTGGTGATGTAACTCAAGGTTCAAATGAGGAGCTTGTTGATGTTGAGAAGGAAGAGGCTTACACAATGGAGGAAAATCTTGAAGAGTCAAAAGAACCCCAGGTAGATGGCATGAATGAGGTTGGATTGCAGGAAAATAAGAACAATATATCGGATGAGATCTTGGATAAACCAAGTGGAAACGAGGTGGTAGCTGATGAAGATTCAAAGAATCCAGCAGAGCAAGATAATCTACAGCCCGTGCTAGAAACTGAGAGT…
A1	NAU5085-400	GACAGTTCCTCGCTCAAGTT	GCTGTAGGGCTCTCTACTCG	GCAAGGTAGCTTGTTAGGCTCAATTTTTTTTTCAGTGAATTTTGAAAGCTTGATCAACTGACAGTTCCTCGCTCAAGTTGAAATTTGAAACTCCATTTTAATTTATACAAACATTTTCAAAAATCTGCACTTCTCGAGTTCGAGTTCAAGTAGTGAGAGTTCAGTGCACCAAACAGTGAGTTCTTCTCTGCTGTTGCTGCTGCTTCGTGATCTAATGAATTACTTAGGAACGAGCAAAGGAAAGAACTGAAAAAGCATATATAATTCAATTTTAAACACCAAACAGAAAAAGGAGAAGAATGTCGGGATCTGAGACGGGAATGATGGCGAGTAGAGAGCCCTACAGCTTGGGCATGCAACAGAAGAGTCCGGTGGCGTCACAACCGGTGATACAGAACA…
A1	NAU3135-210	CAACAAGGTCGACTACGAAA	AGTCCTTCCGATCTCCTCTT	CCCAACTTCTCCTTCACTCCCCTCTTATCTATATATCTCCTTTTCTTCTTCTTCTTCCTCTCCTCACCAAGGAAATCACAATTTAGCTTCTAACTTTGCCTCTTTTTTTTTCTTTTCATCTGCAAATCTGGTCCTTTTTTTCTGATGCTGGAGAGTTTGGGTATTAGATTTAAATTAGTTTGAAGGGCTTTCGAGTTCTGGGTTTTCCATTTTGGGGTAACACCCAGGTTAGTCAAATTGTGGACATCACGGCTATACACAGAGTTTACCGGCCTCTTCTTATTCATGCCCGATCTGTACGACGTAAGAGTTGTGTGATCGAGAGGAACCCTGCGCCGCACGGCGGGCGTGGAGCTTTGCCTTCTGAAGGCGGTAGTCCTTCCGATCTCCTCTTCCTTG…
A1	BNL3090-240	GAAATCATTGGAAGAACATATACTACA	TTGCTCCGTATTTTCCAGCT	AATTATTTCTTCTCTTTTACCATAAATTAATTCTTGTTCCATCTCACTTCATTAACTTTGGGTCATCAATAATTAATCGAAACCATTGCCAGAAATAATAATAACAAATAATAATAAATATCTAAACTTCTCTTATTATTGATTGAGCTAAAAAAAACCAGCTGTCTCATTACTGTGGAAAACTTCTAGGGTTACTTTGTTGTTGGCTTGCCCGAAAGAAGAAGAGGAATGAAGGAAAATGGTAGAAAGAACGGCGCCTTATCGCCATGCGCGGCTTGCAAGTTACTTAGAAGGAGATGTGCACCGGACTGTGTTTTTGCTCCGTATTTTCCAGCTGATGAGCCTCAAAAGTTTGCTAGTGTCCATAAGGTGTTTGGTGCTAGCAATGTTAACAAGATG…
A1	NAU1483-350	TTCCAAAAACCCAACTTCTC	CAAAATGGAAAACCCAGAAC	GTTGCCTGCAATCCTTCCAAAAACCCAACTTCTCCTTCACTCCCCTCTTATCTATATATCTCCTTTTCTTCTTCTTCTTCCTCTCCTCACCAAGGAAATCACAATTTAGCTTCTAACTTTGCCTCTTTTTTTTTCTTTTCATCTGCAAATCTGGTCCTTTTTTTCTGATGCTGGAGAGTTTGGGTATTAGATTTAAATTAGTTTGAAGGGCTTTCGAGTTCTGGGTTTTCCATTTTGGGGTAACACCCAGGTTAGTCAAATTGTGGACATCACGGCTATACACAGAGTTTACCGGCCTCTTCTTATTCATGCCCGATCTGTACGACGTAAGAGTTGTGTGATCGAGAGGAACCCTGCGCCGCACGGCGGGCGTGGAGCTTTGCCTTCTGAAGGCGGTAG…
A1	HAU0309-250	GGAATAGGCATGAATTCCAC	ACATCAAACCAGATCATTCA	GAAACATCAAACCAGATCATTCATAGATTTTCATATAAAAGATACTGCCCAAATATATATATATATTTTGACAAAGATAAAACCCTCCTAGATTTGCCACAAATAGCAGTCTTAAGGGTGCTCGATTCTTCATTATTTCACATTTTCATTATGGGACGCCCAACTCTTACATGGACAAGCAATCCAAAAAGAGAGAAAAAAACATACACTTTGGGTACTGGGGAATTTATGCCTATTCCCTGAAACCAACTTCTAACCCACACAAAAATGGCAGTACAAATCTCTAAATATTTAGTTGTGTGTTGCTAACACCAGTGAAATGTGCTCTATTAGGTCAAGAACCCGATTGCTGTAACCCCACTCATTGTCATACCATGAAACAAGCTTCATGAAAGAATC…
A1	JESPR289-80	CATTGCATTTTGCCCC	AATCTAGCGCACAAGGGC	GGCACGAGATTTGGCTCTCTTGACCTGGATTATATACAGTATGGAAGTTTTAGCTCTGAAGATGCCTCATCATCTGTGGGTTCCACATTTTCTGATACAAAAAGGTCTCCACATTTAACAGTTTCTTTCGGAGATGATTCTGCTGCTGCTGGTGGCAAAGTGAAGTTTACAGTGACTTGTTATTTTGCAAAACAATTTGATTCTCTTAGAAGAAAATGTTGCCCCAGTGACGTGGATTTTCTGCGCTCCTTGAGCCGCTGTAAGAAATGGAGCGCACAAGGGGGAAAGAGCAATGTGTATTTTGCCAAAACATTTGATGAGAGATTCATTATAAAACAAGTGCAAAAGACAGAGTTAGAATCATTTGATGAATTTGCTCTGGAATACTTTAAGTATTTG…
A1	JESPR259-80	CCCTTAAATCATAAGAAAACAC	GAAGGAGGATCAACTATC	GGCACGAGCAAACGTCCAGAAACTACTTCTTTTGTGGATGTTTCAGAGTTAATTGGTCGAGATGCAATGAAAGAAGAGATAATCAGCATTTTGCTATGTGGGTTTTTGGGTTTCTGTTTGCCTTTTGATATATCTGCATGTTTTAATCTGGTGTTCATTGAGATCTTTATGGGTATTTGTGGTTTTGAGATTTATTTTTGATTGACTAAGCTAGATCTGTCTGAATCGGATGGAGGCAGCATCATCTCTGTTTTTTGTTTAAATCTTTTATGTTCGATCTCATTTTCTTTTTAATTCTAAAATCACCGCACGGAGGTAGTATTTATTGATTTTTGATATATCTAACAAGCATGTTCTGTGGCTGATATTTTCATAGTTGTTGTCTGTTTTTAGCTCGTA…
A1	HAU1229-370	GGGCAGGGATATTGTGAAT	TCGTTTCTGCCTTTGTATGA	CTATTTCTAAATATGCTCGTGGTGGTGGATTGGAAGCAGTTAAAAGACGTTTGGAAGCAATATCTGAGAAGTTCAATATTCCAGTTGAGTTTCAGGGAATGCCAGTTTTTGCACCAGATATCACAAGGGACATGCTTGATGTCAGGCCTGGGGAGGCTCTGGCTGTCAACTTCCCTCTGCAGCTCCATCACACCCCTGACGAGAGCGTTGATGTGAACAATCCTAGGGATGGGCTTCTACGTATGGTAAAGTCACTGTCTCCCAAGGTTACCACATTGGTAGAGCAAGAATCAAACACGAACACGGCCCCTTTCCTCCCCAGGTTCATAGAGACTCTGGAGTACTACTTGGCAATGTTTGAGTCCATAGATGAAACACTGCCAAGGGACAGAAAGGAAC…
A1	NAU5107-220	CGATGAAGACGATGCTATTG	GTAGCCTTTGGTCTTCGTGT	ATTTCCACCAATGCCCGGAAGTGACCCGATACCCGACCCGGAAACCCTACAACCCGGCAATGCCATTGATCTCGACGGTGAAGATTACGATGACGATGAAGACGACGCTATTGAAGAAGACGATGAAGATGAAGACGAAGACGAAGAAGACGAAGATGAAAACGACGACGTCTTGTTTGAACCCGCCACTCCCCGCGCGGTGAAGCTGAAAATGGACACACTAGTCCGACGTATGTTGACCGGCCCCGTTCCGATTCACGTTCACAACGTGATCATCACAGGGAACATGAAGACCAAAGGCTACATAATCGAAACCCAGGCGTCAGAGGCTTTGAAGAAAGCCACCACGATGCAGGACCTGTTGCGAGCATCGGACGCTGTGAATTCGCGGCTGAAATC…
A1	HAU2425-220	CCGGGAAACCCTACAACCCG	AACGGGGCCGGTCAACATAC	ATTTCCACCAATGCCCGGAAGTGACCCGATACCCGACCCGGAAACCCTACAACCCGGCAATGCCATTGATCTCGACGGTGAAGATTACGATGACGATGAAGACGACGCTATTGAAGAAGACGATGAAGATGAAGACGAAGACGAAGAAGACGAAGATGAAAACGACGACGTCTTGTTTGAACCCGCCACTCCCCGCGCGGTGAAGCTGAAAATGGACACACTAGTCCGACGTATGTTGACCGGCCCCGTTCCGATTCACGTTCACAACGTGATCATCACAGGGAACATGAAGACCAAAGGCTACATAATCGAAACCCAGGCGTCAGAGGCTTTGAAGAAAGCCACCACGATGCAGGACCTGTTGCGAGCATCGGACGCTGTGAATTCGCGGCTGAAATC…
A1	NAU4073-160	CCCACCCTTTTCTTCTTTTT	GCTGCCAAATTTCATCTCTT	ATTAATCCAAAATTCCACTTCTCAACAAAGGGAACAAGTTTTGGCACATTACTAGAACATCAAGAACATAATAGTCTGTTTGATGGAATGATGGGGAGTGATGGGATTAACAGTGCCTCCATGGTTAACCCTCTCAAAAGGCCCTCCCGTCGCTTTACTGGACCGACGATGAAACCGCTGGACCATCGACGAGCAAGAGATTCCATGGGGATAGCAATGATGGGAGCATGGAGAAAACAGATGGGAATGGTTCAATTGCCACTCTGCTCAGCCAGCTACCACAAACCCCTCCATTGCAGCAGCAACAAGCAGCAATGTTGGGGTCAATGGGAGATGGGATATTTCGTCCTCCATATCAACTTCCAGGACTCAACTGGTACTCTTAATTAAACTTCCAGG…
A1	NAU5100-340	ATCATTGGCTTCAAAGGACT	GTCACAAACCCCAAAAACTC	ATCATTGGCTTCAAAGGACTTATATCATATGATGTTGGTGTTTGGGTTTGGGTTTGGGGGTTTGAGTTGATATATGTGTGTCGTGTAATATTTTTGTGTGTTTGGTTGTATAGTTAGTTGTTGGTTAGTTTAAGATTAGCTTTGTTTTTCGTGCTCTTTTTATTTATTTATATATATTTTTGAGTTTTTGGGGTTTGTGACATTGGCGTAGAATGGCACAATTACCTCCAAAAATACCCAACATGACCCAGAATTGGCCTTCTTTTCCACATCAAAGATTGCCTACAATGGCAAACTTCATTTCCACCACTGCCAACACCGCCACTATGAACGCCTCCCACAACCACCAGCCTTCTTGGGTCGACGAGTTCCTCGACTTCTCCTCCGCACGCCGCGGGG…
A1	NAU2798-520	TTCCTCGCAATTTCTTCTTC	GTTTCAGTGTGGTGGCAGTA	GTGTGGTATGATGGAATTAGAATCATCGAATGGCAGTGGCTTTTGAGAGAGGTCACAGTATCAGGTTTCAGTGTGGTGGCAGTAGCTCATACAGGGAGAGGATATTAGCAAGCAAAGAACAACAACTACAACCCACTAACATAAAAAAGGTATCCTCCATTAAAAGCTGGAACAGCAAAAGCACCAGGGCCTGACTCTGGATCCTCAAAGGCATCATCATCATCAGCAGCAGCAGCAGCAACATCAGAATCCATCTCATATAGAAGGAGGAGAAGAAGAAGAAATTGCGAGGAACCAACAGCAAATCTTGTTTCTCCATCATCAACAACAGCAAGAGCAACAGTTGTATGCAAGACTGGAAACTCAAGTACTACGAGAGCAGCAAGGGCAACAACAACA…
A1	NAU2789-600	AAAGTTACATGTGACACCAACA	AGTTTGTGGCTTGGAATCAT	TTCCCTTTTTGTTTTTTTTAATCCAAATTCAAAATACATATTAACTGACATTTGTTTACAATAATATCATATATATTTAGGTACGAATATACAAATACTAACTTTCAAAAAGTTAAAAAATAAAAAAGTTACATGTGACACCAACACCGACCCCGACCCCGACCCCGACCCCGACTTGGAAACTACACTATTGCCTACATAACATAAAAGGGAGAAGAGGAGTGAAATGTAGGCATTATTTGTTTTGCTGATATTAGTTCAGCTATTGTGAATAAGAGGGGTCTTTTGGTGGGATGATTCCAAGCCACAAACTTCAGTTTTCAACGTCTTCTTTTCATTGGATTGTCCCCATATCACTGTGTAGAATCCCACTAAAATGATAATTGATCCAATCACACT…
A1	NAU2722-430	CCACTAAATATACCGCCACA	TTGAAAGGAAGGTTTCAAGG	GTTTGCATATATCTTCATTCATTGTCCCTTTGATGTGTAGAAGAAAAAAAATCAAAGATTGTAGTACACTTGAAGGTATCATCAATGGTGGAAAAGTTGGGGAAGGTGAAGATATAAGAGACAATAATAATATACAACACTGTATCAATCATCCTTATGGGAAAAACCCAGGTGGGATCTGTGCTTTTTGTCTTCAAGAAAAGCTTGGGAAATTGGTTTCTTCATCGTCTCCTTTACCTATTCATGGCTCATCATCATCATCATCTCCTTCTCCTCCTCCTTTAAGATCTGCCGCCGGTGGTGTTGGTGGTAATGGCGGCGTTGTTGGTAGTGATAATGGTCATTATCGTCATACAAGGAGGGCAGCATCATCAGATGGTGGTGGTGGTTTGAAGAGGA…
A1	InDel058-200	AAATGCGCAGAACTTCCAAC	GTAGTTCCCACCAGGCATGT	TATACTCAGTTTCAACCAGACATTACTATGCATTTGGTGCTTTGGTGTCTGAAGAGGTCTCATATAAGATCAAAGAACTTCCTGGAGTTCGGTGGGTTCTTCCAGATTCCTATCTAGATGTGAAGAACAAGGATTATGGAGGGGAACCTTTCATTAATGGGCAAGCTGTGCCTTATGACCCAAAATACCATGAGGAATGGGTGAGAAATAATGCTAGAGCAAATGAGAGAAATAGGCGCAATGACAGGCCACGCAATTATGATAGATCAAGGAACTATGAGAGGAGAAGGGAGAACATGAATACTCGAGATAGTCAGATGCCTCCTCAAAATCAGGGCATGCAGAATGTCGCTCCAAAGACTGCTGGGATGCCTCCCAACAACATGGGAGGGATGCCAC…
A1	NAU6939-200	ATATGGGAGGAATGACAC	TGTGTTTCCATAGTTAGGAC	TATACTCAGTTTCAACCAGACATTACTATGCATTTGGTGCTTTGGTGTCTGAAGAGGTCTCATATAAGATCAAAGAACTTCCTGGAGTTCGGTGGGTTCTTCCAGATTCCTATCTAGATGTGAAGAACAAGGATTATGGAGGGGAACCTTTCATTAATGGGCAAGCTGTGCCTTATGACCCAAAATACCATGAGGAATGGGTGAGAAATAATGCTAGAGCAAATGAGAGAAATAGGCGCAATGACAGGCCACGCAATTATGATAGATCAAGGAACTATGAGAGGAGAAGGGAGAACATGAATACTCGAGATAGTCAGATGCCTCCTCAAAATCAGGGCATGCAGAATGTCGCTCCAAAGACTGCTGGGATGCCTCCCAACAACATGGGAGGGATGCCAC…
A1	NAU2419-170	TCAAAACATTGGCATTGAAC	CACCAAATTCAGGTTCACAA	ACGAAGGAATTCGTGCCTTACCTTCTGTTTGGGCTACTCCTTGCTACTGTCGAGACGATTTCACCCACTGTCACTTTGGCCACCATGTATCTACTGGACAACCCATCGGCTTTGCAACAATTAACAGAGGAGCATGAGGAAATTCTAAAGAACAGAGAAGATGCCAATTCTGGACTTGTATGGGAGGAATACAAATCCATGACGTTCACTCGTTACGTGATTAATGAAACACTTAGGTTAGAAAATGTTCTTCCTGGGATGTTGAGGAAAGTTATAGCTGACATTCACGTCGATGAATATACAATACCAAAAGGTTGGATCCTATTGGTTATGCCCACAGCTCTTCATCTGAACCCTAATATATATGAAGATCCTCTTACCTTCAACCCATCAAGATGG…
A1	CIR354-230	CACAATCCTCAGCCA	AGAGAAGGAAAGAGGAAA	CACAGGTCTTTAAAGAATGCCAAGCAACTGCTGATTCTGGAAATTCATTTGAACTTTCTCTTGTTGGCTGCAAGTGCATTGGAGCTTATGTTAAGAACAAAAAGAATCAGAATCAGGCAACAGAACATGATCTCATTGATTAGTATATATATTTTGTTGTTGAATTTTAAATTTACTGACAAGGTGCAACATATTGTTTGCATATTCAGATTTGCTGGATCTTCCAAAAAGTTGTTTCAGATAATGATAAGGGATTCCAGCGCTTCTTGGATTCTGTTCAGTACAAATCTAATAGCATTCTCCGTTATGAGCGTGTCTTTGGACCAGGATATGTGAGCACAGGAGGAATTGGTATCCTTCTTCAACGAAATGTTTATATTTGTTCTACATCTTTTATTA…
A1	Y134	GATTTCGGAATGGATTAGACAC	ACTGACGCAGCATAGGGAG	GGCACGAGGCGCTCCATCGGGAGATGCAAAGAACTTGCTTCAATATATGTTCAATTCTCTCCGGAGACTCAAGGTACCAGTTATGGGAAAAAGGCATAGAAATCAGGGTAAATGAAAGAACAACTTAAGGAACTTGTAGGTCTGTTGCGGCAGAGTGAGTTACAAAGGAAAGAGGTGGAGAATGAGCTAAAATTAAGAGAACAGGCTGTAGCCATTGCACTGGCTACATCAGCTACGGGGAACTCGCCTATTTCATTGAAACACATAGATGATGATGTGAAAAGTTCATCATCTCCAATGTCTGTGCCAGCACAGAAACAGCTGAAATATAGCCCAGGTATTGTTAATGGTCCAGCCAGAGAGTCAGCAGCATTCATAGGTCAAACACGGAAGATGATA…
A1	NAU3135-280	CAACAAGGTCGACTACGAAA	AGTCCTTCCGATCTCCTCTT	CCCAACTTCTCCTTCACTCCCCTCTTATCTATATATCTCCTTTTCTTCTTCTTCTTCCTCTCCTCACCAAGGAAATCACAATTTAGCTTCTAACTTTGCCTCTTTTTTTTTCTTTTCATCTGCAAATCTGGTCCTTTTTTTCTGATGCTGGAGAGTTTGGGTATTAGATTTAAATTAGTTTGAAGGGCTTTCGAGTTCTGGGTTTTCCATTTTGGGGTAACACCCAGGTTAGTCAAATTGTGGACATCACGGCTATACACAGAGTTTACCGGCCTCTTCTTATTCATGCCCGATCTGTACGACGTAAGAGTTGTGTGATCGAGAGGAACCCTGCGCCGCACGGCGGGCGTGGAGCTTTGCCTTCTGAAGGCGGTAGTCCTTCCGATCTCCTCTTCCTTG…
A1	NAU4045-160	CCTCTTCTTCACCCTCTTCA	ATGTGCAGGTTCTTCACTCA	GGCACGAGGAGCGAACAAGCTTCCTCTCTCTCTCTCTCTCTTCCAATTTTCTGATTTTTTTCCTGAGAAAAAAAAAAGGAAAAAAAAGAGGGAAAATTTTCGTTTGAGATTTTTTTTTTTTGGCTAAAGATGAAGTTGATGGAAGAGGAGACGGTGTTCGAAGAGGAAAATGAAATCAAGGCTATGAAAGAGGAAGAAGAGGTTGACGGTGAAGATGAAAGTGAAGTAGAAGGTGGCGAACCGGAAGAGGAAGACGACGATGACGACGACGAGGATGAGGATGATGAAGGCGAAGATGACGACGACGACGACGACGAAGGAGAGGAGGATGACGATGTGCAGGTTCTTCACTCATCCGGTCCTCCTGTCCTGATAGCTGATGACGACGAGGGCGAGGAT…
A1	NAU4044-610	ATGAGTGAAGAACCTGCACA	AGTTGATGGAAGAGGAGACG	GGCACGAGGAGCGAACAAGCTTCCTCTCTCTCTCTCTCTCTTCCAATTTTCTGATTTTTTTCCTGAGAAAAAAAAAAGGAAAAAAAAGAGGGAAAATTTTCGTTTGAGATTTTTTTTTTTTGGCTAAAGATGAAGTTGATGGAAGAGGAGACGGTGTTCGAAGAGGAAAATGAAATCAAGGCTATGAAAGAGGAAGAAGAGGTTGACGGTGAAGATGAAAGTGAAGTAGAAGGTGGCGAACCGGAAGAGGAAGACGACGATGACGACGACGAGGATGAGGATGATGAAGGCGAAGATGACGACGACGACGACGACGAAGGAGAGGAGGATGACGATGTGCAGGTTCTTCACTCATCCGGTCCTCCTGTCCTGATAGCTGATGACGACGAGGGCGAGGAT…
A1	NAU3104-1400	TTGTGTTCCCATATCCTCCT	ATGATGAAGGCGAAAATGAC	GGCACGAGGAGCGAACAAGCTTCCTCTCTCTCTCTCTCTCTTCCAATTTTCTGATTTTTTTCCTGAGAAAAAAAAAAGGAAAAAAAAGAGGGAAAATTTTCGTTTGAGATTTTTTTTTTTTGGCTAAAGATGAAGTTGATGGAAGAGGAGACGGTGTTCGAAGAGGAAAATGAAATCAAGGCTATGAAAGAGGAAGAAGAGGTTGACGGTGAAGATGAAAGTGAAGTAGAAGGTGGCGAACCGGAAGAGGAAGACGACGATGACGACGACGAGGATGAGGATGATGAAGGCGAAGATGACGACGACGACGACGACGAAGGAGAGGAGGATGACGATGTGCAGGTTCTTCACTCATCCGGTCCTCCTGTCCTGATAGCTGATGACGACGAGGGCGAGGAT…
A1	NAU2083-300	AGAAGAGGTTGACGGTGAAG	TGAGTGAAGAACCTGCACAT	GGCACGAGGAGCGAACAAGCTTCCTCTCTCTCTCTCTCTCTTCCAATTTTCTGATTTTTTTCCTGAGAAAAAAAAAAGGAAAAAAAAGAGGGAAAATTTTCGTTTGAGATTTTTTTTTTTTGGCTAAAGATGAAGTTGATGGAAGAGGAGACGGTGTTCGAAGAGGAAAATGAAATCAAGGCTATGAAAGAGGAAGAAGAGGTTGACGGTGAAGATGAAAGTGAAGTAGAAGGTGGCGAACCGGAAGAGGAAGACGACGATGACGACGACGAGGATGAGGATGATGAAGGCGAAGATGACGACGACGACGACGACGAAGGAGAGGAGGATGACGATGTGCAGGTTCTTCACTCATCCGGTCCTCCTGTCCTGATAGCTGATGACGACGAGGGCGAGGAT…
A1	NAU3911-700	GCGGAGAATAAAAGCATGAC	CCAATTCACACGTATTTGGA	CACCCAAAGGCAAACAAGCTACTCACTCTCACATAGCAAAATTATGAAGAGAATGCAAAATAAATACACCCATTTCATATTCAGATATCCAAGAAAGAAAATAAAATTCACACACTTAGAGGACTGGAAGCAAAATATGCTTTTGCTCCACAATCCAATTCACACGTATTTGGATTTTTATCACACACACACACACATATATATATATTTGTATGATTGATTTAATTATTTCCATAGCTTTACAGAGCTATCATGACTTGCCGAAGCAACCATTCCTGTGACAGGCGACTGTGCCAATGCTGAAATTATATTCTCGTGAGCTGAAATTGTCATGCTTTTATTCTCAGCCATGTTCCACAGCTCCAATGATGAAATTCCTCCGATCACCAAAAGAGTGGA…
A1	Y058	TCTGCCCTTACAAAGATGA	TGTGAGTTGAGCCTTACTG	ATTGGGTCGGGGCCCCTGCAGGTTGAAGGTATCGAGAAGCTGGACATCGAATACGGCACGAGGATAAGTTATAGTGAATTTATTGATAAAAGGATAGCATCTGCCCTTACAAAGATGAAAATACAAGCAAAATCGAAGACTTCAGAGATCATCCTTAAAAGTTGAACACAAAGTTAACTTGAAATACCAGCTAAAGTGATAATAAAACTCGACCATAGAATTTCGGAAACTTCGAAACATTCACCAAATAAAACCGTCCCTCGAATTTCAACTATCAAACAGTAAGGCTCAACTCACAAAAGCCTTGGAAAGAGGTACACAAATGTTTTATCCTACTTATTCATTCAATCAATAAAATAAATGGAACATGAACTCCATCCTCCTTGGTTTGACAATACC…
A1	NAU1067-605	GATGCTTTTCTCACCCATTT	ACCATAGCCAAAACAAGGAA	AAGGAGAGTGTGGAGAAGACTAAAGGGGGAAATCAAGGCTTTGCTTTGGTACCAAGGGGAGAGTGATACGCCGTCGTATCATACTGCTGAAGCTTATAAGGAAAACATGGAGAGGTTGATTCATAATGTGCGTGAGGATCTTGGGTTGCCTTCGCTTCCTATCATTCAGGTTGCAATTGCATCAGGGGATGAGAGATACATGGAGAAAGTGAGGGAAGCACAACTCGGGATCGATCTTCCGAACGTAATATGTGTGGATGCCAAAGGGTTGGCTCTGAAAGAGGACAATCTTCATTTAACAACCGAGGCTCAGGTTAAGTTGGGGCACATGTTAGCTGATGCTTTTCTCACCCATTTCAATGCCCCACCATCACAATCTTCCCCTTGCTCAGCTCCAAA…
A1	EF457753.1_01			ATGGGAACCACGACTACGACAACCCGTACGGTTACACTGATAGTTAGAGGAGTTCCCACGAATCAAGGGAAGGTCGTGGTCTCAATTTGCATATACTTAAGAAGCTCGCAGAAGGGAGACCGTGTGACCTGGCAGGTTGCTAGAGAACATATCTTGTGCTATTGTGCTTGCCATAATTTTTACAGGAGTTATAAGGAGAGAAAGAACACCGGTTGTGCTTTCGCTTTGTTTCGGTTGTTCGGTTTCTTCCCAACAAACTGGTACCAGAGCTTGGAGACACATGCTCGAACATTGTGGGAGAAGCTTGAAAGCTTGTATGCTTCGAGGTCGGGCAATAACAAGTTATTTTTGCTGAAGAAAATGATGGCGCTGAAATATAAAGAAGGAATGTCTATAGCT…
A1	EF457753.1_02			ATGTTGGATAAATGGTTTCCTGAATACTTGAGAAGAAATTCTGCTGCTTTCCAACCACAACCTCCCCCACCAAATACTCAGACCGTTCTTGAGAGACCATCGGGTACTGAAACTGTTAGAATTGGTAAGGCTCTAGTGGATAAACTCAGAAAATATGGAGCTGAGGAATTTAGAGCTACAATCGAAGATGATCTAGAAAAAGCTGAATTTTGGCTGAAAAATACTACTCGAGGGAATAGGACCGTTGCGGAATATGAAATGGAGTTTGTACGGTTAAGCCAATATGCTAGTGAATGGGTACAAACAGAGGCAGAAATGTGTAAACATTTCGAAAAAGGATTAAATGAAAATATAAAGTTACTGATTGGTATTCTAGAAATAAGAGAGTTTGTAGCACTT…
A1	EF457753.1_03			ATGATTGGTGATAAGGTATTCTTGAAAGTGTCACATTGGAAAAAGGTTCACTGGTTTGGCCGTAAAGGAAAATTAAGTCCACGGTTTATTGGACCATATGAGGTCATTGAAAGAATTGGACCAGTAGCTTATTGGTTAGCTTTACCGCCAGAACTTGAAAGAATTTACAATGCTTTTCATGTGTCAATGCTAAAATGGTATCGATCGGATCCATCACATGTTATCTCTCCAACAGAAGTGGAAATTCAGCCCGACATGACATATAGTGAGGAACCAATTAAGATCTTAGCACAGGAAACAAAAGAGTTGAGAAATAAAAAGATAACATTGGTAAAGGTTCTTTGGCAGAAACATGGAATTGAAGAAGCTACTTGGGAACCTGAAGATATCACGAAAATG…
A1	EF457753.1_04			ATGGATGGGCTAGTCGTTACGGGGTCAGTGGTCATTGGCGCTTGGGGTGGCATCATTTGTGAGCAACTATTAGGCAAGGTGTTGGATAAGGTTTTTGGTAGTTGGATAGAGATGAAATGGTTGAAAGTCATGGGCACGGTATCAACTACTATTTTTACTTCCCGAGTTGATGCCCATTATACTTTTTCACTCGTAACAAGGCGAAACAATAACCCGAGTTATGTTGGACTAGCGGAGGAGCTCGAGACTACTATTAGATTAATGATCAGAAGTCGAGATAACAAAATTTATAATTTTGTACTACAGTTTGAATGGATGTCATATGCTGATCAAGAAATTCAAACATGCATCTCGGCCAAATTTTTGGCCAATTGGCTGCGGTTCGACATGTGTGCACTA…
A1	EF457753.1_05			ATGAGCACTGCCGGTCAGGTTATTCGTTGCAAAGCTGCGGTGGCATGGGAGGCCGGGAAGCCACTATCTATAGAAGAAGTGGAAGTGGCACCACCCCAAAAACATGAAGTCCGTATTAAGATTCTCTTCACTGCTTTATGTCACACTGATGTATACTACTGGGAGTGTAAGGGTTACACTCCTCTGTTTCCTCGTATACTTGGTCATGAAGCCTCAGGGATCGTGGAGAGTGTGGGTGAGGGTGTGAATGATTTGAAACCTGGGGATCATGTGCTTCCTATCTTCACCGGAGAATGCAAAGAATGTCGCCACTGTCTGTCAGAAGAAAGCAATAACATGTGCGAACTGCTTAGGATCAACTGCGACCGAGGTGTTATGCTTGCTGATGGGAAAACCAGA…
A1	EF457753.1_06			ATGGATAACCTCTTGTGCGATGAGAAAATTAAAAAAGTGACTTGTCGTGGAATGTCTCTATCAAAGACAGTAGCTGGTTTTCATTGTCATATTTGGATTCTGGCATTGGAGTTTCCTTGGGTTTTAAGTCGCCTTTTTTTCAGCTCCCACGAGCTGATGGAGGAGAGTACTATTAGTAATAAGGAAATGATGAATGATGATATAAACGAGTTCTTGAAAAAACAAAAATTTTTGAAACAAGAGGCTACCAAGGATGAGGCCATAATCGTTAAGTTTGGTTGTTTGGAAGATAGAAGTAGAATCCTCAACCTTATGCCCTGGTGGATGAGGGCAAATATAGTAACCCTGAACCAAGAAAGGGGAACATGGCGTAATGGAGTTGAAATAGTGTTGACAAAG…
A1	EF457753.1_07			ATGAACGTGAATAAGTACGGGAAGATTCAGATATCGACGCTACTGTTGATCCAATTTGGGGTGGCAAATTGGCTATTCAAATGGCCTATTTTTGTCCACACGGGTAGAGACATGGGCGTGTGTCTCAGCCGTTTGCAACACACGGCTATGTTGCACTGTTATGTGTCCCCTGGGTACCCTAAAATTTGTGTTTGTTCGGTTAAGTATGTGGTTAAGTGCAATGGGACTTTAACAAATACTATAACTCCAGAGAGGGGCCTCCGTCAAGGGGATCTCCTATCTCCTTATCTTTTCCTATTTTGCATAGAGACATTTTCAAGAATGCTCAATCGTGTTCAACAAGATGAGATTATCCGAGGAGTTCGGGCTAGTATTAATGGGCCAAGAATTAACCATTTA…
A1	EF457753.1_08			ATGTTTTGGCCATCAATTTCATTGTCACCAACAGCAATAGCATCGCCCCCTTTCCCTCTCACTGAATTATTCTTCCCTCCGCTTTCTCCTACTCCTACTCTCACTCCTGCTAACTTCAAATTACGCTCTTCATCCACTTGTTGTACGAAAACAGACTTAACAAGTCAACATGAAGAAACACCACCAAATCCTTATCCAAAACAAGACGAAACGCCACAAGCAGCAGCAGCAGCAGAAGAAGAAACCTTTCAAGTGCTGACAGCCATCCATACGCAATACAATGACATTCTCATTTTCGACACTCCTCAATCTAGGATGCTACTACTCGATTCCACTCACAGTGGATTGATTCATCCCCAAATCCCTATGCAGATAATGTCCATAGCGTTCTACAAAAGG…
A1	EF457753.1_09			ATGCTAAAACAGGTCTTTGTTAGGGGGGTCAAGAGGAGATTTCATTTACCAAAACCATTTGAAACATGGCGGAATGCCCCAAAAGAGAAAGCAGAGTGCGTCGTGATCGGAGCCGGAATCGTGGGACTGGCAGTGGCCAGAGAGCTTTCGTTGAAGGGGAAAGAGGTTTTGGTCCTGGACTCTGCTCCCACCTTCGGAACAGCCGCCAGCAGCCGCAACAGCGAGGTCATCCATGCCGGCATCTACTATCCTTCCAATTCTCTCAAGGCTCGTTTTTGTGTGAGAGGAAGAAAATTACTCTATCACTACTGCTCTCAGCGTGGGATACCTCATAACCAGATCGGTAAACTCATAGTTGCCACAGGTACTTCCGAGATTCCAAAGTTAAATCAACTGTTC…
A1	EF457753.1_10			ATGTTTTCACACGGCCAAGTCACATGGGCGTGTGCTCAAGCCGTGTGGCTCTCTGTTTATGTTACACGTGTTGTTCCCACGGCCGTGTGTGCAAGTCAGATCTGCCCACGGCTTGGCCCCACGGCCATGGGAGCCCCACGGACTGGCCACACGGCCATGTCCCAGGCCACACAGGCGTGTGCCCCTATCTTTAAGGAAAAATTTCTAAAGTTGCAGACCCATATTAAGGACTTTATGGTGAAATTTGAAAGGTTTTGA
A1	EF457753.1_11			ATGGCTGTGGACTCTGCTCCATCTTCGAGCATGATAATGTCTTGGAAGGACAAACTATTAGGGTCTGGTTCTATTGGGGCTAACCAGGGAATTGCTGGTTTTGATGAGGGAAGTGATGGAGATTTCATTCTGCTAGAAGATAATGTTATCAGATCCACCATTAATGGAATCCCGAGAATTGAATTTTCTGATCGCGTCAAACAAATATTATATAAGGAGATGGAGTTGACAGTGGTTCTGAAACTACTAGGCCGAAATATCAGCTACGGTGTTCTGTTTAATCAAGTTAGTAACCTTTGGAAGCCTATACAACCTTTTCAGTTAATGATTATGAAAAGGCTATCTGGACTACCTGGATTTATGTATAAGAAGAAGATTCTTGAGGTGATTGGTAACACA…
A1	EF457753.1_12			ATGGCGAGAAGTGTTTGCGTTTGGTTTGCCTTGGCTGCAATTGTATGCTCTTTATCGGCCATTTCTGCTGAAGAAAGCAGTGAATCGAAAGAATTCGTTTTGACATTGGATCACTCTAATTTTACTGACACTGTTAGCAAGCACGATTTCATTGTCCTCGAATTTTACGCTCCTTGGTGCGGGCACTGTAAGCATCTTGCTCCCGAGTATGAGAAAGCAGCATCCATTTTGAGTAAACATGATCCTCCAATCTTTCTAGCTAAAGTTGATGCCGATGATGAAGCAAACAAAGATTTAGCAAGCCAATATGATGTCAAGGGCTACCCTACGCTTCAAATTTTGAGAAATGGAGGAAAGAATGTTCAAGAATACAAAGGTCCACGTGAAGCTGATGGTATT…
A1	EF457753.1_13			ATGTCTAAAGGTGATAATAATGATGCACTTATGAAAGTCCAACAACAGTTAGATGGACATACTGCTGCAATCACACAAATAAATGCTACACTTCAAGCATTGAATACTACTTTGAATGAGATACGAGTGAATCAAAAACATCAATATCGAGATCCAATTAAGGAAGATAGGGATAACCAACCCCAAAGGCGCGGCCCTCGACGTGTCACTAGAATGGATGATGATTTTCATGATCGTGGACAATCATCTTTGGCAAAACCAAGGAGCGAGCAGCAACGAGAACATCTCTTTCATACTCGCTGCCATGTACAAGGTAAGCTTTGTAGAGTTATTATTGATGGTGAAAGTTGCTCGAACATAGCCAGCACGACGATGGTGGAAAAGCTTTGCTTAACCACT…
A1	EF457753.1_14			ATGTCTAAGGATGTGGAGGATCCTGCTGACCGTGGTCCTGAAGTCTTGGTTCCCTCTGGTGATGCCCAAGAAACATGGTATAGTTGTGTACTAAAGCAAGTATCTGTCTATGGAGTGGCGGCAGGATACTGCATTTCAGCTTCTCTTCTCTCCATCATCAACAAATGGGCTGTAATGAAATTTCCTTATCCAGGGGCACTAACTGCTTTGCAGTATCTGACAAGCGCAGCTGGTGTAGTTCTCTGTGGATGGTTTAAGGTCCTAGAGCATGATCCACTTGACCTTCGGACCATGGGGCAGTTCCTACCTGCAGCCATTATATTTTATCTCTCTCTCTTTACCAACAGTGAGCTCCTCCTACATGCTAATGTTGACACTTTCATTGTCTTCCGATCAGCG…
A1	EF457753.1_15			ATGAGTACAAGAGGCTGTGGACGGAGCCGAGGAAGTGCTCGAGCGAGATCTTCGTCTTCGAGACATTTACCAGCGATGGATGCACCGGTACCACTGACAACAGAAGTAGAGTCTCATGACCGCGATGCCGAGGATGATGCCCTGTCACAGTCAATGCTTCGTGTTCTGGAAAGGGTTGCCGGGGCAACCCCGAATGTGGCGAAATATTGGTTGGAGGCTACAGAATGGATTATGGACGACTTGGACTGCTCTGAGGAGATTGTGAGTGGGGTATCTGTACTAAGTCCTTTGGGTCACTCGGTTAGGGTAGACAAACTGTATAGGGATGTACCCTTAGAAACTCAAGAGCCGAAAAGTGGATTCGGAAAGGTTGTGAGGCCTATTTGGCATTTATTTGTT…
A1	EF457753.1_16			ATGCAGATAAGGTCTCAAAATTTTGGTAAAGCGAAACAACCAGAAACAGGCGCTGAGAAAGAAACCATGTCTCAAGAAGATCAAGAGGAAGAAGTTGGGAAACTGGCCGTCCGCCTAGCCAACGCCGTGGTACTTCCAATGGTCTTGAAATCAGCCTTGGAGCTGAACATAATTGACACAATCTTAGCCGCTGGTGACGGCGCGTTTCTGTCACCTTCCCAGATTGCGAGTGCCCTTCCTTCAAAGAATCCTGACGCACCAGTGCTACTAGATCGAATGCTACGCCTGTTGGCCAGCCATTCCATTCTCAAATGCGCAGTAAAAGCAAAGGAAAAAGAAGAAATTGAAAGACTGTACGGTGCAGGCCCACTATGCAAGTTCCTTGTTAAGAATCAAGAT…
A1	EF457753.1_17			ATGAAGAGTGCCAGAAGACTATTCAAAAAGGTCAAACATTACTTGTCCAATACCCTAGTGTTGATGCCACCTAGCCTAGATAAGCTGCTGATTCTATACTTGGCAATATTTGAAAATTCCATGGGATGCGTGCTTGGCCAACATTATGAGTCAGGAATGAAAGAAAGAACGATATACTACCTCAGTAAGAAGTTCACTGAATACCCTCTAAAGTACATGATGGAGTCGACTGCTTTAAATGGAAGAATGACCCGGTGGCAAATTCTGCTTTTCGAATTTGATATAGTCTATGTGAACCAGAAGGCAGTAAAAGGGAGTATAATAGTAAATTTTCTAGCCAGCAGAGCCCTAGAAGATTACGAGCCTTTGAATTTCGAGTTCCCAAACGAAGATCTGATG…
A1	EF457753.1_18			ATGAGGGATTTCTATGGATTAAGTCAAGTGAATAAATCGTCTAATTCAAAATTTATGACTAGAAAAAACCCGTCAGGACCTCTAGTTTTCGACAGTGAGATCGAAAGCACAGCTTGCAGAAACCGAAGAGAAATAAGGCAAAGCCTACAATACATAGAGGAGGGGAAAGAAGACAATATTCACACCACAACCGAGGAGATGGCTGAAAATCAAAATAATCCGCTACCTCCTATGGTTCAGACTTTCTACAACGGTGTGAACACCTCAACAAGGCAACTGATCAATGCAGCCGTCAGTGGAACTTTAAACAAGAAAACACCTGAAGAGGCTTACGAATTTATTGAAGAGATGTCACTGAATAACTATCAGTGGCAAGTCATGAGAACAAAGCCGACAAAA…
A1	EF457753.1_19			ATGGATCTTGACGGAACTGCGGCTGATGATGCTGCTAGTAATGCGCTGGCTCCCGCACAAGGGACTGCGCCTGTAGAAAGTAGACCTGAGACATTGAGACAGGGAGATGAGGCTCAGGATGCCTTTCTCCAAATGATGAAAAATTGGTATACTGAGTTTATTCGAGCAAACCCAAATGCTCAACCTCCTCCACCTCCTCCCATACCTCAGACGGTTCTTGTAGCTGCTCATGGCATAGATTTGGTAAGAATGAACAAGCCTCCGGTTAACAAGATTCGAAAACAAGGGGCCGAAGAGTTTAGAGCAAAGGTCGATGATGATCTCGAGAAGGCGGAGTTCTGGCTTGAAAATTCTATCCGTATATTTGATGAGCTTTCATGTACACCCGAGGAGTGCTTA…
A1	EF457753.1_20			ATGGTCTCGGGTAAGGGGGCGTTACAGAGACAGGGAGATGAGGCTCGGGATGCCTTTCTCCAAATGATGAACAATTGGTATACTGAGTTTATTCGAGCAAACCCAAATGCTCAACCTCCTCCACCCCCTCCCATACCTCAGACGGTTCCTGTAGCTGCTCAAGGCATAGATTTGGTAAGAATGAACAAGCCTCCGGTTGACAAGATTCAAAAACAAGGGGCCGAAGAGTTTAGAGCAAAGATCGATGATGATCCCGAGAAGGCGGAGTTTTGGCTTGAAAATCTATGCATAGATTCGGCCTACCATTGGTGGAAGACTTTGGTAGCAGTGGTGCCAAAAGAAAAGGTTACTTGGGATTTCTTCCAGGAAGAATTCAGAAATAAATACATAAGTCAACGA…
A1	EF457753.1_21			ATGAATGGACTCCTTCATTTGGAGTTATGGAGAATAATCGGCCAAGGCAATGATGAGATTGGAGGAGGATACTCCGGTGGTGGTAAAGGTTGGTTCCACAACCATATTGTCCAGCAAAGAAGTTATCATGGTAGTCGGGCAGGACATGGTAGTCGTGGAGAACCTTTTCCAGCTTTGGAGCTCTTTATAACTATGATAGAATCAGGAACTTCTCTTAGGAAATATAAAGAAACATAA
A1	EF457753.1_22			ATGCATTGGGAGAGATACAATGACCTTTTGAGAAGATGCCCTTACCATGGGTTACCACTCTGGCTACAGGTTCAAACGTTTCACAATGGCTTGAATCCTTCGACTAGACAGATGATTGACGCAGCTGTTGGTTCACCCAATAATGCAGTACGAAGCAAGTGGAGGTGGTCAAGCAATTCAGAATACCCACCCTATGGCCACAACATAGAGAATGAGCAGTTAAATTACATGGTAACACTTACAATGCAGGTTGGAGGAACCACCCAAATTTCTCATGGAGAGGCCAAGGGAATTAGACACCACTGCCTTCAGGCTTCCAACAACTACCTTACCAACAAGAGAAAAAGCCGAACCTTGAGGCTCGAAACTCAGATAGGACAGCTCGCCAAATTAATATCT…
A1	EF457753.1_23			ATGTCTCAAGAAGATCAAGAGGAAGAAGTTGGGAAACTGGCCGTTCGCCTAGCCAACGCCGTGATACTTCCAATGGTCTTGAAATCAGCCTTGGAGCTGAACATAATTGACACAATTTTAGCCGCTGGTGACGGCGCGTTTCTGTCACCTTCCCAGATTGCGAGTGCCCTTCCTTCCAAGAATCCTGACGCACCAGTGCTACTAGATCGAATGCTACGCCTGTTGGCCAGCCATTCCATTCTCAAATGCTCAGTAAAAGCAAAGGAAAAAGAAGAAATTGAAAGACTGTACGGTGCAGGCCCACTATGCAAGTTCCTTGTTAAGAATCAAGATGGAGGGTCGATTGCACCTCTCCTTGTGTTGCACCATGACCAAGTCTTCATGCAAAGCTGGTACCAT…
A10	HAU2147-250	GACCGTGGAGCAGTCACCAG	CCGCTGGAGGAGGGTGTAAC	GGCACGAGCTACTTTGAGCCCATTAGCAGTCGGTTCACCATCCTTGCCGTTGCCTACTGCTTCAACACCACCTATGTCTCCTTTGACTGCCGCTTCCTCTCCAAAAAGCGGAGGCTTGTGGCAGAACAAAGTTAACCTCACCCCACCTGCCTTGCAGTTACCAGGTAGCCGCTTGAAGACAGCTTTTAACGCCCGAGATTTGGATTTGGAAATGGAATTGCTAGGGCTTGAAAACCAGTTGCAGCAACAAAAGTTGATGGATGAGATAAGTAGTCTGTCCTCTCCATCTTGCTGGAGTAAGGAATACAGTAGGCTTGGCGATATGCAGCCTACTAATCTTGCTGATGCATTTGGATCACTCGATCCTTCCTTGCTATCTCCATTGCATGGACTGTCCGT…
A10	HAU2824-250	CCGTGGAGCAGTCACCAGTC	GCTGGAGGCGGGTGTAACAT	GGCACGAGCTACTTTGAGCCCATTAGCAGTCGGTTCACCATCCTTGCCGTTGCCTACTGCTTCAACACCACCTATGTCTCCTTTGACTGCCGCTTCCTCTCCAAAAAGCGGAGGCTTGTGGCAGAACAAAGTTAACCTCACCCCACCTGCCTTGCAGTTACCAGGTAGCCGCTTGAAGACAGCTTTTAACGCCCGAGATTTGGATTTGGAAATGGAATTGCTAGGGCTTGAAAACCAGTTGCAGCAACAAAAGTTGATGGATGAGATAAGTAGTCTGTCCTCTCCATCTTGCTGGAGTAAGGAATACAGTAGGCTTGGCGATATGCAGCCTACTAATCTTGCTGATGCATTTGGATCACTCGATCCTTCCTTGCTATCTCCATTGCATGGACTGTCCGT…
A10	NAU2508-150	TGGAGGAGGGTGTAACATCT	GGCATTCAAGGAGATGAGTT	GGCACGAGCTACTTTGAGCCCATTAGCAGTCGGTTCACCATCCTTGCCGTTGCCTACTGCTTCAACACCACCTATGTCTCCTTTGACTGCCGCTTCCTCTCCAAAAAGCGGAGGCTTGTGGCAGAACAAAGTTAACCTCACCCCACCTGCCTTGCAGTTACCAGGTAGCCGCTTGAAGACAGCTTTTAACGCCCGAGATTTGGATTTGGAAATGGAATTGCTAGGGCTTGAAAACCAGTTGCAGCAACAAAAGTTGATGGATGAGATAAGTAGTCTGTCCTCTCCATCTTGCTGGAGTAAGGAATACAGTAGGCTTGGCGATATGCAGCCTACTAATCTTGCTGATGCATTTGGATCACTCGATCCTTCCTTGCTATCTCCATTGCATGGACTGTCCGT…
A10	NAU4921-350	CTTGCCTCAAGAATGGACTT	CAGAAGCTGCAAATCTTCAA	GGCACGAGGAGAACTAGTCTCGAGTTTTTTTTTTTTTTTTTTAAATAATAATAAGAATTTCTTATTATTAGTAAAAATATATTCTTCCGAAGGGGATATTACAAAGAGGGGTCTGGATTTTTTCTTCCTTCTACAATTTTCTCCCAAATTTCAAAGGCAGGAAATCCAAATTACCCTCATAAAATTATATAAAATATTAAAAAAAACCATTTATTACAACCAAAAAAAACCCATTCCTTCCCCTAATTCTTGTTCCTATAGAGTTAATCACCCCCAGAAGCTGCAAATCTTCAAATCTCCTTGAAAGATAGAGAAAAAAGAACCCCATAACTTGTTAACTTAAAAATACTATTTTATTTTATTTATTTCTAAACTACACTCACATTCTTGAATTCTTCT…
A10	NAU5323-630	ACCCTGGGACTCAAACTGTA	ATCCCATCATGAAAAGCAGT	TACAATCTCAGAAACCGGCCGTTAACCGAGTTTTACCCAAATAGCTTCCATTTCTCTACCGCCGTTGCTTCCAAGAAACCCTCTTCTGATGAGTCTCTTGTCCGAGTTCTTGAGTCCGAGATTCAATTTGCTGAGGGTGATAACTCTGAGCAGGTTGTAGGAACTCCTAGTGGATTCCCTTTTGAAGTCGAAGATAACCCTGGGACTCAAACTGTAACATTGAAAAGAGAATATAATGGTGAGCTCATAAAAGTTGATGTTCACATGCTTGATCTTAACGAAGACGAGCAAGATGAAGATGAAGTTGAAGACAAGGATGGGGATAATACCAATGCTAGAATCCCGTTCGTTGTCACCGTTTCGAAGAAAGATGGTCCGAGTTTGGAGTTCAGTTGCACT…
A10	NAU7176-300	AAGTAGATTTGAAGGAGCA	CACAGGAAGTAAATCACAAT	GAGAGTTTTGGGGAAAATGCAAGGTGTGGACTCTTATGAAGTAGATTTGAAGGAGCAGAAAGTGACTGTGAAGGGCAACGTCCAACCCGATGCGGTTCTACAAACTGTGTCAAAGACCGGAAAGAAGACTACCTTCTGGGAAGGAGAAGCTCCGGCAGAAGCCAAGACAAAGCCGGCCACGGCTTAAAATGTCTTAAGCCCTTATTGATTGATTGATTGGTGTGCTTATAACATTTCAAACTATCCTATTCCTATGGACTGTAGAATTCTTGGATGATTGTGATTTACTTCCTGTGTTGGTAACTAAAAATGGAAGATGATTTTCTTATGATATTTCCCTACTTTTCAAAAAAAAAAAAAAAAAAAAAAAAAAAAAAAAAAAAAAAAAAAAAAAAAAAA…
A10	HAU2500-600	TCCCCCATTTTGTCAATTCCA	AGGGTCGAGATCCCGCTCAA	AGAAAAAAGAATACTTCTCTCTTCCTGGTTTATAATATCCCCCATTTTGTCAATTCCATATTAGATTTTTATTCTTCACTAATGGCTTTCATGTTCTTCAACTCTCTTCTTCTTCTTCTTCTTCTTCTTCTTCAAATCTCATGTTCTAGATTCTCATTGGCATTGCAAGAGAACTCATCAGCCACGGTTCGCTCGGGTCAGATCAATTCCAACTCAGTCCTGGTGGCTTTGTTAGACTCACATTACACTGAGCTTGCCGAGTTGGTGGAGAAAGCTTTGTTGTTGCAGACCCTTGAGGAAACTGTCGGCAAACACAATATCACCATTTTCGCTCCTAAAAATGAAGCTCTTGAGCGGGATCTCGACCCTGAGTTCAAGCGGTTTTTGCTTGAACCTGGT…
A10	NAU2911-175	TCAAAGACCGGAAAGAAGAC	CATCCAAGAATTCTACAGTCCA	GAGAGTTTTGGGGAAAATGCAAGGTGTGGACTCTTATGAAGTAGATTTGAAGGAGCAGAAAGTGACTGTGAAGGGCAACGTCCAACCCGATGCGGTTCTACAAACTGTGTCAAAGACCGGAAAGAAGACTACCTTCTGGGAAGGAGAAGCTCCGGCAGAAGCCAAGACAAAGCCGGCCACGGCTTAAAATGTCTTAAGCCCTTATTGATTGATTGATTGGTGTGCTTATAACATTTCAAACTATCCTATTCCTATGGACTGTAGAATTCTTGGATGATTGTGATTTACTTCCTGTGTTGGTAACTAAAAATGGAAGATGATTTTCTTATGATATTTCCCTACTTTTCAAAAAAAAAAAAAAAAAAAAAAAAAAAAAAAAAAAAAAAAAAAAAAAAAAAA…
A10	NAU1236-205	GGTTCTGCAAACTGTGTCAA	CCAACACAGGAAGTAAATCACA	GAGAGTTTTGGGGAAAATGCAAGGTGTGGACTCTTATGAAGTAGATTTGAAGGAGCAGAAAGTGACTGTGAAGGGCAACGTCCAACCCGATGCGGTTCTACAAACTGTGTCAAAGACCGGAAAGAAGACTACCTTCTGGGAAGGAGAAGCTCCGGCAGAAGCCAAGACAAAGCCGGCCACGGCTTAAAATGTCTTAAGCCCTTATTGATTGATTGATTGGTGTGCTTATAACATTTCAAACTATCCTATTCCTATGGACTGTAGAATTCTTGGATGATTGTGATTTACTTCCTGTGTTGGTAACTAAAAATGGAAGATGATTTTCTTATGATATTTCCCTACTTTTCAAAAAAAAAAAAAAAAAAAAAAAAAAAAAAAAAAAAAAAAAAAAAAAAAAAA…
A10	NAU2082-170	GGCTTTCATGTTCTCCAACT	CAAAGCTTTCTCCACCAACT	AGAAAAAAGAATACTTCTCTCTTCCTGGTTTATAATATCCCCCATTTTGTCAATTCCATATTAGATTTTTATTCTTCACTAATGGCTTTCATGTTCTTCAACTCTCTTCTTCTTCTTCTTCTTCTTCTTCTTCAAATCTCATGTTCTAGATTCTCATTGGCATTGCAAGAGAACTCATCAGCCACGGTTCGCTCGGGTCAGATCAATTCCAACTCAGTCCTGGTGGCTTTGTTAGACTCACATTACACTGAGCTTGCCGAGTTGGTGGAGAAAGCTTTGTTGTTGCAGACCCTTGAGGAAACTGTCGGCAAACACAATATCACCATTTTCGCTCCTAAAAATGAAGCTCTTGAGCGGGATCTCGACCCTGAGTTCAAGCGGTTTTTGCTTGAACCTGGT…
A10	NAU4008-180	CAAAGCTTTCTCCACCAACT	TGGCTTTCATGTTCTTCAAC	AGAAAAAAGAATACTTCTCTCTTCCTGGTTTATAATATCCCCCATTTTGTCAATTCCATATTAGATTTTTATTCTTCACTAATGGCTTTCATGTTCTTCAACTCTCTTCTTCTTCTTCTTCTTCTTCTTCTTCAAATCTCATGTTCTAGATTCTCATTGGCATTGCAAGAGAACTCATCAGCCACGGTTCGCTCGGGTCAGATCAATTCCAACTCAGTCCTGGTGGCTTTGTTAGACTCACATTACACTGAGCTTGCCGAGTTGGTGGAGAAAGCTTTGTTGTTGCAGACCCTTGAGGAAACTGTCGGCAAACACAATATCACCATTTTCGCTCCTAAAAATGAAGCTCTTGAGCGGGATCTCGACCCTGAGTTCAAGCGGTTTTTGCTTGAACCTGGT…
A10	NAU1182-300	TGGCTTTCATGTTCTTCAAC	ATGGTGTTTTCCGACAGTTT	AGAAAAAAGAATACTTCTCTCTTCCTGGTTTATAATATCCCCCATTTTGTCAATTCCATATTAGATTTTTATTCTTCACTAATGGCTTTCATGTTCTTCAACTCTCTTCTTCTTCTTCTTCTTCTTCTTCTTCAAATCTCATGTTCTAGATTCTCATTGGCATTGCAAGAGAACTCATCAGCCACGGTTCGCTCGGGTCAGATCAATTCCAACTCAGTCCTGGTGGCTTTGTTAGACTCACATTACACTGAGCTTGCCGAGTTGGTGGAGAAAGCTTTGTTGTTGCAGACCCTTGAGGAAACTGTCGGCAAACACAATATCACCATTTTCGCTCCTAAAAATGAAGCTCTTGAGCGGGATCTCGACCCTGAGTTCAAGCGGTTTTTGCTTGAACCTGGT…
A10	NAU2989-1800	CCTTGATCCAAACACACAAA	GGCCCCTAATCCATTAGTTT	CGATCCTTGATCCAAACACACAAAAAAACCTTATAGGATCCTTCAGTTTTTGTCATTTCTCTCTCTCCCTTTCTCTCTCTCTCTCTCTCTCACATCACGTCACTGCTGTACCTTTCTCTCTCCTTTTAACATTAATATTCCTGGCTACTCTTTATATTGGAACTTCAATAATGTTTGGAAACTAATGGATTAGGGGCCTGTTCATCATTAACCGGTCGGGGGTGAAGGGCTTGTTTTTAAGCAATTTGAAACAGGACGGTTTCGTTATCATTTGGAGGATTAGAGTCCTTATTTAACTAGAACTGTCAATGATAGTGAGAAAGAACATGGGACGTGCTTCACCACTTGTTCTGGTTACATTAGTTCTTGGCTTTTGCTTTGCAACGTATAATCTGGTAA…
A10	NAU3122-175	CCATAATTTCCTTCACAATG	TGAGGCAAACCTATCGTACA	CTGCAAATTTGGATAGTATTCAAATATCCCAAATAAATTCCATAATTTCCTTCACAATGTGCTCTCTCTCTCTCTCTCTCTCTCTCTCTATGTACAAAATTTACAGGAAAAAAATGCATGAATCTAGCGACCCTTTTATTATACATTATTATTTCTGAGACAAATTTTAACTACAGTGTACGATAGGTTTGCCTCATTGTTCTTTCCAAATACGGCCAGCCACTTTCAGCTTCAGTTCCTGTCTGTCACCACCTGAGAAGTAGAGTGCCAGGTTCCGTTGAATGATAAGTCCATCTTGACTATCTCGAACTTTCCGGTGACTATCACGAATGCTTCTAGGCACCCCTTGCCACATAAACTTCCTGCCGCTGCCCCCAACTTCCAGACTATAACTAAATT…
A10	CIR082-280	GCAGAAGTTGAAGCAGA	GCAAAGAGGCAAATAAA	CGACCTAGTGGATCAAGATTCGGCACGAGGAATCAAATGGTGTCTCCTCAATAACCACAAGGGATAACTTGAGTCCTACTAATGGAAGCAACAAATTTGCAAATAGTCCAATAAACATCACTCCATCAGCTGCTGCATCTGTTCCCTTTAGGAGTTCAGGCAATAGCCCCAGGCTTGCCACTGCTGAGCGTAATCAGACTCCAGTACGGATGACCATGGAGAAGAGAGCAACTGCTCAAGCCCAAAGTAGGAATGACTTCTTCAACCTTTTAAAGAAGAAATCTACTTCAAATTCTGCTTCCTCTGTCCTTGATTCAGGCTCTGCTGTGTCACCACCTGTCTCAGAGAAGTCTGACGAACTTGGCACTGAAGATTCCAGCACTTCTGTTACTCTGCAGG…
A10	NAU2869-220	GCAAACCAACACCAATACAC	TCTCCCTTTCAGCATTTAGG	TGAACTTGCTCCTGACTTTGAAGAGGACCTATAAAATGTAGGTGGTTCTTCCCAAGGTGCGGAAGAATCAACCATCTCACCAACTGCCTGGGTAGAAATAGAAGAGCATCAGAAACTGCCTGACCAATGTGAAGACCAAACGGGTGAAATTACCTCTTCAACTTGCACTGCACCTGTTGGATCGGCTAGTCCTCGTGTCCGTCACTCTCTGTCACAGATGCTGCAAGAAGAAAGTAGTGAAGCTGATACTACTGAATGGGGAAATGCTGAAAATCCTCCTGCAATGGTCTACCAAAAGGATGCACCCAAGGGATTGAAGAGGCTGTTGAAGTTTGCTCGGAAGAGTAAGGGGGATGCAAATATGTCGGGTTGGTCTAGCCCGTCTGTCTTTTCTGAAGG…
A10	NAU3665-245	CAGCATGGAAATCCTAATCC	TGAACTAGCTTGGCTGAATG	TTTTTTTTCTTTTTTTTAAATTAAATCATTATGGTTTATTATGTCCTTAACATAATGGTTAACATGGAACAATTTGGTTTAGCAGCATGGAAATCCTAATCCTGCAAAGTACTGTATCTACATCAACATTTCACCAACACAATACAGAGCACCAGATAGAGATGATCTCCCACAGCTGACATGCAAACCAACACCAATACACCAAAATAATAATAATAATAATAATAATAATAATAATAATAATAATAATAATAATAATAATGGTAAGAGAAAAGCAGAAGTTTTGGCCATTCAGCCAAGCTAGTTCATTTTAGCTTAAGGACTGGGAGAGAGAAAATGTCGATAGCCTCGATTTTATGAATGTCCTAGCTTTGGCGAATCTTCATGTCACTTGGTTTA…
A10	NAU6667-300	TTCCCTAAAGCCAAACACTC	AAAACGGCTGGTTTAATACG	GGAAACAAAACTAAAATAGCTTTGCTCTTTCTTCTTGTTTCCAGTGTTTTTATTTTCAATTTTTTTCCCCACAGCCAAACACTCTCCCTTCCCCTTTTCTCCCATGGCGGTTGTTAGCCGTTGCTCTAGAGCTGCTACGGCTGCGACAACAGCGAACGCCACCACCGCCACAACATTCGCTTACTTAATTCGATCTCTCTCTCCTTTTTCTTCTTCTTCTTCTTCTTCGACTTTCGATCCCCAAAATGACCTCAACAACCGTAATAAACCAGCCGTTTTAGGGACTTTGAAGAGAGAATCGAAGGGTAGAAATGTCCAGTGGGTATTTTTAGGTTGTCCTGGTGTTGGCAAAGGGACCTACGCTTCACGGTTGTCGAATCTTCTCGGTGTTCCTCACAT…
A10	NAU5438-220	CTAGCGGTTTTGGTTCAACT	CCAAACTCAGAATCCAATCC	GAGCAGCAGGTGGAGGTAAAAGTGGGATTGGTTCTAAGGATCCTTTTGGTTCTTTGGTTGATTTTTCATCAAAACCATCAGGGACCCTTAATTCAGGAAGTAATAAAGGAAATAAGGCAAATGTTGCACATGATGCATTTGGGGATTTTCAGAATGCTTCAAAACCGAGCACAACTGCATTTCCTTCTAGCGGTTTCAGTGCATTTGGGGATTTTCAGAATGCTTCAAAACCAAGCACAATGGCGTTTCCTTCTAGCGGTTTTGGTTCAACTTCGAATACGAATGATTCTGGTATGCCTGCAAAGAATGTTGGATCTCAAAGTCAACCATCTGTTCAAAGCTCGGGCGGTGATCCTCTCGATATGTTCTTCTCGTCATCTTCAGCTTCTGGAGGTTCTG…
A10	NAU5316-260	CCGGACTCTCTCTCGTTTTA	AAACGGATCAACAGAAGGAG	ACGATGCACCCTTTCTCTCTGTTGCTTTTGCTACTTTAAGCTCATCTTATTCTCAACTACCCTCATCAACATCAGTAACTCTTGAATTGAACAATAAAGCTAGAAGCAAAGCAAATGGAGAGTGAGATTATCTTTGTTGCTCGTTCTTCTGTATTTGCTTCTTTTTTACTCCCTTCACCGGACTCTCTCTCGTTTTATTTTATCTTTTTTTTTATCTTCAAGCTATTTATATAAGAAATATTGAACCCGATAAAAGAAGAAGAAGAAGAAGTTAGAATGAGCAGCCATGGAATCTTCGAGTGAGCTCGATAGGCTACACTTTTTCGAGCAAGCTCGTAAAATTTCCGAAGCTATTTATGCTTCCAATCCTCTAGATGCCGACGTTGGCTTCCTCCTTCT…
A10	NAU6132-1250	AAAGACCAGTGGCATCTAGC	CTCTGAGTCTGAGGGGTCTC	TCCTCCATCGGAGGAGTTTGGTGATTCGGAATCCTTAGAGGAGGAGTTCTCTTCTGAGTCCGAGGGGTCTCCGGCTCCCATCCCCCTGCGTGAGTCGTCTGATGACTCGGACGACTCCCAGGGGCTTGCGGCGGAGGTCTGGACGTATATCCGGGCCGTCGAGCGCTCCGGGCTCGAAGGCTCGGATGAGTCGGAGTACTCCTCGGATGAGGAGGACTCGGACGGCGGCGACGAGGGTGAAGACGACGACGACGACGACGACGACGACGACGACGACGACGACGACGGCGGCAGCGGCAGTGGCAGGGGCGGCGGCGACGGCAGCAGGGACAGCACCAAGGGCGACAGCAGCAGGGGCGGCACCAAGGGCAGCAGCAGGGGCAGCACCAAGGGCGGCGG…
A10	NAU1041-235	TCTAACAAACCGCTGTCGT	GGGTTTCTCTCTCACGAAAA	CTCTCCGTTCGGTTCTCCCTTTCTTCCCTTTAACTTTCCCCCTTTCTTCTACTAATTTTCTTTTTCTCTCTTCGTCCTTTATTGTCCTTTCTAACAAACCGCTGCCGCTGCTTCCACACACTTTCCAGCGTCTTACCTCCGATCAGGCCAGCTTCCTTCCCATCATTCGAAACTTAAATCCTCAAATATATCTATCCAATCCATTGTTTCTCATTTCTTCGGCGATTCTCTCTCACCCTAGGTCTCTTTTCAACGTTTTCCTGTCATTCTATTTTAGCCTTGGGTATCCACAGGCCAAAAAAACACACGCTATAGTAGGAAGAGAGTTTTCGTGAGAGAGAAACCCTATGTTTTCTCTGGCGTTTCTGGTTTTTGTGATTTTTGAAATTCGCTGCTTAA…
A10	NAU2323-300	GGAATTCGTCCCTAGGAAAT	ATTTTGGCTTGCCTCTTAAA	TTTTTTTTTAAAAATAAGCACAATTATATATGGAATTCGTCCCTAGGAAATAGGAATCAAGAGAACCAACAACACTTTGCAATTTACTAGGAAAAACAATTATCTTTAAGGCGGTATAGGTATAAATAAAATATACACAAACCAGATAACTATATCTAAAAATAATTAAATAAAATGAACAACTCCAAAATTCCAAATAATAATAATAATAGAAACGTTCTCTTTTTTTAAGAGGCAAGCCAAAATAGCAACAAGTGAATCTCTTAGTGTTNGGGTCTAAGCAGATGCGGGCATGGTCTTCAAGCGATAGAGGAGTTTCTTCTTCTTGGATGTAGGGTTATGGATGGTGAGAACAACCTTTCCAGGCTCACCAACCTTGAAATTGTCACACACTACTTC…
A10	BNL1569-195	CTCCATCTCCTCTGGAAAGA	CGAGTCATATGAAGCAGCAC	ATCAGGCAGAGGACGAGACAAGGCACGGGGATACAAAGCAAAGGATCTAGGCCTAAAACCATGCTTTCAAGTTCTAGTCTACGGTTACATCATCATAATTGTGGAGACAAGATTTATTGATCCCATTAACGTTCATGCATGCTAAATGTAAATGTAAATGCTTGTACACGCAGGGAGAAAGCACTTACGGGCAAAATAATTAAGAGGAAAGGATGAAGCCTGCCTCTAAAACAGATCATGAGGATGGAGCTTTCTCTTTCAGGGATTCTTTAACTGCATTCAACAGTAATGGCATTAACTTCTGGTTAGTGACAATGATGCCTGTGTCCACATCAAGATGCTTTCCCTTGGAAAAATCCAAGGGCTGCCCTGCAGCATCTGTGACCACACCCCCAGCTT…
A10	BNL1161-195	CATCTCCTCTGGAAAGAGCG	ATGAAGCAGCACATTCCATG	ATCAGGCAGAGGACGAGACAAGGCACGGGGATACAAAGCAAAGGATCTAGGCCTAAAACCATGCTTTCAAGTTCTAGTCTACGGTTACATCATCATAATTGTGGAGACAAGATTTATTGATCCCATTAACGTTCATGCATGCTAAATGTAAATGTAAATGCTTGTACACGCAGGGAGAAAGCACTTACGGGCAAAATAATTAAGAGGAAAGGATGAAGCCTGCCTCTAAAACAGATCATGAGGATGGAGCTTTCTCTTTCAGGGATTCTTTAACTGCATTCAACAGTAATGGCATTAACTTCTGGTTAGTGACAATGATGCCTGTGTCCACATCAAGATGCTTTCCCTTGGAAAAATCCAAGGGCTGCCCTGCAGCATCTGTGACCACACCCCCAGCTT…
A10	cgr5624-160	CCTGGGACACCCAAATACAC	ATCTTTGGGAACAATGCCTG	ACTTCTGCTGGTCCTGCTTCTCTAGTATTATAAACCCCAAAAGTAGAGAGATCTTCAAGCCTAAAGCCTTCCTCTCTGGCTCTGGGATTCTTTTCCTTCATATAATCTCCTAAACCAATTGATCACTGAAACCCCAAAAACAGCACCACCACCACAAGTTTCATCCCAAGATGTTTACCACAAGTCCTGATCATCTTCCCCATAATAAGAGTCTCGAAATTAAGCAAGATGACAAGTTCTTTTCCAGGCTTTTATCTAAGGAAAACTCTGTCGCCAATCCTTCTTTCAGGGTCTACTATGGCGGACTCCCCGGTGCTGTCCCTTTCATGTGGGAGTCTCAGCCTGGGACACCCAAATACACATTCTCTGATACATCCATTCCTCCTCTCACTCCTCCTC…
A10	Y083	TCACAAACTCCCTCGCA	GCATAGTACACAACGCATAAC	GGCACGAGATTACGTATTCGCATACAGCGGCATAATACACAACGCATAACTCTGGAATTTTAACATCCATATTTATCTCTGTAGACTATCGTTTATTTATTGCTTCCACTAGCTGGTGAACTTTCCATGCCAAAACTTCACTTGACGCTGTTGCAGTCAGTGCTAGGGCTGATCTTGTAAGGGATGTTGACACCGCACTTGCCTGGGAGTCCGCTTGCAAGGCCAAAGTTGATGCCAGTAATGCCGGCGGCCGCACTTTTGATGCATCTGCAAGCTGCTTGCCGGTCTGGTGTTGTTTGGGCGGCGGAGTTGAGAGATTTGATGCCGCTGCAGCAACCTGGCGGGAACGGCACCAGCACCACTGCCTCTCAAGTAATTAATGCAGGGTGCGAGGGAGTT…
A10	NAU921-400	GATGAATCCCACCTCATCAT	GGGAATGTCATCGTTAAACTG	AATAATAATGATAATCATCTCTCAAATAACGTTTCTAACTACATTTAAGTGACATAAGAGAGAAGATCCATGTGCTTCGGATACTCAGACCCAAAAAAAGAATATAATATACCTGACCCGACCCAACCCATCTGGACCTACATTACATGCTTTATGTAAACTACAAAAGGAATCAAAATAACATGACACAAATACACATCCCTACAAAACTCAGATGAATCCCACCTCATCATTAATATTTTTATATTTATAAATTATATATATATTTCACACTCCTTAAACCTACTAACACAAGAATAAATCCAATGAATGTATTCAGAGTTTACAGCAAAACTGAGTATTGACCTCCACAAAAGGCGAAACAGTTTAACGATGACATTCCCACCAGAAAGCTCACCA…
A10	GW6-400	CAACTCACAAACTCCCTCG	CTATCGTTATTTTCGCTTCC	GGGGGGGCTCGCGCGCCTGCAGGTCGACACTAGTGGATCCAAAGAATTCGGCACGAGGTTTTTTTTTTTTTTTTTTTTTTTTTTTGATACTAATTTGTAGATAAAGATTATATTACGTAGTCGCATAAAGCGGCATAGTACACAACGCATAACTCTGGAATTTTAACATCCATATTTATTCTGTAGCTATCGTTATTTTGGCTTCCACTAGCTGGTGAACTTTCCATGCCAAAACTTCACTTGACGCTGTTGCAGTCAGTGCTAGGGCTGATCTTGTAAGGGATGTTGACACCGCACTTGCCTGGGAGTCCGCTTGCAAGGCCAAAGTTGATGCCAGTAATGCCGGCGGCCGCACTTTTGATGCATCTGCAAGCTGCTTGCCGGTCTGGTGTTGTTTGG…
A10	NAU785-205	TCTCACTCCTCCTCCATCAT	TATTTTCCGGGTCTTATTGC	ACTTCTGCTGGTCCTGCTTCTCTAGTATTATAAACCCCAAAAGTAGAGAGATCTTCAAGCCTAAAGCCTTCCTCTCTGGCTCTGGGATTCTTTTCCTTCATATAATCTCCTAAACCAATTGATCACTGAAACCCCAAAAACAGCACCACCACCACAAGTTTCATCCCAAGATGTTTACCACAAGTCCTGATCATCTTCCCCATAATAAGAGTCTCGAAATTAAGCAAGATGACAAGTTCTTTTCCAGGCTTTTATCTAAGGAAAACTCTGTCGCCAATCCTTCTTTCAGGGTCTACTATGGCGGACTCCCCGGTGCTGTCCCTTTCATGTGGGAGTCTCAGCCTGGGACACCCAAATACACATTCTCTGATACATCCATTCCTCCTCTCACTCCTCCTC…
A10	NAU3682-235	TCGGAGAATGATATCCCGTA	GTTCAAGATTCGCTTTTGGT	TTCACCTGTCTTTTCTCTTCTCTTCTCTTCTCTTCTCTTCTGTCCTGTCTCAACACCCAAATCTGAAGGCAAAGCCATGTCGGACGACGAAGGCACTGGAGAAGACTACCTTTTCAAGATTGTAATAATCGGGGACTCAGCCGTTGGCAAATCCAACCTCCTTTCCCGCTATGCCCGAAACGAATTCAGCCCACATTCCAAAGCCACCATTGGAGTCGAGTTCCAGACCCAAACCATGGAAATCAATGGAAAAGAGGTTAAAGCTCAGATTTGGGACACTGCTGGTCAAGAAAGGTTCCGTGCCGTCACTTCTGCTTATTACAGAGGCGCTGCTGGTGCTCTTATTGTTTATGATATTAGCCGCCGCACCACCTTTGACAGTGTCGGCCGGTGGCTCGA…
A10	NAU2472-150	CAAAGTGGGATCTAATTAACCTG	CAACGAAACCTGTAGTGACG	GAATAAATTCCACTTTATATTACTACTCAAAATTGGAATTCAACAAATGAATATTATATATAAGCAAAGTGGGATCTAATTAACCGTGACATGAAACAATACATACATACACATATATATATATATAATAAATAAGGCAAAAAAAGAAATGAAAAGTTAAAATTTCATGGCGTCAACGTCACTACAGGTTTCGTTGCGTTAGGTGGCGTCAAATATTAGGGGAAGTTGTGGGCATGGAGACTAAAGATCCGACATCTTCCCCCGAGTATTTTTGTGGCATGTTTTGAAGAAGTAATGCAGATGATGATTTGTTGTGTCATCTATCTATGTGAATTGATGCACGCCTGGATTTCTTCCAATGTTTTCCCTTTAGTTTCTGGGACAAACTTCACTACGAAT…
A10	NAU5362-510	TTCCGCCACGAAACTTAC	GAAAGTGCCTGAGAAAAGGA	AAAAGTTTTAATATGCTCGATCTCCTCATCATGCCCCCTTCTTCAAAATCCACCGCCACCGCCTCCTCCACCACCGGCGCTGCCACCTCTTCCGCCACGAAACTTACCGGCTACCACCACCATCACCACCAAAACCCCCATTCCCACTCCCCTCTCCTCCTCTGCAAACACTCTCCATCAGCCACCCTAGACCTCCTGATCCTAATTTTAGTACTTTTCTCAGGCACTTTCCTTCTATCCTCTTACTTCTCCTACCTGTTCCATTCCCTTTCCCTTCTCCTTTCCCCTCTCCTCTCCACCCAAAGCGCTTCCTTTTCTCTCCCTTTCGTTTCCTACCTTTTGGGTTGCACACTTTTCTTTGTCACAACCCTTATTTCCATCGAGTTCTGCTGCGGTTCA…
A10	NAU3013-155	CGCCTCAATCTTCTCTTGTC	ATCCACTGATCCGGTTTCTA	CTTTTTGAAAAGCCTAAATTCCTAAGCATTAATGGGATTTCAATTTCTTGATCGTCGCCTCAATCTTCTCTTGTCTCCCCTTACTCTTTTCTTTTAGGGTTCCACTTTATTTAATAGCTCAGTTCCATTTCTTTATTATTATTATTATTATTATTATTATTATTATTATTTTAGAATTCAATAGGATTCTCTAGAAACCGGATCAGTGGATGCATTTTAATGAATGTATTTCTTGGATATTTTGGTAAGTGTTAACGTGCTAAAGTCAGCAAGATTTTTGTATATTGAGCTATAATGTACATCTAGATCTGTGGGTTCATAAGGATTGTATTTATCAACTAAACCAATGGAATCTGTAAGGTGTTGGTTCAACAAGTTGAAGTCAAAAGATAAGTTGAA…
A10	MUCS494-350	CATCCCTTGGAGTCAGTGC	CAAGCACAAACAAGAAGTTGG	AGGGAAAAAGTTGCATGCTTAGATTATAATGATGCTAGGTTTGGACCCTCATAACAAATACAAAATTCAGACAAAACCTCATGGCCATGGTGATGTACACTCACTTCTTTATTCTAGTGGCCTTCTGAATGTATGGCATGATTCTGGATTGAGATGGGTTATCTTTTTCCAAGATACAAATGGGCTGTTGTTCAAGGCAATTCCAGCATCCCTTGGAGTCAGTGCAACTAAAGAGTACCATGTCAATTCTCTTGCTGTTCCACGGAAAGCAAAAGAAGCTATTGGAGGAATTACTAAACTCACTCAAAGTGATGGTATTTATATACAATACTGAAACTTCTATAACTATTGGAAGCTAGAATTCTTTATACGCTTATAACCTATTTCTCTACGGATGAT…
A10	JESPR259-55	CCCTTAAATCATAAGAAAACAC	GAAGGAGGATCAACTATC	GGCACGAGCAAACGTCCAGAAACTACTTCTTTTGTGGATGTTTCAGAGTTAATTGGTCGAGATGCAATGAAAGAAGAGATAATCAGCATTTTGCTATGTGGGTTTTTGGGTTTCTGTTTGCCTTTTGATATATCTGCATGTTTTAATCTGGTGTTCATTGAGATCTTTATGGGTATTTGTGGTTTTGAGATTTATTTTTGATTGACTAAGCTAGATCTGTCTGAATCGGATGGAGGCAGCATCATCTCTGTTTTTTGTTTAAATCTTTTATGTTCGATCTCATTTTCTTTTTAATTCTAAAATCACCGCACGGAGGTAGTATTTATTGATTTTTGATATATCTAACAAGCATGTTCTGTGGCTGATATTTTCATAGTTGTTGTCTGTTTTTAGCTCGTA…
A10	NAU2686-1250	CGGTTACCATTTCCATTTTC	GGTTATGGTTCTGGTTCAGG	TATCATCCCACTAAAATGGAAAAAAACTGCACTGAATCCTTTCATTTCACCCTCTTCTTCCTTTTCTTCTTATTGTTTGCATTTAATATTGTGGGTGCTTTTGGTACTAGGAAAACACTATCCATGGAAGGCTCTAATGCACCAAACGGTGGTTCCAATGGTGCTACTGGTTCAGCCCATGGTCCTAACTGGGACTACAGTTGGGGATGGGGTTCAAGCCCTGGTAGTGGATGGGGTTATGGTTCTGGTTCAGGGAGGTCACCTAATGGGTTCGGGAGGGGTTACGGGTTCGGGTTTGGGTCTGGTACTGGTTCAGGTTCTGGTTCTGGTTATGGTTATGGGAGTGGTGGTGCTCATGGTGGTGGATATGGTGCTGGAAGTGGAACCGGTGGTGGTGGT…
A10	NAU2166-440	TTTGACAGAATGCACTACCC	AGGTTTGAAATCGTCATGGT	TTNCTTTTTTTTTTAGGTTAAAAAAGGTACAAAATTTTATTATAGTGTAAAATAAGNAAAAACACATCAATAATTTTATTCATCACAAAACAAAGTTTGACAGAATGCACTACCCTAATTAATGAATGAATGAATGAATAAACACCCCTAAAAAATGACTACTCTCCAAATTCGTCCTTTTTAACTTATGAAAAGAAATTGATTCATACCATCAACTTGTAGATCTAGATTTCAAATCCCACCTGTAATTCTTTTTCTTAATCTTCAAACTCCAGATGAATATCCAAGAAACCATGACGATTTCAAACCTAACTGGTAAAATGGCATCCATAGATCTAGATTTCACCTCTATTCCTTTTCTTTCTTTTTGTTCAAACTAGGGACAAAATTCAGTCATCA…
A10	NAU456-200	GAAGGAGGGCGAAAAACATA	TTGGAGATTACGCGACCTTC	CGCGGCTTCACTTTCTCTACGATATTTTCTGTTTCATTTTATTTCTATTTCTATCATTTATTTGCTTCTATAGTGGTTTCTCAAAATCCGCGAAGATAGATTCGGATCGTAAGAGGAAGAAATCTTCGATCTCATCCGCAGATCGAACGGCGGCGAAGGAGGGCGATAAACATAAAGATAAAGCTCCCACTTCCTCCACCAATCACCACCACCACCACCACCACCACCACCACCACAAAAAGAAGAGCAAGATGTCTTCTTCATCGCCCGCCAATCAAGTGAGGGCTTCTCACATCCTCATCAAGCACCAAGGCTCCCGCCGTAAGGCCTCTTGGAAGGATCCTGAAGGTCGCGTAATCTCCAGCACTACCCGAGATGCCGCCGTCTCACAGCTCAAAG…
A10	NAU3574-160	TTCCATGCAGAAGACGTAGA	TGTTTTCAGTTCATGGATGC	ACAATTTGCACACAAACTCTCTCTAGAACTACAGAAAAACAAGGGAAAATGACTGAGGCGGTGATAAGGAAGAAGCCAGGAATGGCGAGTGTGAAGGACATGCCACTTCTCCAAGATGGGCCTCCTCCGGGTGGGTTCGCCCCCGTCAGATACGCCCGTCGGATTCCCAACAAGGGCCCAAGTGCTATGGCTATCTTTCTAGCTGCTTTTGGTGCCTTCTCGTATGGGATGTACCAAGTCGGCCAAGGGAACAAGATCCGCAGGGCACTGAAGGAGGAAAAATTTGCTGCACGTAGAGCAATATTGCCTGTGCTTCAAGCTGAAGAAGATGAAAGATTTGTCAAAGAGTGGAAGAAGTATCTTGAGTATGAGGCGGAAGTGATGAAGGATGTCCCTGGT…
A10	NAU2935-300	GTCAAAGCGTAGCCATAGGT	AGAGAGGGGGAAAAGAGAGA	TTGATTTTTTTTTAGCATTGTCCCCAGCTACCTCACCAACCCTTCCTTTATCTGCATACTCGCCGTCTTGTTCTTCTTGTGCAACTCTGGGTTGAGGACTTTCACAAAATATGAACCCCTAATTCATATTCTGGGGATAGGTCTGTCTCGACCACAAATGGAGATGCCAAAGCGTAGCCATAGGTGCTGACACGTTCAGAAGGCTAACCCTTTCCCAAAGTCAAACTCCCACTTACCAAAATCTTTTACGGTTTTACAATCTTTGTTCATCCACTTAACTCAGGATTCCACACCATTTGCCTAATCAAAAGCCTTTATTTTGTTGTTTAATTGACTATATGAGGCTGATTCCAAATATTCTCTCTTTTGCCCCTCTCTATCGATCCGAACCATTGGTTT…
A10	HAU3201-220	TGGAAGCGGGGATATCTGGGA	TCAGTAACATGACCACCCGA	GATAAATCTTCAGAACCTGGTCTGGAGTACTGTTTGTTCGATTCAGGTTTAAATGCATTGATTTAGATGGAAATGGGGTGCTCACACCGAATGAAATGCAATTCTTTTATGAGGAGCAGTTACATCGGATGGAGTGTATGACCCAAGAACCAGTGCTATTTGAGGATATATTGTGCCAGATTTTTGACATGATTGGACCAGAGAATGAGGGGTACATCACTCTACGTGACTTAAAGGGATGCAAACTTTCTGGAAATGTATTCAATATTCTTTTCAATCTCAATAAGTTCATTGCTTTTGAAAGTCGGGATCCTTTTCTTATTCGTCAGGAGCGTGAAAATCCAACATTGACAGAGTGGGATCGCTTTGCACATAGAGAATATATCAGGCTTTCTATGG…
A10	HAU1423-350	CCCAAAGCAGAAAAGCTAAG	TTCCCGGCTGTGATAGTAAT	AATGCAAAGTTAACCTTTAAAAAAACCCCAGTTCGCCCCACTCCCTTCAAACCCTAAAATTTTAACCCCCAAAGCAGAAAAGCTAAGAAATCAAAGGCACAACTCTTTTGCTTCTTCTTCTTCTTCTTCTTGTTTTTATTTCTGTGAAAGGGATGAGAGTCCCTGTTTGTTCCCCACAAGGCAACCATTATCCGATCCCAAAGCCTGACCTCAACAATAACAATATTACTATCACAGCCGGGAACATCAGTTTCCTTAACAGTAGTGTTCCAGCGAGCTCATGCGAGCCAACATTGGATCTTGATCTCCGTCGAAGCCCAAGTTCGGCGGTAACAGAAAAGCCGGTTTCGAATCTTTACGAATCTTACTCGAGTCTTAATCAAAACCCATCTCATAATA…
A10	NAU7110-150	GACCTAGATGACCAACACTA	ATGACCATAATCACCTGTAA	CGCAGACAATAGATCAGTAGCATAGAGCTTAAACCAAAGCAAAGTCATAAAAAAACTTTTTCAAAAAATATAAAAACAAGCATATAGCGTTCCAACTCCAAAGAAAACACTACTGAACTCAGAAGTAGCCAGCGACATCAAAATAGAAAGCAGATTGAAAACAGTTTCCTTGAGATCTAAACTAAACTAGGAGCACTGGCAGAGAAAGTAGCTGCTCAATTTCCCGAGCTTGATTTGTCTTATGACCATAATCACCTGTAATCATCTTCTTCCATTCCATCATAACGATCACGATCACGATCACGATCACGGTCACGGTCAGAATATTGATCATAACGATCCCCATGAGCATCCAGATCATATTCTCCTCGACCTCGATGATGATCATAGTATTCATAG…
A10	HAU2873-310	TGGGGAGGACGAAGTGGAGG	TGCAACTGCTGGTGCTGGTA	GGCACGAGGGGATTGTAANTTGGCAAAACAATAATGATTGTTGTATTGTTGTCAAAGATTGATTGGATGGGGAAGAGCAAATTGGGGATTGGAAGTATCTCCAATTAGAAATTTTATTTTTGAGATTGGCTTGGATTGTTAAGGATACTTTAGGGTTGTCTCATTGTTGAGCTCAGTTTTTGGTTCTAATGGATGACATTGAGGATGATGCTAGATATCCTCCAAATCCTTTTGGTGTTAGCCATCAGCAGGGGTATGGTTCTTCAAATCGCCAAAAGCTTCCTCTAAGAAATATTCCGAGTTCTAGACCAATTAGGAATCAATATGTTGACGATGATGAAGATGGGGAGGACGAAGTGGAGGATTTGGGAGAAGAAGAGGAAACTCTTAACCGAAGTA…
A10	cgr5406-180	TAATGGCGGCTAAACCTTCA	GGAAAGGATAGGAGCAAAGCA	GTTTTAATGGCGGCTAAACCTTCAATTCTTCTTCTTCTTCTTCTTCTTCTGCCATAGTTTTCCTTTTTATCTTTTAAACAGACAAAAAAAAAAAAGAGTTTATATATAACATTCCTTTTCCTTTCTTTTCCTTCCATATTTTTACTTTGCTTTGCTCCTATCCTTTCCAAATGTTTTTCTTCTTCTTTCTCCTTTCTTTCGTCCTCTCTTTCTTATTCTTATTCTTTTCTTTTCACTATAAAAAACTCCATAAACAACAACAACTACAAGAAGAAGGCAACCCCCAGAATGATTCTGCCCTTTTGAACTGCTGTTTTCCCGATATTGTTGATACGAGGGCACAAACCCGGGGAAACGACTCTACTCATTTGCCCCATACTCTTCTTTTACAGATTATGC…
A10	NAU1066-180	GGCATACTTGCTTCCGTATT	CCGAGCTAAATCCATACCAC	GGAGCTCGCGCGCCTGCAGGTCGACACTTTTCCGATCCAAAGAATTCGGCACGAGAAATAATAGAGTTTCTTTCAAAATTTGTTTCTCTTTTCTGATTGCAGCTCAATTGAAACAATTTCAACACCATCAAAAAGGAAAGGAATTTCCTTCAACATCATCAGGTGCAGCATCATATACAATGGGTCAGCCGCCGCCGCCACCACCTCAGCCTCCGAAGGAATCGTTTGCAAGGCGTTACAAGTTTCTTTGGCCCCTTCTCTTGGCTGTCAACTTTACTGTCGGAGCTTATCTTTTCATGAGAACGAAGAAAAAGGACACGAACTTAGCAGAAGAAGATGTTGATTTGAGTCCTCCTGTATCAACTACACCTGTCACTGCACCTCCGGTTACTGAAACCC…
A10	NAU3454-2000	CCACGAACTTTGAATTACCC	GGAGAGTGAAAGGGAGAGACT	CTGGAGCTCGCGCGCCTGCAGGTCGACACTATTTGGATCCAAAGAATTCGGCACGAGGCTTTGTAGGAGAGTGAAAGGGAGAGACTCTTTCCTTCCCCTCTCTCTCTCTCTCTCTCTCTCTCGTTCCATAAAATTTTCTCTGAAAACCTTTTCTTTCACGGAAACATAAGAATAAAAAGGGATTCCGTGTTGCAGTGTTTCCCACACAAAAGAGATGGCACCCTGATCGTTGCTCAGCCTCGGGTAATTCAAAGTTCGTGGAAGAAGCCAAGAAAAAATTCCAGACTATTCAACAAGCTTATTCCGTTCTCTCTGACGCAAATAAGAGGTTTTTATACGACGTTGGAGCTTATGACAGTGATGATGACGAAAATGGAATGGGGGATTTTTTGAACGAAA…
A10	NAU5166-300	ACGTCGTTTCCTTCTCAGAT	CCCTTCCCTATCCCATTATT	CTCCGCCTGCTCCTTCGTTGCTGCGAGAGAGATAGAGAAGACGACAAAAGGAAAAAACCTAAAACTGTGAACGACGTCGTTTCCTTCTCAGATCTGACACACACAGAGACAGATAAAAGAGAAGAGAAGAGGGGGGGTTATCCCGGTGAGAGAGAGTGAGGATGAGCGGGAAAGGAGGCGGAGGTGGAAATAATGGGATAGGGAAGGGTAATAATAGTGGACTTTCAGGTATTCCGCCTGGGTCTCGCAAGATGGTCCAGAGCTTGAAGGAGATTGTTAACTGCCCTGAACCTGAGATCTATGCTATGCTTAAAGACTGTAATATGGACCCTAACGAGGCTGTCAATCGCCTCCTCTCTCAAGATCCTTTTCACGAGGTGAAGAGCAAACGAGACAAGA…
A10	NAU3917-200	CGTAAATCTCTCCTTTTCTGG	CGTTACTGCAAACAAACAGG	GTAGTTTATAATTTACATCAACAAAAGATATGAGATCTGAGTGAAAATTTAATTTTCGTAAATCTCTCCTTTTCTGGTACTCTCTTCTTCTTCTCCTTCTTCTTCTTCTGCTATTATCCAAAGCTCAGATTTTAATTTTACTTCAACAATGACCGATGAACCTTTGCCCTCTCGCTGGTCTTTTCTGGTACTCGATCTCTTTCTCTCATTTTTCCTGTTTGTTTGCAGTAACGAATTTGAAAATGAAAACTCACTGAACTGAACTGCATGAAGTTTATTTGACTTGCTTCGATTGACTTTACTCTTTAATAAAATTTTACTCATTTCTTTAGCTTAAATTGCTTTGGATTTTATAAACTTTTTTTTTTGTTGTTGTTGTTGTTTCCTTTTCTTTATGCT…
A10	STV031-125	TTGGAAACTAATCTAAGGTCCCTCAA	CTTGCTTCAACCTCTCATTCGTG	GCTTGAGGTACGCGAGTAGGGTGTTTTACCAGTCAGGAATGAGGGTGGTGCAGTTGGTGAAAGACCATGCATCCAAGTTGGAAACTAATCTAAGGTCCCTCAAAGATTCTTCTTCTTCTTCTTCTTCTTCATCTAAGCAAGCGAGGCGTTTCTCTAACACGGTGGATTCCGGGACTGTGAAGGCGGCTGCCGCCACGAATGAGAGGTTGAAGCAAGCGGAGGAGTCATTGAGGACCGTCATGTTCTTGAGTTGTTGGGGTCCTAACTCATGAACCCCCCCTCCCTTATTTTATGTTAAAAGTACAAGGGAATTGTATAAATTACTTGGATGTACATACATATCTTTTTTTTTAATCTTATATATGAATTATATAGATAATAGATATGCAAAAAAAAAAA…
A10	cgr5399-100	GTTGGTGAAAGACCAGGCAT	GTGTTAGAGAAACGCCTCGC	GCTTGAGGTACGCGAGTAGGGTGTTTTACCAGTCAGGAATGAGGGTGGTGCAGTTGGTGAAAGACCATGCATCCAAGTTGGAAACTAATCTAAGGTCCCTCAAAGATTCTTCTTCTTCTTCTTCTTCTTCATCTAAGCAAGCGAGGCGTTTCTCTAACACGGTGGATTCCGGGACTGTGAAGGCGGCTGCCGCCACGAATGAGAGGTTGAAGCAAGCGGAGGAGTCATTGAGGACCGTCATGTTCTTGAGTTGTTGGGGTCCTAACTCATGAACCCCCCCTCCCTTATTTTATGTTAAAAGTACAAGGGAATTGTATAAATTACTTGGATGTACATACATATCTTTTTTTTTAATCTTATATATGAATTATATAGATAATAGATATGCAAAAAAAAAAA…
A10	NAU2317-220	GACTCCAGCCTTCACACAT	TGGAAGAGTATAACGGCAGA	GGGCAAGAACCAATTTCAAAGGAGAATCTTGAAGGGATTTGGAACAAAATGATTGAACTTAAAAGACCTGCGTTGACTTTGAATCCTTATGGTGGGAAAATGAGTGAGATTTCGGAGTTCGAAACCCCATTTCCTCATCGAGCAGGGAACATATACAAAATCCAATACTCGGTGACTTGGAAAGATGATGGTGTCGAGGCTTCCGATCGTAGTTTAGATCAGATTAGGAAGCTTTATGATTATATGACTCCATATGTATCAAAATCTCCAAGGAGTTCATATCTGAATTACAGAGATGTGGATATAGGGATTAATGAAAATGGCAATGCAAGCTACTCAGAGGGTGTTATATGGGGAAGAAAGTATTTTAAAGGGAATTTTCAGAGATTGGTGCAAGTG…
A10	NAU2353-220	CAATGTTTTTCAGGGCATTA	TTCCGGATTGTATTGAACCT	CAACGAAAGATATATGATATAAATTGATAACTGAATTCAAAATATCCTTACAATAATGTTAAAAGTTACAATGTTAAAAATATTCTATACAATAAGAAAACAAATGTCTCATAATTTTCTATTAATTTTCTCTGTTTCTTCTAATCTCTCTAATTTTTGGTGTAATCTCTAGATTCTCCTTTTTTCTCCTTCAGCCCTACCCTAGTTAAAAGCCAATATTGGAATAAAGCTTAGGGGCATGGATTTTCAAGACAAAAATAGATAGAAGTGAATACACGTTAACTCAAAACACAAATAAAATTACAGAGGTTAGTTTGACCTTCATCTCAATGTTTTTCAGGGCATTATGCGAACCCCAACCTCCAAGACACACACACACACACAGAGGAATAGAATGTA…
A10	NAU3467-230	AGCTAAGCGCTTCAAGTTGT	ACGCATCCTAGAGGTCAGAA	GAGCTATAACCCTGAAGCTTACGAGGAGTTGATGGAATTTTTGGATACTCACTCGTTGAATGATGGGGATGAGTTTTGCGCTAGTTTGATGAGGGAATCTTCTAGGCATAAAGCTCTAGGTATGTACCTTAAATTAATTAATGCTCAATCTCTTTTGGGTTAAATTTCGATTTCGATCCCTCTATTATACTCAAATTAGAGACTCAGTACATATAATATGATTTGACGTAAGTTATCTTCTACTTCTATAACATTATTAGTTATTCTAAATAATCAACACCATCAACTATAGTGATTAAAATGCCATGCCTGCATGATGAAGTAAAATGGCATGTCTTTTAAGAAAAAAATCGATATTAATATTTTAAGTAAAATAGTTAAAGCGTAAATTATTTGGAT…
A10	NAU3474-270	TCAAACAAAAGCAGACTGGA	CACGGATTCTCTTTTGGTCT	CGTACTTCACGGATTCTCTTTTGGTCTCTTCCTCTGCTTCGTGGGAGTGTCATTACAGGTACATTTACTTTAACAGTGTATTTGCCTTTTCATGTATTTTTTTTAATTTCAGATCTATGCCTCTCTTCTTCTTCTTCTTTTTTCTGTTGGTTTTTTGGTTTTCATCTTTAGAAAAAGTATGTCTCTACCTTTTCATCTCTATTTTAATTTTCAGATCTATGCGTCTTTCCTTGTTTTCCAGTCTGCTTTTGTTTGAGTTTTTGGTTCTCAGCGTTATGAACAACTGTTTTGGTTCATCCTTTCAAATCTATTGATGTTGGTAAGTTGTTCTTTAGTCAGTTTATCGACTACTATGTGGTTTTTTGCTTATCATTTGTTTTTTTGCCTTTTTGTTTCTGT…
A10	AC187478.2_01			ATGGCGTTAATTGCTAGTGGTTGGAAATCTACATCTAATTGGGGACGTTACGAAACGTTTACAAGAAGGGATAATATACTCCCTACGACGTCCACCGGTGAGGGGGTCTCGTACGTTGCAGATGATGGTGGGTTGGATGATGAGTCCGATGTGGATCCACCTCGAGAGCCCGACCCCGATGGTGCAGAAGTTACATTATTTTTTAAACCGGAGCATGTTCTAACCGAACCTGAAGATGTTGAAGGGGATGATGCGTTGGAGTTTCCAGATCTACCACACAGAAGGCGTGACCGTACAAGTTCATCATTAGATTCAGGTGAATTGGAAGTTGGTAAGGAGTTTTCCAATGTGTTTGAATCTCATAAGGCGATGGGGATTGGTAATGACATGAGCTCCCCG…
A10	AC187478.2_02			ATGGAAAATCAACTTATTCATTTGGATGACAAGCACATCTTCTGTGACCAATTACAAATGGCCAAAGATCGGATTTTTGAGACATACATACACAATTTAAGTGTAAGTGCACCGGTTGCCATTCATGGACACTTGCAAAATGCGAGATTCTTGTACATGGCTCATATGCTCGAGGGGACTAAATTGGATCCCCCACTTATCAGTGCTTTGGTAGAAAGATCAAAACCCTCGCCAGGCTGTATGATGTGTCGATAA
A10	AC187478.2_03			ATGAAACCTCCACAGCCTCCGTACCCTAGATGGCATGACGCAAATGCACAATGCGAATATCATGCGGGAAATATGGGGCATTCCATAGAAAACTGCATTGCCTTTAAAAAGCTGGTCGAAAGGTTTATCAATATGGGCATCGTCAAATTTGAGGATTCACTCAGTACAGAAAATCCGCTACTCAATCATACGGATAATGGAAGGAATGTGATGAATGAAGAGATGTTGGGAAACGTTCACATCAGTGCCGAATACGAAGAGGCAACCGGGGAAGAGATCTTATTAGATTATCGCCCTTATAAACTTGGGAATGTTCTAAAGAAACCCCTGTAG
A10	AC187478.2_04			ATGTTGGGAAGTGAGATTCACCGATGTAGCTTCAATCTGTTCCATTGCATCGCCTGGGAAGGAAGTAAGATCCGCTGTTGTAGCTTCAATCTGCTCCACTGCAACGCTAGGAGAGGAAGTAAGATCCGCTGTTGTAGCTTCAATCTGTTCCACTGCAACGCTAGGAAAGTAGGATCCGCTATTGTAGCTTCAATCTTTTTAATTGCAATGCTAGGGAAGGAAGTAAGATCCGCTGTTGTAGCTTCAATCTGTTCCACTGCAATGCTAGGAAAGGAAGTAAGATCCGCTGTTGTAGCTTCAATCTGTTCCACTGCAATGCTAGGAAAGGAAGTAAGATCCGCTGTTGTAGCCTCAATCTTCTTAATTGCAATGCCAGGGAAGGAAGTAAGATCCGCTGTT…
A10	AC187478.2_05			ATGGCGAAGTCAAAGAACCACACTGCCCACAATCAATCTTACAAGGCTCACAAGAATGGCATCAAGAAACCCAAGAGGCACCGCCACACTTCCACCAAAGGGATGGATCCCAAGTTCTTGAGGAACCAGAGGTATGCAAGGAAGCACAACAAGAAGAGCGGTGAGTCTGCCACTGAAGAAGAGTAA
A10	AC187478.2_06			ATGCCCTACTCCCTTTTTCCTCAATTCAAAAATCAACCTTCACCTCCGGCACCAATCCACCTCCACCGATCCACCTCCGGTCCTTCACGGCTCCACCCATTTCCAGAATCAGAGGTTAGAGCGAAGCTACAAACGTCTTCTACCTTTGAATTTCAAAGCCTATATCAGTTACAGATGAAGAAATTACCGAGATGCTTTGGTTGCAGTGGTGGTATCATGTTCTGGGCAGATACAGTTGGGTCGAAGCATATCTATTTGAGCCTCAAGAAATGGTCAGAAAGGTACGGTAGCTACTTTAAACCATCGAGATATTTGGAAGAAAGAGCCATGAAAGGCATGCCACTGGTGAATGAGACTGCCGTTATACATTGCAGTTTTTATAGTGAAAATGGTGGTTTT…
A10	AC187478.2_07			ATGATAAATGGACAGAGACCAAAAGCTGATGGGGTAATATTTTACGATGCAAATGGAGGAAGGCACATTGCATACTTAAAACATGAGTCAAACAATCGCAGTGAGATCATATTGTCGGCAGGTGCGATTGGCAGTCCACAATTGCTAATGCTGAGCGGCATTGGTCCCACCGCTAGGCTTCGGTCACTGGGCATCAAAGTGGTGTTAGACCAGCCTATGGTAGGCCGAGAGATGGCTGATAAACCATTAAACGGTCTTATAATTCCTTACCCAACGCACATCCCTCTCTCCCTAGCTACAGTTGTGGGCATCAACAAAACCAGTAACTACTTTGAATCCTTAAACGGCTTTGATCTTTCTGCCCTTTCTGGTTCCGGTGGCGCTCAGCCCCAAACCTCC…
A10	AC187478.2_08			ATGGGTTTGAAGTACTCATGGAGGTTTCTTGCACTTGTTTTTATGGTTAAAAAAGGTATTAAATTTGAAGAAAAGCAGATAGTCACTTTTTCTCATAGTGATATGCCTGCTCCAAAATATAGTTTTATCCAAGAAGCAACCTCAGCTCCAGAAGTCTCATTCTACGACTACATAGTCATCGGCGGAGGGACGGCCGGTTGTCCATTGGCGGCAACATTGTCGGCACGAGATGCAAAAGTTTTAGTCTTGGAAAGAGGGGGATCGCCCTACACCAACACCACCAAGATTAGGATGGAAAACGTCATCTCCACTCTTACCGACGACTCTCCCAATTCAATCTCTCAATCATTCATATCGGAGGACAGAGTTCCTGGCAACCGAGCACGCGTCCTTGGCGGC…
A10	AC187478.2_09			ATGGACCAAGCCCCCTCCCCCGTGGAAGTCCTAAGGAATACCTTCTCCCTTCTTGTGGACATTCATAACATCCCCAATCAGATGTGGATTGCTAACCATTGGGAGTTGATGTCATTCCTAGTACATATTTCCAGCATCGAATATCAACCCACCGAGGTGCATGTCCAATCCACTAACCGAGTGTCGTGTAGGGGTTGTGTATTCCATACTACTACAAACACGGGCGCTTCCATGTTCTGTCTCTTACTAACGGAGTGTCAGACAGGGGTCATGTATTCCTCTCGAACAGCAGTAGATGTTGGAGTCGCAAATACTTTATTTGGGCGATGA
A10	AC187478.2_10			ATGTTTGGTCCTCCATCACCGTTGCTAGAGAATTACTTGCGAGAAACGGGTTTTTGGCACGTGGCCACTATAGGCCGGGGGTGCAAGTTAGACTCGAAACTCATCAGCGCGTTGATAGAGAGGTGGAGACTCGAGACGCACACATTTTATCTTCTATGCGGAGAGTGTACCATCACTTTGAAGGACATGCAGTTACAATTGGGATTGCTGGTGGATAGGTGGAACCATTCAGCAAGTTATGTTGGAATACCTATTGCTCTTGAAGATATAAGGCTTCTATTAGACCAACGGCCAAAAGCGCAATTTCAATGGACACCATACGAGGATCCAAAAATTCGGGCAGTAATTCCGGATGAATACTTTCAAAATCAAAATATTTGGCATGTGAAGACTCGAAAG…
A10	AC187478.2_11			ATGGACGGTAGTGGTTCGGGTCGACTCGCCGGCACTGAAATTCATGGATTTTATACATTGGAAGATTTGGATGTTCAAACTATGATGGAAGAGGCAAAGTCAAGATGGTTACGTCCAAATGAAATTCATGCTATACTTTCCAACTACAAATACTTCCCCATCCACGTGAAGCCAGTGAACTTGCCCCAAAGTGGTACTATAGTATTGTTTGACCGAAAGATGCTCAGAAACTTCAGAAAAGACGGTCATAATTGGAAAAAGAAAAAGGATGGGAAGACTGTTAAAGAAGCTCATGAACACTTAAAAGTTGGTAATGAAGAAAGGATTCATGTATATTATGCACACGGCCTAGATAATCCAACTTTTGTTCGCAGGTGTTACTGGCTGCTTGATAAGACT…
A10	AC187478.2_12			ATGTTTTTATTTGATTGGTTTTATGGGATTCTTGCATCTTTGGGTTTGTGGCAAAAAGAAGCCAAGATTTTGTTTTTAGGACTTGACAATGCTGGCAAGACCACTCTTCTTCACATGTTGAAAGATGAGAGATTAGTTCAACATCAACCAACCCAGCACCCAACATCTGAGGAATTGAGTATAGGCAAAATCAAGTTCAAAGCTTTTGATTTGGGTGGTCACCAAATCGCTCGCCGTGTCTGGAAGGATTACTATGCTAAGGTTGATGCAGTGGTATATTTGGTGGATGCGTACGACAAGGAAAGATTTGCAGAGTCGAAGAGGGAATTAGATGCGCTGCTTTCAGATGAAGCATTGGCCAATGTTCCTTTTCTAATTCTAGGCAACAAGATTGACATT…
A10	AC187478.2_13			ATGGATCCCGACCAAGCTGTAACAGATGATGTAGAGAGTAATACGCCGGCTCTCGCGCAAGGGACCGTACCTGAGGAAAGTAGACCTGAAACACATAGTCAGGGTGATGGGGCTCGAGAAGCCTTCCTTTATATGATGAATAATTGGTATACAAAATTTGTTCGAGCAAATCCGAATGTTCAACCTCCTCCACCCCCTCCTATTCCCCAACCGGTTCCCGTAGCTCCACAAGGTGTTGATTTGGTAAGATTGAGTAAACCTCCAGTTGATAAAATCCGAAAGCAAGGGGCTGAAGATTTCAGGGCTAATATAGATGATGATCCCGAGAAGGCAGAGTTTTGGCTTGAAAATTCTATCTGGGTATTTGATGAGTTATCATGTACTCCCAAAGAGTGTTTG…
A10	AC194383.1_01			ATGGACCGGTCTTGGATGAATTTGTCAAGGGTTAGCAACGATTATCGAAATGGAGTACAGTATTTTCTAAATTTTGCATTTCAATATGCAAGCCAAGAGAACATGATTCTTTGCCCCTGTAAGAAGTGTGTCAACATAAACTGGCATTATCGTGAGGTTGTATACGAGCATCTAATTGTTGATGGGTTTATTCAGGGTTATAAACAATGGTTATTTCATGGAGAATGCCTGCCTAGTACTTCCTCTTCAAGAATGGATGTATCTTATTATGGTACTGCTTACCATCAGTCTGATAGAGGGGATGACATGGAAGGTATGTTGCGAGATGCATTTAATATGCACAATCATGGTGTCCAATCGTTCCTAACGGACTTTGTGGCTTCCGATGATTGTAATATT…
A10	AC194383.1_02			ATGGGCAATGCCAATGTGGAGGATGCTAATGAGGCATTCCAAGCACAAGCTCACATTTGGAGCCATGCTTTCAACTTTGTAAGCTTCATGTCTCTAAAATGTGCACTTGATTTAGGTATCCTAGAAATCATTCAAAATCATGGCAAGCCCATGACTATTACCGAGCTAGTTGTTGCGCTACCGATGCTTAACCCTACTAAAGCATGTGACATCTATCGGATCATGCGCATTCTAGTTCACTCGGGCATCTTTGCACGCCAAAAGCTATACAATGATGCTCAAGAAGAAGGATATGTTCTCACCAACTCTTCTCGTATTTTGCTCAAGGATAATCCCTTTTGCATAACACCTACTTTAAACGGTATGATGGATCCCGTTATAACAAAGCCTTGGAGTTTT…
A10	AC194383.1_03			ATGGCTGAGATGCAAGCGACTACAGTTGAGGTTCAAAGGAAATATGAAGAACTCCAGCTACAACTTAAAGCAGAGGCGGAAGCGAGGGAAGCAGAGCAGACCAAAAAGTACGACGAACTCCAGCAACAGCTTCAGACTGTGATGAAGATGTTTCAGTCGCAACTTCCGCCTTCATAG
A10	AC194383.1_04			ATGGTGTTGATTCATGTTCAGTTGCTAAATAGAGAGCTTGTCATGAAAAATAAATTTCTTGATAAAGTGGAAGATAATACGGCTATCTCGATATGGTCTGAGAAGACACAACAAAAGAAATGTGACAGCCTAACGAAGGGATATATGTCAGAATTGTGGGATTTCACTCGCATCAGTGTGACTCAGAATAATCTCCAAGGGTTGAAAGAAATATAG
A10	AC194383.1_05			ATGTATCATAGATTATTTCCTAAAAAAGAAACCTCAAAACAGGAAAGGAAAAGAATAAGATGCCAGCTAAGACGAATATGGGCAATGCCAATTAAGACAAGCTCACATTTGGAGACATGCTTTCAACTTTGTATTCTAGATATCATTCAAAATCATGGCAAGCCCATGACTATTACCGAGCTAGTTGTTGCGCTACCGATGCTTAACCCTACTAAAGCATGTGACATCTATCGGATCATGCGCATTCTAGTTCACTCGGGCATCTTTGCACGCCAAAAGCTATACAATGATGCTCAAGAAGAAGGATATGTTCTCACCAACTCTTCTCGTATTTTGCTCAAGGATAATCCCTTTTGCATAACACCTACTTTGAACGCTACGATGGATCCCGTTATAACA…
A10	AC194383.1_06			ATGGTAGGTTTGGACATTGGTGCGAGGGAGAAGCAAGGAAATCCTAAAGTTGATGATGGATTCAAGGTTCCAAAAGAAAAAATCACCTGCATTGCGGCATCTGTTGATGTGGATGAGGAGTTTGAATCTTTTGGAGTTGAAGAAACTAGGATTACCGTTACAACTAGGAGTTTGAATCTTTTGAAATATCTTTAA
A10	AC194383.1_07			ATGTGTTACCTTGGTCAGTATTCAGCTCGGCTATTGAAGAAGGCTGATCAGTGCAGAGCTGTTTATGCATTTTCCTATCTATTTTGGGTTGACGATCAGGATGGCATAAAGGACGGGGAGAGGTCTGGCCTCAGAACTTGTCCTTTGAAACTGAAAAAATTTGCGAGAGAGGTTGCAGGGTCCTCTAACAATAAGCAATTCACCAGTTCTGCAATCCAAGGGCTGATAGAATTAATTAATACTGAGATGCAAAGTGATTCCACAAACCCTGATAGTGTGGCGGATGCTTTTCCTTGCCAGCACCTTGCGTTACATTCAGTTCCAAAAACAAAAAGGCGGTGTAGCGGCGGTGTTTTTGCAATAAGCACCGCTAAAGGTTTATTCTTTAGCGGCGTTTGT…
A10	AC194383.1_08			ATGCAAGATGTACTGTTGAAAATAAAAGAAAAGGTCAAGAAACAAATTGACGCTTGTTCCCTACAAGTGGTTAAATATTCGGAGTGGGTAGCCAATATAGTCCCTGTCCCTAAAAAAGATAGAAAGATGCAAATGTGCATAGACTATAGAGATTTAAACAAGGCCAGCCTGAAGGATAATTTCCCGTTGCCTCACATCGATACCCTAGTGGACAACACGGACAACACGATAAAGATGCATCCTGAAGATATAAAGAAGACCACATTCATAACAATGTGGGGAGCATTTTGTTATAAAGTGATGCTATTCGGACTAAAAAATGTGGGAACAACATATCAAAGAGCCATGTATTTGAAAATTCTATGGGATGCGTACTTCGCCAACATGATGAGTCAAGGA…
A10	AC194383.1_09			ATGGCCACTGGTCATCAACGACGGCGACTGTCACCTCCAATGGTCAAAAAATCAAAAAAGTTCCCCCCGAACCCCTCTTCTTGTGTAGATCTTAGATCTGGTATGTGTCGCGATCAACGACGATTGGAAGCCACGCTTTGCCATTTCGGTGAAATGGTGGCAGAACAGGCGTGCTTGCTGACGCGGCAGAGGCGGCGGCTGAAAGGGCTAAGGGGAAATTAG
A10	AC194383.1_10			ATGGTAGAACAAGATGAGAAAAAGATCCTACCTTACAAAGAGTCAGTGGAAATTGTGAGCTTGGGGGATGAAATGGAAAAGAAAGAGGTGAAAATCGAAACTTGCATCATTGCAAAGACAAGGAAGAATACAAGCCAGTTTAGCAGAAAAAGGATGAGGCGAGATGTACTGTTGAAAATAAAAGAAGAGGCCAAGAAACAATTTGACGCTGGAACAACATATCAAAGAGTCATGATAACTTTGTTTCATGATACGATGCACAAAGAAATTGAAGTTTATGTCGATGATATGATCGCAAAATCCCAAACAGAAAAAGAGAATGTAAAACTTCAGTTAAATCTGAATCTAGCAAAATGCACTTTCGGGGCTACGTTGGGTAAATTGCTGGGATCTGTAATC…
A10	AC194383.1_11			ATGGAAAATGAATTTCTCGATAAAGTGGAAGATAATACGGCTGTCCAAATATGTTTCGAGAAAACACAACAAAAGAAACGTGATAGTCTAACGGAGTACACAACTTTGCTTCATTTCCTGAGGATTCAAGTTGACAAAGATTATTCAAGAGTCATCAACGTCCCGACCCTTTTAAAGAAGCTAATGAGCATCACGAGGATGAGTTTTACCCCAATAAGTGTCCAGGCCCAACCCGACGTGCATCTACAAGGGGCACCCACTACTAACAGACTTCAACCACATCAGACCGGTACCTCGACACCAATGAACTACCCGACAGGCTCTGGTTCCAATCCAGGGGACAATCCAACCAATCCTATAATTCTTGATCTAGACAAAATGGCAGAAATAGAAAAAGTA…
A10	AC194383.1_12			ATGAAACAAGCAGAAAATTATGTGGCTAAAATTAAAGAAACCCATGGGACCAGATTGCACTACGGCGCAAAAGCGGAGGGACCTCACGTGCAAATATCCCCTTCACCGCAAAAACATGCGGATCCTGAGGGCGGATGGAATTCTCTCAAGCCCTTCCCCTCCCCAAAATCTGGCCTAGGTCTCCGGCCATGGGCCGCCGTAACGCCACCGTGGGCGGTGGTTGGAGCCACTCAAAAGTCGAGTTTTTTACCCCGTTTGAAAAGTCGTTTGAAGGCCGAGCCTTCTTGGCCCAAAGGTCAAAGGAAAAAGACCTCCCACGCCCTCTATTGGTCTGATTTCGGCCACCATAAAAGGATTTTTGGCGACAGGACTTGCGGGGGGATTCCAGGTGGTGTCAGA…
A10	AC194383.1_13			ATGGTACAAAATCTGATGGACAATAAGGAGATAGAGTTTTATGAAGAAGTCAAGGAATTTGAAGAAAGAGAGGTCTGTGCCTCAGAGGAAGGACCCGTAGAAGGATATCAGAAGGTCAATCACCCAGTGGTGATTATTTCACGGTCGAGGAGCAGCGAAGCGGGGATACATGAACCATCGAAAGTCATAATCCAAAAGCCTACACCCTTCTCCTATAAGGATAGTAAAAAGGTTCTATGGAATTATGATTGTAACGTGACAATTTCGGAAGAAGGAAACCCGATAAACGCTTCAAAGGAGAGTAATGATGATGGCTTCTACACATGCAGTGGAAGGGAGTATGTCCCGGCAACGTCAAAAATAGAGCTTGTGAAAGGAAAAACCTCAGCGGTCGAACAG…
A10	AC194383.1_14			ATGGAACCGAGGAAAAAAAAGAAAGGAGATACTCCCCGTTCGGCTCCGGTGACGGCGAATACGGGCTCTGACACTGATTTACGTTGCGAACAGGCATTCGATGGGCACCAGCGGATGGGACAGAGGCGGTGGCGTAGAGGACCAAAGGTCCAAAGCATGCTGCGCTTGAGAGACCAAAGGTCTGAAGTAGGGGCGGCGCCTAGGGTTTCAGAAACTGAAACCCTAGGCTGA
A10	AC194383.1_15			ATGTCGTTTTTGGGGGCTTCTGAAGCCAGGCCAAAACGACGAGTTTCATTAAACCTATATAAGCCAAACCTTTTGGTTTCTCTTTGTACGATGTGGTCGTCGATGAACCCTAAGGGGTTTTGGGAGACCTTTCAGAGCAGAGGAGGGCCTCCTAGTGCCAATGAACAGGGAGATAACATTTGCTATGGTAGATTCAATCCAACCCACTGCAACTTCAGGGGTATAGGATTTGTAGCTTCAATCTTACTCCACTGTAACTTTAGGGAGATAAGACTCGCTATGGTAGATTCAATCCGACGCACTACAACTACAAAGGGAACAGGACCTGTAGAATCCATTTCATAG
A10	cesa_02			ATGGCTGCCTTCAATTATATTCTTTTCTTTACCAGTTTGATCATATTATTTCCAATTTTCATGTCGAGAACCGTTTCTACGATTCGAATCCACCACGAGCTAACACCGTCGAAGCATTCAGGGGACGCCGCAGTCGTGAATCGGAACAATATGCTCGCAGCTGATCATCATAATGTTGCAGTACCACCCCATGGATCACATGGAATTGTTATTGGTGTTCTCAAGAAAGGTCGAATTACGCCTTCGGGTCCGAGCCATAGGGGCAATACTATACCTACTTACACCACCAGGCATGATGGAGTTGGTCGTCGATGA
A10	cesa_03			ATGGCTGGTTACAGAGCAGAGGATGACTATGACTACCTTTTCAAGGTAGTTTTGATCGGTGATTCAGGTGTGGGGAAGTCTAATTTACTCTCCAGGTTCACCAGGAACGAGTTCAGCCTCGAGTCCAAGTCTACTATCGGCGTTGAGTTCGCTACTCGTAGTTTGAATGTGGATGGCAAGGTCATTAAAGCTCAGATTTGGGACACTGCTGGTCAAGAAAGCCGAGCGCTGCCTTACTTTATCCTGCTGGATAGTCTTTACCATACACCTGCCAATGTGAGAATCATTATTGCAAATGCTGCTTGCCACCATTTTATAAGTCCTAAAATTTTAACCGTCCCCAGAATTGCTAGGCAATTCTTCTGTTGCCATTATAGCTTGCTTCACCTCAAAGACCGC…
A10	cesa_04			ATGGACGGCGGTGGTAGTAGCAGCAACAGTTTCAGGAAAGTGAGGAACCCTTTTGTCACTGACCAAGAATTAGAAGAAAGTGACAACGTTTCGTCAGTAACTGGAGCTGAATCTCCTCCTCCTTCTACTACTAAAAAAGGCAAAAGATCCATGCAGAAAAGAGTGGTGTCAGTACCAATCAAGGACGTTGAAGGTTCCCGCCTTAAAGGTGAGGGTGCTCCACCGTCTGATTCTTGGGCATGGCGGAAGTACGGCCAAAAACCTATCAAAGGTTCACCTTACCCGAGGGGTTATTACCGGTGTAGTAGCTCAAAGGGATGTCCGGCGAGGAAACAAGTCGAGAGGAGCCGTGTAAACCCTACAATGTTAGTGATCACTTACTCTTGCGAACACAATCAC…
A10	cesa_05			ATGATAAGTGAAATGAACCAAATGGTATTTGAAATTGTAGATGATTGGTATAACAGATTTCCGGTAGTTCGAATGGTTGATCCAACATCCCAGAAGCAATCCCTAACTCAACAAAGTTTGTTTAAGTTTTGTTTTGGTGTCAAGTATGGCATGTACCAAGATGATGTTGTAATCCCTGAATTGAGGCTTAAAGACTTCATATGTGATTTGAATTTACGAATGATTGTGAATTGTGATTGTTTGGAAAATGTAGGCAAGAGTTCCTTTTGGCATTTTGCAGAAATAGAATATAACGTCGCGATGTCGAGCATGGGTTGTTGA
A10	cesa_06			ATGGCGGATGTAAAGGAGGCACTCGATGGGGTCGAGGATCGCATAAAAAACTGGAAGGAGCAGTCCAGAGACTATGTAAAGATGTCTCTTGATTCCACCATGGACAAGGTAAACGAGTTGTTTAATTCACACAGGGATAAGCTGTCGGAAAGGAATGATGCTCTCGAGGCCATGATGATGGCTTTGAAGGAGGAAACAATGGCCACGACGAAGGCTTTGAGCACAAGAATAGAGGAGCTCGAGGGAGAGCTGTCCTTGTGTCAAGCAGCCGTGGGGAAAGGAGTGGCAAATGCAGCACTCAGTAATGAGGATGTCCCAAAGCCGAAAGAGTTTGTGGGGACAAGGTCTGCATGTGATGTGGACAATTTCTTGTGGAGGATGGAAAACTACTTCCGTGCC…
A10	cesa_07			ATGGCAAAGCCGAAGTGTATAGGTTGCATGCTCGGAACTAGCAAAGAAATAAGCCTATCAGAAAAGACCCTTGAAGACTGTGAAAAAACATGGCTCGACCAACATGGCCATGGCATAGATGTTAAAAGGAGTTGCAGTATCATAAATGTTCTTCTCCATTTTTACAAGCTCAAAGTCAAGTTGGAAGAGATACAAAGAGAATACCAAAACCTATTGAAGAACATGCGAATCCCACAGCTTAAACAGGAGGTGAAGGTGGAGAAGATTAATGGAGAACAATTTGTGCTTAAAGTGGCTTGCAACAAAGGAGGGGACAAGTTGGTGTCAATATTAGAGGTATTTGATGAACTGGGTCTTAATGTTGTTCAAGCTAGAGTGTCTTGCAGACATTTCTTTTCC…
A10	cesa_08			ATGGGTTGTGCAACCACATCGAGGAAGATAGGTTGGCATCTAGCCACTGAACCGGGGTACTCAAAAAGGAGTCCAAAAATTCCCGGGGGGTTGCATAGAGACGCAAGAGGGGCCTTATGCAACCCGACCCTCTCTCACCTGCTCAAAGGTTCAAGTGCTTTCCAAAGATCTCAAGGGCCCTTGGACAAAACTTCTCAAGGTCCAAGCCCAGACCAGTTATCATTCCAGAAGTTAACAATCGTGCCATCCCGTACCACCCATCTCATACCAGCTTCCAGCAGAAGACTAACCTTTCTAAGCGAGCTCCAGATAAAGGACGTATTAGTCAAGCGAAGGGGGTTACGAGGGGTACTTGGCGACAAGCGTTTTCGCCCAGAGATTATCCTTCTCGTGGATGAA…
A10	cesa_09			ATGGAGCGCTTTGACTATCTATGGTTTTTCAACAATGTGCTCACTTTAACACCACTCCACCACAAGCTCAACCCTCCCCCCACCGCACCTTCCGTCGACGTCGATACCGGTGACGAACAAAAACCACCCAAACCCGACATTCTTCTTCAAGAGGCAGGAGCATCTGTCCCTGGCTCTGAGATTCCCGTTCCGAGGTGTCCCAACTGCGGCGAAATCGCCGTCGTCACCGACCAGCAGCGGGTGGTTCAGCCATTAGCGAAGCCAACGGAGAAGCCCGCGGAGAGGAGGAAGAGGCGGCGGCGGAGGAGGAAACGGAGCAAGAGAAAAGTGCTGGGAGAACTTGATTTGGGGTTCTATGGTAATTTGGATTCCCAGTCTTCGTTTTCTGAAGGAACATAT…
A10	cesa_10			ATGACGGAGCCAAGACGATTGAGAGGACACAAGGCTACCGCCACTTGCTGTATCGCCTCACGTGACAAGCCCGGCCTCGTCGCCACTTCCGGCGAAGATGGTTGCATTTGTTGGTTTGATATGCGATGCAAAGATGTGAAATTTGTTATGGATGTTAGCAATGAACCAATTTCATCCCTTTGCTTCAACTCAGGAAATGAGAATATCATCTATGTTTCAACTGGAAATGAGGTCAAGTCCTTTGATGTGCATATGTTAGCAGATAACTCATGGAAGCCTTTGGAGAGCTATAACTATAATAAAGAGGAGATAAATCAGGTTACTTGTAATTCCAGATCATCTTTCCTTGCATCTGCGGATGATGGCGGTGAGATTAAGATCATTGACATTCATCAGAAA…
A10	cesa_11			ATGGAATCTGGGGTTCCTGTTTGCCACACTTGTGGTGAACATGTTGGGTTGAATGTTAATGGTGAACCCTTTGTGGCTTGCCATGAATGTAATTTCCCTATTTGTAAGAGTTGTTTTGAGTATGATCTTAAGGAAGGACGAAAAGCTTGCTTGCGTTGTGGTAGTCCGTATGATGAAAACCTGTTGGACGATGTCGAGAAGGCCACCGGCGATCAATCGACAATGGCTGCACATTTGAGCAAGTCTCAGGATGTTGGAATTCATGCAAGACATATCAGCAGTGTGTCTACATTGGATAGTGAAATGACTGAAGACAATGGGAATCCGATTTGGAAGAACAGGGTGGAAAGTTGGAAAGAAAAGAAGAACAAGAAGAAGAAGCCTGCAACAACTAAGGTT…
A10	cesa_12			ATGAAGCCACCACCACCATCCCTCAACTCACTACCACTCTTCCTCTTCCTCCTCCTCTCCGCCGTCATCTCCGCCGCTACCACCACCACAAATGCCACCTCTAAACTTCCCCCTGCTCCTTCCCCCACCACTGAAACTCCCTCTTCTTCTTCCTCCTCCTCTTCTACTCTAGACCCTAAACAAATTGAAGCACTTGAATCCCTCAACATTCCCACCGCAAGAGACCCTTGCATCCAACCTTCCCCTCACAACGCCACCGTTTGTGACAGCTCTAAGCCCTTTCGCCACCTCGTTTCCCTCCACCTTTCCAACTGCTCCTCTGACCTTTCCCTCTCTTTCACAGCTCTCAAGTCCCTCTCTTCCGTCCATTCTCTTTCCTTCACGAACTGCCACACATCC…
A10	cesa_13			ATGGATCAAGAGAAAAGGGGTGATTGCATAGGGACTAGTATGAACTTGAGTCAAGTTGGGGAATGTGTCGGTGGAAATTCAAAGAATTCGGTTAATGGGGTTGTGTCTGGAACCGCCATTGTGGAAAATTCTGAAGAAAAATTGTGTTCTAATGGAGAAAATTCGGATTTGAGATTGCAAAATGATGGCTTTGAATCGTGTAAGAATCAGGAGATGGATTTTGGGAGAGGAATTGGTCAGAATGATCTGGGAACTAACGGGAATTCAAATAGTTTAATTGATGCAAATGTAGTGGTATCATCAAGTGAGGGGTTGGTTGAAGAAAGAAATGAATCGATTTACGAGGAGATGAATGAAATTAGAGGAGTTGCCGAAAAACTAGGTCAAGTTGATCAAGGA…
A10	cesa_14			ATGGAGCAGCACATTATGTGGGTGTTTTGGTTCTTTTTACATTGGTTTTGTTCGGTCCATTCAGCTTCAGATGGTGATAGTCTCCTTTCTCCCAAAGGAGTTAACTATGAAGTGGCTGCTTTGATGTCGGTGAAGAGAGAGCTGAGAGATGATAAGCAGGTTATGGATGGCTGGGATATCAACTCGGTTGATCCTTGTACATGGAACATGGTGGCTTGTTCTGCTGAAGGTTTCGTTATCTCACTAGAAATGGCCAGCACAGGGTTATCAGGTATGCTTTCACCCAGCATTGGGAATTTGAGTCACCTAAGGACAATGTTGTTGCAAAACAATCAGTTATCAGGTCCCATCCCAGATGAGATAGGGAAACTCTCGGAGCTTCAAACTCTGGATCTTTCT…
A10	cesa_15			ATGTCGAAGAATAACAACAACAACAACAATAAGTCAGTTTTGAGGTTGAAAGATTATCGTGTTAGAAGCTCAGATTCCTTGTCCAAAGTAGTATTGCTTCATAGTTTGAAAGATGATTCAGGCAAGTTCAATCCTTGTAAGGGTGGGAATAGACACACATGGTTCCGCCGGAATGTGAAACCAGTTGCGTTTATGTTCGTGTTAACGGCTTTCATGTTCTTGCTCGATTCTGTGATGGTGTCGGTTTTCGGTTCGATCAACTTTCATGGAAGTTCGAGTACGAGAAACTCCGATGGCCGTGAGGAGGACAGTGTTGCCCATAAGGAAAGGCCAATAGTTGAGATGTATGGTAGGCTTCTAAATTTAGCTTCAAGTGCACTTGCTGAGGAGGAGTTTAAG…
A10	cesa_16			ATGGCAGAACCAAAACCTGAAGAAATAAGTCACCCACCAATGGACCAACTTCAAGGCCTAGAGTACTGCATTGACTCAAATCCTTCTTGGGGAGAAGCTATAGCTTTGGGGTTTCAACATTACATTTTGGCCTTAGGAACTGCTGTGATGATCCCTTCTTTTCTTGTTCCTTTAATGGGAGGAACTGATGATGATAAAGTTAGAGTGGTGCAGACACTGTTATTTGTTGAAGGGATTAATACACTTTTACAAACACTATTTGGAACTCGATTACCTACTGTTATTGGAGGGTCTTATGCCTTCATGGTTCCCATTATATCAATAATCCATGATACTACTTTGCTAAACATTGAGGATAACCATATGAGATTTCTATATACTATGAGAGCCGTCCAAGGT…
A10	cesa_17			ATGGCGTCGAGGAAAAAGGAATCCGAAGGGATTGCCTTGCTATCCATGTACAACGATGAAGATGACGAAGAAATGGGAGACATCGAAGAAGGTGACCACCGGCAAAACCAACAAACTGGGGAAGAAGAAGAACAACAACAAGAAGGGCAGCCGCTAGAAGAAGAAAACGATTACAGAGAATCTAATAACAATATGGAAGAAGATTCGAGAACCAACGATAATACGCCTCCTTTTCCTCACCAAAACACCATTCTTTCACAACAACAGCAGGAGCCTTCTGTTTCTTCGCCGCAGCAACCTCAAACTTTGGTTTCGTCGAAGAGAAGTGGAGGAGGAAGGCTGACCATTGTTGATTATGGCCACGATGAAGCTGCCATGTCACCGGAGCCTGAGGAAGGG…
A10	AC202820.1_01			ATGTCAGATATACTTGAACGTACTGAGCAAGAAGAAGTTAATAGTAGAATACATAATTCTGAACAAAGAACAAGCAGTGGTGTTCTGATCTCCCAAATACGGGAGCAAGAGTTAAAGAATATGATTTATGGGATTATGAATCAGTGGTATACTGAAATGAGGCAAGAAAGAAATCAGGCTGAACCACCTCCTCTGCCTACTGCTCCATCGGTGGTACCCCCGGTTGCTTCTCCACCTCTTACAACGACTGAATCCAAAAGAAATCAGGCTGAACCACCTCCTCCCCCTACTGCTCCATCGGTGGTACACCCGGTTGCTCCTCCACCTTTTACAACGACTGAATCCAGAAAGCGTTCTCCATTGGAAAGGCTTAAAAAACTTAGAGCCGAAGAATTTCGG…
A10	AC202820.1_02			ATGGCTAGCTCAATGTCCCTTAAGCTTGCATGTGTGGCGGTGTTGTGCATGGTGGTGGGTGCACCCCTGGCTCAAGGGGCCGTAACCTGTGGTCAAGTCACAAGCTCCCTCGCACCCTGCATTGGTTACTTGACAGGGAATGGTGCTGGTGGCGTTCCCCCAGGTTGCTGCGGCGGCATAAAATCTCTCAACTCCGCCGCCCAAACAACACCAGACCGGCAAGCAGCTTGCAAATGCATCAAAAGTGCGGCCGCCGGCATTTCTGGCATCAACTATGGTATTGCAAGCGGACTCCCAGGCAAGTGCGGTGTCAACATCCCTTACAAGATCAGCCCTAGCACTGACTGCAACAGCGTCAAGTGA
A10	AC202820.1_03			ATGAGGAGATCCACGAGGAGATCTTCAATCGGGATTGGATTAGGAGCTGAAGAACGCTTCAATTCAAAGCCGACCGGAAGTTTTAGTACAAGATTTTCCTTGTCGTCATTTGTTAAACGAGTGGAGAAACTCACTGATGATCAACGAACTGCGATAAAGAAAGTTGGTTTCGGTAATTTGCTTTTGATACCTAACCAGATGCTGAGCAAGAGTCTGCTAGTAGAGTTGATGGACAGATGGAATTCTGAGGAATGTGGTTTTATGCTGCTTCCTGGTATTGTCAAAATTACACTGATGGATGTAGCTTTAATTTTGGGGATTCGCGTGATTGGTGTCCCTATACTGCTTAGGGAGGATGACGCCTTTTCTGAGCTGGAAACTGATTATGGAGCTGCTTTA…
A10	AC202820.1_04			ATGTGTCCAAACAATGACTTGTTCTCCACATATAGTCCAGTTGAAGGTAGAGTTGCGCTTATGGGGAATAATTCACACTGTAAGGTAACCGGTGTTAGTAGCGTTCAGATTAGGATGCACGACAGAATCATTAGGGCACTATCAGATGTTAAGAATGTGCCTTATTTTAAGAAGAATCTTATATCCTTAGAAAGTTTAGATTCGAAGGGTATTATGATCTCTATCGAGTCAAGCAACATTAAGGGTTCCCTGAATGCCCCCAGCGCCGCAGCCACCAGGGCTTTCCCTCGACCCCACGAGCCTTCACACGCCTCAGCCGCCGCTCCAGCAAGCCATCAAGCCGCAATCAATCTCTGGCCTCGCATGTGCGCCATTGCCACTCGCGCGAGCCTCCGTGCG…
A10	AC202820.1_05			ATGCAAGAGCAAGAATTAAAGAATATGATTTATGAGATTATGAATCAGTGGTATATTGAAATGAGGCAGGAAAGAAATCAGGCTGAACCACCTCCTCCCCCTACTGCTCCATCGATGGTACCCCCGGTTACTCCTCCACCTCCTACAACGACTGAATCTAGTAAGCGTTCTCTATTGGAAAAGCTTAAAAAACTTGGAGCCGAAGAATTTCAGGAAGGACTGATGAAGATCCCGTCAAAGCTGAATATTGATGATTATTTGAGATGTGCTGTGTCCCTATTGAAAGAAGAAGCTTATAGTTGGTGGGAGACGATTGAGGCTGTGGTTCCAGCAGAGAAAATTTATTGGGAATTTTTCCAAAATGAATTTAAGAAGAAATATGTGGGCAGACGGTATTTG…
A10	AC202820.1_06			ATGTTGAGAGTGTTGGAGAGGGTTGCTAGACCCTATTCGGGATCTGGAGGTCGTAGGCGTGAGTTCACGAATCTCACGCAAGGTGATAAGTCTGTGGTCGAGTATGAGGTCAAATTTCTGAGACTGAGTCGCTACGCTCAAGGCATTGTGGCATCTGAAGAGCGAGAGTTTGCTGTTCTTGTGGATAAGGCGAAGATCGCCGAGGAGAGGCCTAAGAAATTGCCCAGACCTGATGGGCCTGTTAGGGTGGGAGTTATTATTGCTCTTACTAGGATTCAGCCTTGTGGTGACTGTGGTAGGCGTCATCTGGGTTTTGTTCAGCCTCAGAGGACAGTACAACAGCCACCTAAGGGTCGTGGATTGGCTAGGAGTGGTAATGGTATGAGTCATGGACAGAGA…
A10	AC202820.1_07			ATGGCCAATTTTTGCCCGGTCACGCTAGATCTTGGTGCTCTTCTTCTTCAAGCAGCCACATTTCATCCTACTGCATCTTTAGAGGGAGATAGGATTCACCATCTTCAGCCTATTCCACTGCTGTCCAGGGAGATAGGGCTGGGGTCATCGATCTGCTTCGCTGTCGGTGTAGGAAGGCAAGATCTGCTATTTTTAACCTGCTCTGCTGCAACCCAGGGAGGCAAGGCTGGTGTCTTCGATCTGCTTCGCTGTCGGTGCAGGAAGGCAAGATCTGCTATTTTTAACTTGCTCCACTGCAACCCAGGGAGGAAGGCAAGATCTGTTATCTTTAACCTGCTCCATTACAACCCAGTGAGGCAAGGCTGGTGTCTTCGATCTGCTTCGCTATTGGTGCAGGAA…
A10	AC202820.1_08			ATGGACCAAAGGTTGGAGAAATTAAAGCGAATGCAAATGCAGATGCAGATGCAGGAGCAACTGACCAAATTTCAACAGGAAATGAGAGATCAGATGCTAGAATTACAGAGAACTATGATGAGCCAGTTCAACCGATTACTAGCTGGAGAGTTAGAAGAAGTGAATGACTCAGTGGTCTACTTTGGGGAGGATAATGAAGACCCTGTTTATCCCTTAGGTTTTACCCCGATAAGTGTCCAGCCAGATATGTGTCCACAAGGGGCACCCCTTACAATCAAATCCCAACAATATCAGACCGGAATTGCGGGGCACTCGATAGAAAATTGCATTGCATTAAAAAAGATAGTTGAAAGATTCATTAATATAGGCATTGTCAAGTTCGATGAAGCCTTCAGTGCA…
A10	AC202820.1_09			ATGTCAACCGAACCAACATCTATTGAGGGTAGTGTTACACCTCCTACTTCGATAGATTCTGAAAATTCGAGGGTTGGAGCTTCAATCCAAACAAAGGGGACTACGTCCAGGAAAAGAAAAGCTCCTCCTCAAAGGTCAGAAGTTTGGTCTCACTTCACTAAGTTTATTAATAGTGAGGGTGCAAGTAAGGCTAAATGTAATTATTGTGAAAAGGAATTTTGTTGTGATATGAAAAAAAAGTTTTACCTAGCAAGGGAGTTGAAGGGGGCGGGGGAAGGGAATCTTTCAACTTGGAGATTTGATCAAGAAGCATGTAGGAAAGGATTAGCACAAATGATTCTGATTGATGAATTACCTTTCAAGTTTATTGAAAGTGAAGGTTTTAAGAAATTTATGTTT…
A10	AC202820.1_10			ATGGAATTCGTGACGGACCCAGACGACCAAGGTTCAGCCATGGAAGTCGACGATGTTGACACACCGGAGATCTTCGGCGAAGGCAATTGTTGTCAGATATTCTTTGTGGTTATAATACTTGAGGCCATGCCTGCTACAAAGAAGGTTCGGAGTGGGAAGAACGTAAACGACGAAGTTAAATGGCTCTCCCAAGGTCCAGATCGAGTGGTTAAAAGATATAGTGCGTTCCTCATCAACGGATTCAGATTTCATACAAAATATAGCAAGAGGTTGAGGAGAAAGCAAGATTGTGGAATAGTTGTTAATTCCTCAATTACAAGTTATGCTAGTGCTAGGGACAATAATCTTGTTGAGGGAAATGTGGAATATTTCAGACTTCTTACTGACATAATTGAGTTG…
A10	AC202820.1_11			ATGTCAGAGATGCCGAGAAATTCAGATGGTTCGAGTAAGCAATGTAAAGTTGGACCTGATTTCTTTAGCTTCTATGCTTGTCAAATAGCTGACCTGTTGTTAGAAGATAAAAATACTCTGTCCAATTCCAATGCATCTGAGTTGTCTCAAGGGAAGTATATGGTGGTCAATGATAAAGAGTCTATGGATTGTAGTCCTAATGATGTTGATTCACTTTTTGAAAACAACATTGGTGCTGAGCTTTCAGATTTCAAGAAAGGAAGATTGAAAGGATTACTTAGGCAAAGTGTGAATGATCTCTCAATGGAAGTTGATGAGGTTGTGTTGTTCTTCACCAATGTTGTCGAGGGTACAAATCATAAAAATTCTTGCGATGGATATGCCATTTTAAATTTATTG…
A11	NAU3731-190	CCCAACACAGCATTGAATAA	CCAGAGTGCAAGAACAACAG	GGNGTGCATAATAGCCAGCCCTTAAACCTTTTTTCTCTCTTTCTTGTTCCTTTTGATTTTAGGATTACAAAAATGATACAACTTAAAAGAAATCATAATTCCCATTATATCCGACCCAACACAGCATTGAATAATTAAGGAAAGCCACAGCAACAACCATAGAGTACCAGCGGGGTATATATATATATATATATATTCTTCTGTCTATAATCACTCTGCATTATAATTGATTTTTTTGAGACATCGAGACACATTAGATGTGAGTTGCTGTTGTTCTTGCACTCTGGACTGAACCCAAACTCTTCTACCGATATGCACGCGTACCGCTTGCTTTAGTCACTTCTTCAATAAGCCTATACATCCAACGATCTAGCATTCCTGTTAAAGCGAATGTCCCTC…
A11	NAU5192-210	ACAATGGAAGAAAAGCCTTG	TTCTTGCTCTGTTTCCCTTT	GGCGGATACAGCTGTTGTTGTTGATGTGCCAAGGAAATCAAGAAACAATGGAAGAAAAGCCTTGAAACAGAAGAACTCATCATCATCATCATCAACAACAACAACAACAAATGAAGCCAATATTTTGGCACAAAAGCTCTCACAGCAGCTTTCCCCAACGCAGGCTCCTTCTCCGATGAAATCCGATCCGTCGAAAGAGAACCACGACGGACTCTCTCAATCTCTCAAAGGAAAAGCCGCGGGCAAAGGGAAACAGAGCAAGAAATCTTTCGAGAAAGACTTGCAAGAAATGCAAGATATGCTTCAAAAGCTAAGGATAGAGAAAGAAAAGACCGAAGAGTTATTGAAAGAGAAAGATGAAATGTTGAAGATGAAGGATGAAGAGATTGAAAATAAAGG…
A11	NAU3621-200	TCGTTCCAACTGCTTATCAA	GCGATTAATATCACCAGCAA	GGGGGACATAGGGGCCATTTGCGTCATTTCACGCTATGAATCGGCGATAACGGTGGCGATTAATATCACCAGCAAATAAGAAGAAGAGGAGGGGGAGGAGGAGAAGAGATATTAGTAAGATGTACAGAGGAGAGAGAGCGGCCGGTGGCTCCAAGGGAGAGTTGGGGTCTGTAGATCGGAAACGAATCAACGAGGCGCTTGATAAGCAGTTGGAACGATCGTCACCGTCGACTTCGAGGGCGACCAACGGCAAGGATAAGTCCGCACATTCCCTTCTCGTGGGAAAACATCCACCCGATCATCATCGCGACTCTCGCTCCACTTCTCTACCCAAAGCAAACGCCTCGCATGATGAATCCGAAACCGACACTGAAGAGTCAGATGTTAGTGGTTCTGATG…
A11	NAU5461-300	TCCCAGACCTTCTTCTTCAG	GATAACCAAGCCATGAAACC	CCACTACCAGCGCCAATTCCCAGACCTTCTTCTTCAGTTATACACTCTCAAATCAAATCAAATCAAATCAAATCATACACTGAAAAAAGCTTAGCGAAAATGGTGCGTATAGAAGAAAAGCAAGGCACGATGGTGCCTAGTTCGATGCCCCAGCAACAAAACCCTCTGCAGCAATTGCAAGCTAAGTTCAAGGAAGTGGAGAATGGTTTCAGGGCTTGGTTATCCAAGCAACCCTTGCCAGTGGAGGCGACTGTTGTAACCACCACCGGCGCAGCTCAGGGCGCTGCTATCGGTGCTTTAATGGGTACCCTCACCAATGATATTTCGTCCTCTTTTCAAACTCCTCCTCAAGCTTCCCTAAATCCTCAAGCTATGGCTTCTTTCAAACAAGCCCAGGCT…
A11	NAU3008-170	TTGGTGTGTGGCAAATGTAT	GACTACCACCCACACTTCAAC	CCCTTTTNNNGGGNGTTANTTNNAAGNGNNNNGNCACTAGTGGNTCCAAGNATTCGGCACGAGTAGAGGCTCTGATGATTTTCAGTATTTACATAAGACATGAAAAAGACTACCACCCACACTTCAACTTAGTATCCTTGTATATCTGAAAATGAAATATTAAATCCCATCTTCAAAATAAATAAGTTTGGGGCCATAAAAATTACAGTGGATGTTCCTTGATGTATGTATGTATTTATGTATGTATGTAGTCATACATTTGCCACACACCAAATCTGGACAACCGGTGTCTATTAAACAGAACAGTGTAAGATGTCACACTGCTCTCTTTAGAACATTTCTCGTGCCGAATTCGGCACGAGAACTGTATTAGCACCCAACGATGAAGCCATGGCTAAG…
A11	NAU3748-2000	AAGTCTTTCCCACAGCGTAG	TGCTTTTTAAAGGGTGGAAG	AAAAAACAAGGGATATGAGTTTTCATTGCTCTGAAAGGGACAGTAAAAAACGCTATAGAGAAAAATAATAATGACCAAAAATGGAAGAAAACAACACCACTACCACAAATTACACCCATTGCCCAAAAGCCCATAACCCACACTGGGGGGGCATTTGGAAAGTAGGCTACATTGAAGGGTCTCAAGAGTCATAGCAGTGCAGCTGGCATTAAGTAAAAAAGAAAAAAATTGCAAGTCTTTCCCACAGCGTAGCTTTTTTGCCTATAAAAAAAAAAAGCATATCCTCAAGCAGGCACCAGTTTCAATCCCAAGTTTTCTTCTATCTATGTACAGGGTATACAAACAACACATCAATCAACACCGAATGTCAAAAAAACCCAAGCTCTCTCTCTCTCTCTC…
A11	NAU3377-175	TGCAAGGAATCAAGTTCACA	CTGATTGTACTTTGCGGGTA	AACCAAACTAATTGAACACCACCAGTGACTATAAAATGGAGAACGGGTGCAAGGAATCAAGTTCACACTACATTTATTTATTTATATGCTATGCTATGATATATCATACTATACTAAGCTTTACTATACTATACTATACTATACTATACTATACTGTACTATACTATACACCCATCTCATATGAAATGTATAAATACCCGCAAAGTACAATCAGAGCAGCATCATTAATCATCTCATCTTCCCATAAATACTATTACATAAAGCATATTTGTAATGCAATTATCTAAAGCAACTATTCATATGGTTCCTGGAGATGGTGTCCTGCTGCCACTGGATTAGGTATACGAGTTTGTACCTTTATATTCTCGCCTCTAAGAACAAAATTGTTTTAAGCAACAG…
A11	Y043	AGCAATGTTTGAAGGAGG	TGGTGCTGTCTTTGGTTT	TTATTAACCAAATTTCCATTAAAAAAAGTGCCCTCTCTACATATACAAAAAAAGAGAAAGAAAAAAAAAAGAACAGAAAAAGTGCTACTAGGGGGATTCGTCACTAATAGATGCTCCCATCATGCACACCACAGACACCAATGGTCAATATTTGCTAAGCCAATACCAAAATCTGATCAAATCCCCCTCCCCCAAAATCCCCACTTTCAAATTCTTCAAATCCAAGATAACCCTACAATGCAAAGGGTCATAATAGCAAAAGTGAAGAAAAAGTTTATATTCTTTATGAAAAGACCCACAGCATTGCTTTGATCATTGAAGCCGGTTGCTGTTGTCCCTGTTGGACCTAAGGTTGTCCCTGCACCACCAAACACTGTGCTTGGAGTCCCTGTGCTTGAG…
A11	NAU5064-250	TGTTTCCGACACACACCTAC	TCTTGGGAGAGAACGAGAAC	GTGACTTCTTCTCCCCCCCCAAATCACAGGTATTCTTTTACCTTTTCCCCCACCAAATCCAGTGCTCCGACAAATCCTCCCTGTTTCCGACACACACCTACATCATCATCATCATCATGTCTAGGTCAAGCTGCCATCTCTTCCTTTCCCTCTTCCTCCTCCTTTTCTCCCTTTTCCCGTTTCCCCTCCTCGCCCGCCCTTTCGTTCTCGTTCTCTCCCAAGACGACCTCAAGGATGTCCAAAACGACGATGCTTCCCCTCTCGATTCCGATTCTTCTTGGGACGACGATGACTTCGGCGGTACTCATGTTAAGCCTGATGACGAGCTCGATCCTGGATCTTGGCGCCGTCTCTTCGAGCCACCTACTACCCTTCTCTCCCCTTCTCATGATACTTCCC…
A11	cgr5747-180	GCCAATTCCCAGACCTTCTT	TGAAACCGTTCTCCACTTCC	CCACTACCAGCGCCAATTCCCAGACCTTCTTCTTCAGTTATACACTCTCAAATCAAATCAAATCAAATCAAATCATACACTGAAAAAAGCTTAGCGAAAATGGTGCGTATAGAAGAAAAGCAAGGCACGATGGTGCCTAGTTCGATGCCCCAGCAACAAAACCCTCTGCAGCAATTGCAAGCTAAGTTCAAGGAAGTGGAGAATGGTTTCAGGGCTTGGTTATCCAAGCAACCCTTGCCAGTGGAGGCGACTGTTGTAACCACCACCGGCGCAGCTCAGGGCGCTGCTATCGGTGCTTTAATGGGTACCCTCACCAATGATATTTCGTCCTCTTTTCAAACTCCTCCTCAAGCTTCCCTAAATCCTCAAGCTATGGCTTCTTTCAAACAAGCCCAGGCT…
A11	NAU2257-220	GACTACCACCCACACTTCAAC	TTGGTGTGTGGCAAATGTAT	CCCTTTTNNNGGGNGTTANTTNNAAGNGNNNNGNCACTAGTGGNTCCAAGNATTCGGCACGAGTAGAGGCTCTGATGATTTTCAGTATTTACATAAGACATGAAAAAGACTACCACCCACACTTCAACTTAGTATCCTTGTATATCTGAAAATGAAATATTAAATCCCATCTTCAAAATAAATAAGTTTGGGGCCATAAAAATTACAGTGGATGTTCCTTGATGTATGTATGTATTTATGTATGTATGTAGTCATACATTTGCCACACACCAAATCTGGACAACCGGTGTCTATTAAACAGAACAGTGTAAGATGTCACACTGCTCTCTTTAGAACATTTCTCGTGCCGAATTCGGCACGAGAACTGTATTAGCACCCAACGATGAAGCCATGGCTAAG…
A11	NAU980-250	AAAGAGGGTATCGGGAAAAT	GGTGCCATAAAAATTACAGTGG	TTTTTTCTTTTTAAGTTTTTTTTTAGAGCAGATGCATCAGAGCCTCTACTGATGATTTTCAGTATTTACATAAGACATGAAAAAGACTACCACCCACACTTCAACTTAATATCCTTGTATATCTGAAAATGAAATATTAAATCCCATCTTCAAAATAAATAAGTTTGGTGCCATAAAAATTACAGTGGATGTTCCTTGATGTATGTATGTATGTAGTCATACATTTGCCACACACCAATCTGGACAACCGGTGTCTATTAAACAGAACAGTGTAAGATGTCACACTGCTCTCTTTAGAACATTTTCCCGATACCCTCTTTCCTAGGAATAGATTCATTGACATCCATTCGCTGCCAGTTCCCCACCAAGGGGGCCATTTGGTCAACCTTGTCAAACAAC…
A11	HAU0618-800	TTCCGCCCTTAACACTTTAG	TTTCGTTCTCGTTTTTCTCC	ATGTCATGGAAGCCATGGCTAAGGTTTGGTTCAAGCTTTCAAGCTTTATGGGTTTTGAAATGTGGATTTACAATGTCACAATCTGAAGAAGCTCCGATCTCCGACACGACTGCTCCCGCCGATTCCGCCCTTAACACTTTAGGGCATCGCTCTCCCGATTCGGATCCGACTCCGAATCCCGACGCCTCACCGACACCGTCTGATCTTAATCGCGCGGCTGAGGAAACCGGGCACGACGAAAGCAATCTCGAGCAGCAGTTGCAGGACCTCGATTTGAAGGAGGAGGTTGCGGCGGCGGTGGCGGCTGCTGAGACGAAAGATGATGGGGAGAGAAAAGGCGACAATGATTACAATGAAGCTGATGCTGGCGCTGCCGAGGAAAAAGAAGATGAGGAGGAG…
A11	NAU3341-260	TTTGATACCACCCATCACAG	CAGCCATGGATATGTTTCAG	GGCACGAGGGAAAGACCTTGCTTCGGTTTTCCCTTATCGAACCAAAATGGATATTGTCAGTTATTACTTCAATGTATTTATGCTGTGGAAGAGGTCAGTTCAGAACAGATGTGAATCAGTGAGTACCGATAGTGATAACGATGAGTGGCAGGGAACTGATGATTCTGACAACAATGAAGTTTTCTCAGACGAAGATGAAGACTCTGTTGTCGAATCTCCTGTATGTCAAGGAGATTTCCCTTGTCATCGGAATCAGGAAAGCAGATTGTGTGTTTGTGATGAGGATGCTGCTGATGAAACTTGTGATAATGACAGTATATATTTCGATAGTGCTGCAGACAATATCAAAGTTTCAGAAACGTATTCCAGTAAGCTGTTTAGCAACCAAGGTCCCATGGC…
A11	NAU1148-265	AGGGTTTGCAGTGGATTAAA	CCAAAAGGATAGTAGCATGGA	GAGACACTCACAAACGAAAACAGGAGACTGCAAAAGGAGTTACAAGAACTCAGATCACTGAAAACCGCGGCTCAACCCTTTTGCATGAACATGCCGGCGGCCACTCTCACCATGTGCCCATCTTGTGAAAGAATCGGCGGCGTTGCCGGCGATGGGAATTCCAAGAATCCATTTTCGATGCCGTCAAAGCCTCGTTTCTATAAACCCGTCACTAATCCTTCTGCAGCATGTTAATCAATTAAGTTTTATATAGAATTTAGTAACAAAATAATGGGAGAGAACAGAAAAAAAACCCACATCCTCTCTATTTTTGGGTTAAAAAGGGTTTGCAGTGGATTAAAAGGTAGTGTAACTGTAATTAATTAATTAATTAATTTCAAGACAAGAAAAGAACAGTAG…
A11	NAU3811-2700	ATCCCAACCATAACACCAGT	AAAGCGTCGTCGTTTTTG	GGCACGAGCACAACTACAGCGAAGAGAGAAAAAGGGAAAAAAGCGTCGTCGTTTTTGGTTCTTCTTCTTCTTCTTCTTCTTCCCTCTCTCTCTCTCTCTTACTCTGAAGCTCCTCTTCGTTCTTTCATTTACTCAGTATTGTAAAAGATGGCCGACGGTGAGGATATTCAACCCCTCGTCTGTGATAATGGAACTGGAATGGTGAAGGCCGGTTTTGCTGGTGATGATGCTCCAAGGGCAGTTTTTCCCAGTATCGTTGGTCGTCCCCGGCACACTGGTGTTATGGTTGGGATGGGTCAGAAGGATGCCTATGTAGGAGATGAAGCACAATCTAAAAGAGGTATCCTTACTTTGAAATATCCTATTGAGCATGGTATTGTGAGCAACTGGGATGATATG…
A11	NAU5354-350	AAGCCAGCTTTTTAGAGCAA	CAAGCAAAGATTTCTCATCACT	GCGGCCGCGTCGACGTAAAAATCACACCAACCCAATTTTGCTATTAACAACAAATATTTGGTTTACAACAAAGATTTCTCATCACTTTTTTATCTTATAATAATAATAATAATAATAATGAACATAAAAAAGAAAACAAAGAGAAAAAAAATTATTACAGCTGTTTTTTATACACTTAACAAACAGCTGAATCTCAAAGTAAAATTTGTACTTCACCAATCTCACACGCATGTCACTCCCGATATTTGGATGCTGCAGGCTTACAGGTTTTCTTTTTTTTTTTCCTTTTTCTATTTTGTTGCTCTAAAAAGCTGGCTTCCAAGGGTCACAGTTGGGCTTCCTTCCCCCATCACCGTCGTCAAGCTCATCTCTTTATCGAGTATCCGATCAAGTTCCGCT…
A11	NAU967-275	CACCAACCCATTTTTGCTAT	GACATGCGTGTGATATTGGT	GCGGCCGCGTCGACGTAAAAATCACACCAACCCAATTTTGCTATTAACAACAAATATTTGGTTTACAACAAAGATTTCTCATCACTTTTTTATCTTATAATAATAATAATAATAATAATGAACATAAAAAAGAAAACAAAGAGAAAAAAAATTATTACAGCTGTTTTTTATACACTTAACAAACAGCTGAATCTCAAAGTAAAATTTGTACTTCACCAATCTCACACGCATGTCACTCCCGATATTTGGATGCTGCAGGCTTACAGGTTTTCTTTTTTTTTTTCCTTTTTCTATTTTGTTGCTCTAAAAAGCTGGCTTCCAAGGGTCACAGTTGGGCTTCCTTCCCCCATCACCGTCGTCAAGCTCATCTCTTTATCGAGTATCCGATCAAGTTCCGCT…
A11	NAU3317-225	AGCCATAATGCCTGAACATT	CTCACTTTTGCCACATTTTG	CTATAAATGTTCCAGCCATAATGCCTGAACATTATTTTCCATTGAAGAACTCACAGTATGATATTACAGGAAAACTTGGAAACGCCAAGCTCAGAGTTTAAAGGAATAAAATAAAATAAATAATAATAATAATAATAAACTAAAGGCCTACATGATACAAGCCTACAAAGGCTATAACATAGAGAACTAATCCCCAAAAATTGCAAAATGTGGCAAAAGTGAGAATGTGATGATAGGAGATAGCATGCCTAAGCAATGGCATATGTGAGCGTCTCCACCTCTGTAGGTCGCCACATGGATTTCTGGACACACAGCAAGCCTTCCTTGTCCTTAGAGTAACTCAACCGGACTTCCCAATGCATGGACCGTACCATATTCTCCAGCTCGGTAATGGTTTCG…
A11	NAU3074-200	CAAAATACTCCAAAACGCAGT	ATGGAAGTGTCGTAGGTGGT	CCATTATACAACAAAATACTCCAAAATGCAGTCAGCAGCAGCAGCAGCAGCAGCAACTCTCAGCATTGCACCACCCCTTATTCCTAATCTCTCACCCTCCAAAGCCTTCTCCCCAAGGCTTGGCAGCTCCATTGGTTCCCCTCGGCGCGGCCTTCCAATCAAAGCAACCGCCACCACCTACGACACTTCCATGGTTGACTACAGCTCTATGCTCTCTGTGTTTCCAGCAGAGGCGTGTGAGACAATCGGCGGAGATGCATGCCGGGCAGACATATACCCTGAAGTAAAGCTACAACCGGAGGCCAGAAACAACTCCCCGAGGACCACAACAGAGTTGATGGACAGAGAATATCTGGAATACAATGATGCCAAAACGGTTTTCTGTGCTGAGGCGTGCGA…
A11	NAU2118-250	GGTGAAGGTAAAAACCGAAG	GGAATTGAGAAGCGAAAGAG	CTTGAAGGTAAAAACCGAAGAAACAAAGCGCTCTCTCTCTTTGTGAATCCAATCAAATCGAAGATGTTGAGAGTGGCAACGAGGCGGCTCACTTCTTGTTCGTCTGCGTGGAGGTCGCACCAGGCCACCTCCGCTATCGCCTCTCGTCCTTTCATCGACGGCTCCGATTCTTCTGATTGTCTCAGATCCAATTTCTCCTCCTCCTCATTTTCCTTCTCTTTCGCTTCTCAATTCCTTCTTCCCACCAGAGGTTTTGCTTCTGAGTCACTCACCCCAAAAAGTGACCACAGTGTGATTCCTGATGTTCCAGCAACAGTGGCTGCTATTAAGAACCCCAGTTCTAAAATAGTTTATGATGAATACAACCATGAACGTTTTCCTCCTGGTGACCCCAGCAAG…
A11	NAU2998-175	GTTTTGTTTTTCCGAAGTGC	GCCTCAAGAAAGATTGGAAA	AAGGCAGGTCGAGGACGCAGCACAACCATTGTTCTCTGCTACTTGGTAGAACATAGGCATATGACTCCTGATGCAGCTTATGAGTATGTGAGATCTATCAGACCTAGGGTCCTTCTGGCACCTGCACAGCAGCAGGCTGTTCAAGATTACTATCTTCACAAGGTCAATAATAATGGAATCTGTGGAGACTCTTGCTCAATGATAATAAAGAAAACTCTAGTTGTACCTGAAAAACAGGATATAGCGGTCTTCGATGATGGCTCTGTAGTTGTTGTAACAGAGTCGGACCTTGACGGGTATGACGCTAGCTTTGACACAGATGTGTTAAGCAACGAGATGTTGGATGAGGGAAGCCTAGCTGGCAGGTTGCAGTTTGCTAGTCAAGCAGCTATGACCAGG…
A11	NAU3409-290	GTTGGCACCCATTAAGTACC	TTCCCACTGGTATTTGGTTT	AAAGATTTTATTTTCTCAGCACATACTTTTACCCGTTTCCTTTTTCTTACAAACTGTAATACTGATGTGTGTACACAGACTTTATACCTTTATTTGCTTACGACGCTTGTTTCTCCGTGTAAACTATACTTTGTTCATAAAATTCCCAACGCATATTCAGATTTCAGGGGTTATTTTGCAGTTGTTTTTGTCAGATTTCAAATGACAAATTCTGTTCTATATTTCTCTGCGCATCTCTATTTTTTCCCACTGGTATTTGGTTTCACTTGACTTCAACTGCAGGTTCTATATATTCATTGTTTGATTAGACTCCTCTGTTCAGATTTATTATTATTATTATTTTGGAATCATTTCTGTGTCTTTGGGAAAACCCAGATTCCGAATCAAAATCTGGGTTTT…
A11	NAU3695-280	AGCTGGAGCCTTTTGATTTA	TCCTGGTAGCAACAAAAACC	ACTGCCAGAAAGCTGTAGCCTTTTGATTTATATGAATATATATATATATTGTACTTCTAAAGTTTCTTCATATAAATATTACCCAAATAGTGAGCAAGAAACAAGATCGCATCTATTTGATGCATGAGGAAGACAACTTGGCTCCAGATAATAAAAAAATTGAAACGAAAAGGAAAATACCTACATTATAAAGAACAAGTCTGTCTCAATGGGATGAAGTTAGCTTCCAAAAGGTTTTTGTTGCTACCAGGATTTTCTCTCTCCCATGTGATTCAGGTTCCTTGTCATTTATGGTAGCCGTCCACCTTACTGCGTGAGCTATGCGTGCCACTTTGTCGATTACTTCAGGTGAATCTCGAATCACAACTGTTCCTTCAGGACGCAACATGCGATCCATCT…
A11	BNL1404-220	CGAGAGCCCACTAACAGAAA	CCATTTGTTTTTTCCCCCTT	GGCACGAGGTTTGCTCGTCTTTTTGGGTTCTACCTTTTCTCTCTTTTGCAAAGTTTTGCAGGGCTGAAAAAAACTGAATGGAAAATAGATTGGCACAGTTAAATCGATCTAAATAACGAGAGCCCACTAACAGAAAAGTATTAAGTCCCAAACATCAGAGTGAGAGAGTGAGAGAGAGAGAGAGAGAGAGAGTAGTGAAAGCTTTATCTTTTTAATATTTGATTTTACTTGAGAGTGATGATGGTTTTGGAAGTAGCAAACATTTATACCATATTTGCCTGAAACTCTCAGACTTTAGATAGGTACTACTTCTTTTGCAGTAAAAGAAGGGGGAAAAAACAAATGGCGGAGCAGTTTTTCGTGCCTGCTCTTGATCATGTGCTTTGCATGCGAGTTATT…
A11	JESPR135-125	CAAAACCATCATCACTCTCAAG	CGAGAGCCCACTAACAGAAAAG	GGCACGAGGTTTGCTCGTCTTTTTGGGTTCTACCTTTTCTCTCTTTTGCAAAGTTTTGCAGGGCTGAAAAAAACTGAATGGAAAATAGATTGGCACAGTTAAATCGATCTAAATAACGAGAGCCCACTAACAGAAAAGTATTAAGTCCCAAACATCAGAGTGAGAGAGTGAGAGAGAGAGAGAGAGAGAGAGTAGTGAAAGCTTTATCTTTTTAATATTTGATTTTACTTGAGAGTGATGATGGTTTTGGAAGTAGCAAACATTTATACCATATTTGCCTGAAACTCTCAGACTTTAGATAGGTACTACTTCTTTTGCAGTAAAAGAAGGGGGAAAAAACAAATGGCGGAGCAGTTTTTCGTGCCTGCTCTTGATCATGTGCTTTGCATGCGAGTTATT…
A11	NAU2309-330	AAGGTCAATCGGAGTGAGAG	AGGTGTTGCACCTCATCTTT	GAACCAATACACATTAAACATTGGGAAGAGAGGGAAGCGACGGCGTTAAACAACTCGGTGGGGGTGACAATAGCCAATATATCATCAAATCTATGCCAATACATATTCCGAAACCCTGAGCGGCTATTCACAAAGCAGGTACTGCACCTCATCTTTTGCCTTCCTTGCCGACATCTTGGCCGCCTTGCTGACTCTTTATGGCTCTACCTATGCTTTAAACCTCCCGATCACCCTCTCTTCGATTTCAGCGACGACGACGACGATCCCTCTCACTCCGATTGACCTTTCCTCTTCTCTATTGTATTTTCTTCTCCGTTTCTTACCCTTTTGAATTCTTCTTGCTTTTGGGGATTATCCATTTCTGCTTGCTTTTTTTTTTTGTTTCATCATGTTACTGCT…
A11	NAU2933-175	ACTTTGCAAGAGCATTGTGA	CATTGTTTGTGTAGGGACCA	CTCGTCTACTCAATGCAGCAGCACCCCCTGGACCTAATGCACAGGAAAATCGTCGGCAGTGCTTAAAGGTTTTGAGACTTTGGTTGGAAAGAAGAATCCTTCCAGAATCTGTTGTTCGGCACCATATACGAGAACTTGATTCACTTAGTGTTTCATCTTCTGGTGGTGTCTTTTCTCGTCGTTCAGCTAGAACAGAGAGAGCATTGGATGATCCTATTAGAGACATGGAGGGTATGCTTGTTGATGAGTATGGCAGTAACTCAAGTTTTCAGCTCCCTGGATTTTGTATGCCTCGAATGCTCACTGAGGAGGATGAGGGTAGTGATTCCGATGGAGAAAGTTTTGAAGCTGTCACTCCAGAGCACTATTCTGGAGTTCCTGAAGAACAAGAGGCAAACC…
A11	HAU3344-290	TCTGAGTGGTGGGTCGTGGA	GCACCACGGTTCATGCTCCT	TTTGGAGAACCAGGAGCAGTCCAGAGTCTGGACTCCAGACTCTAGAGAGTAGACCTAAAGGGTAAAGACTTAACATAGCGAAGATACCCCAGCGCTTGTTTCCCTAATTATATCTCCATGCTCTCCTTTTCAAAGCGACTCCCCACTCTAACCCAATGCCTCCGCTCCACCACCCACCAGCTCCGCTTCGCTAGAACCGACCCCGCTTCCTCCAAGCGGCGCTCCAAGCCCTCTGGTTCTGGGTTCTCCTTCAACAAAACCGGAGACAAATCTGAGTGGTGGGTCGTGGACGGCGAGATGCATGAGATCGGCGATCATGTGCCCCCACGTGAGCGCTTCGTCATCCCCAGAGACAACATCCCTAACAAGCGTCGTAAGCAGCTCAGGGAACAGTTCATG…
A11	NAU3234-225	GTGATCGGAGAGAGGGTAAA	TCAAACAACACTAACCACGTC	GAACTCAAACAACACTAACCACGTCCCTCCTCTCTCTCTCTCTCTCTCTCGCGGAGAAGCTAAGCTGAGACATGATGCAGGCGATTACAAGGCGATTAGGGCACCAATCTCTGAGGCCAACTGCTTCAATCTCTTCTATCAAGTCTATTTACCCTCTCTCCGATCACTACTATGGAGGTGATCATCCGCGATACGGATCTACACTGGCTTCCCACAAGGGCATGGGCCACCTCGTTCGCAAGGGCACCGGTGGCCGATCTTCCGTCAGTGGCATTATAGCTACTGTTTTCGGCGCTACTGGATTCCTTGGTCGTTATCTTGTGCAACAACTGGCTAAAATGGGATCTCAGGTGTTAGTTCCCTTCAGAGGTTCCGAGGATAACCCTCGTCATCTCAAGT…
A11	BNL1681-110	GTGTGTGGGTGTGCATGTTT	TGGGGAGACTTTATCACGCT	AACCCTGAAATTCTCGCTTTTCTTTTCCCCTTGGTTTCCATTTCTCACTCTTTTTTGCTCTCGTGTTTGTTTCCCGAGGAAAAAGAGGAGAAGGATTGGGATCTCAACAACTGTCACTCTAACCTCAAAACTGTTGGCCTCCATTTTTCTTTTTAATTTCCCGGGAATCAAAGGGACAGTTATTCTTTCGGTCCGTTTTAATTTGATTATCGTTTCAAGCAGCGTTAATTTTGATGGGAAATTGGTGATCAATATAAAAGCTGAATTTCTGTTGAAATAATAGAGGAGATGACCAAAGAACACCCGCCTGAGCCACTCTATTTCTTCATTTGGACTGTTGAGGATGTTGGAATGTGGTTGGAAGAGATAAATCTTGGTAGCTACCGTCAGATTTTCAAA…
A11	NAU3284-175	CGAACACTATGATTGCTGGA	CCCACCCCTACCACATTT	AGAAATAAGAAAGTTAGCTCGATCCCTCCCCTCCCCACCCCTACCACATTTGTATATATATATATATATATAGTCTGTTTGAAAATCTATGGAATTGAAGCAAATGGCGCCATCGATACACATCTTATGGCTCCTTTCAATTCAATTTTTGGTGTTGGTTAATGGGGGCAAAATTCCAGCAATCATAGTGTTCGGGGACTCCTCAGTTGATTCTGGGAATAACAACTACATCCCCACCGTAGCTAGGAGCAATTTTCAACCTTATGGTCGAGACTTCAACGGTGGGCGTCCAACGGGAAGATTTTCCAATGGCAAAATCACAACCGACTTCATCTCCGATGCTTTCGGCCTCAAACCGGCAATTCCTGCTTACCTCGATCCTTCCTATAGTATATCCGA…
A11	NAU3657-225	CCAAATCTAGAGGCAAAAGC	TTCGATTTATAAGGCGGTGT	AACCCTGAAATTCTCGCTTTTCTTTTCCCCTTGGTTTCCATTTCTCACTCTTTTTTGCTCTCGTGTTTGTTTCCCGAGGAAAAAGAGGAGAAGGATTGGGATCTCAACAACTGTCACTCTAACCTCAAAACTGTTGGCCTCCATTTTTCTTTTTAATTTCCCGGGAATCAAAGGGACAGTTATTCTTTCGGTCCGTTTTAATTTGATTATCGTTTCAAGCAGCGTTAATTTTGATGGGAAATTGGTGATCAATATAAAAGCTGAATTTCTGTTGAAATAATAGAGGAGATGACCAAAGAACACCCGCCTGAGCCACTCTATTTCTTCATTTGGACTGTTGAGGATGTTGGAATGTGGTTGGAAGAGATAAATCTTGGTAGCTACCGTCAGATTTTCAAA…
A11	Y023	CCATTTGCCTTAATCATCTTC	TTCCATTGACTCCCCATCT	GTCAAATCCCAAGATTCTTCAATGGCACCCACTACCCTTATCTCTCATCAACTTTTACCCCCCCCTAATACACCTCTATATAAGCTACTTTCCTTTGATCATCTCTGCATAAAAACATTAAGCATTGTTTTCTCTGTTTGCCATTTGCCTTAATCATCTTCCTCTTTCTTTAAAACCTCTTCCTATTTAATTTCCGACTAAACTTGCGCTGAATTCCATGGCTACTGCAGAGGTTGTATCAGCTCAGACTGCAATCCATGAGGAGAAACCTGAAGAAGTGGTCAAGGTTGGAGAAATTGCAACAGAAGAGGTACCGGCTGTTGCTCCTGCAGCAGAACCTGTTGCTGAAGAACCAAAGGAAGCAGTGCCTGAAGCAGCATCCGGAGAACCCCAGGCTCC…
A11	NAU1162-300	CTGAGTGAGCCATGAAGTTG	TTCGGCTTCTGCTTTTACTT	GTTGCTGAAGAACCAAAGGAAGCAGTGCCGTGAAACAGCATCTCGGTAGAACCCCAGGCTCCAGAAACTGACGCCACATTTGAAACTGAATCAAAGGAGGTGATTAAAGAGCCCAAGGCCTGTGACCTGAGTGAGCCATGAAGTTGATGAAAAAAGAAGAAGAGACTCCTAAGGAAACGGTATCATAGCCAGTTGCCGAGGAGTCCAAGGAGTCCAAGGAGACTTCTGAGCCAACAGTTGAAGAAACCAAAGAAAGCACAGAGTCTACAGAAGCATCAGCAGCAGCAGCAGCAGAAGTAAAAGCAGAAGCCGAAGCCGCCCCAGTGGAAGCACCCAAAGAGGAAGCTGCAAAGGAAGAAGAGAAACCAGCTGAAGCTCAAGCTGAGAATACTACTACCG…
A11	NAU5418-700	GTGACTGAGGAGCCAGAAGT	AGCTGGTCCTCTTCTTCCTT	GGCACGAGGCCATTTGCCTTAATCATCTTCCTCTTTCTTTAAAACTTCTTCCTATTTAATTTCTGACTAAACTTGCGCTGAATCCATGGCTACTGCAGAGGTTGTAACAGCTCAAACTGCAATCCATGAGGAGAAACCTGAAGAAGTGGTCAAGGTTGAAGAAATTGCAACAGAAGAGGTAGTGGCTGTTGCTCCTGCAACAGAACCTGTTGCTGAAGAACCAAAGGAAGCAGTGCCTGAAGCAGCATCCGAAGAACCCCAGGCTCCAGAAACTGAAGCCACAGTTGAAACTGAATCAAAGGAGGTGGTTGAAGAGCCCAAGGCTGTGACTGAGGAGCCAGAAGTTGAGAAAAAAGAAGAAGAGACTCCTGAGGAAACAGTAGCAGAGCCAGTTGCGGA…
A11	NAU2651-320	GAAGCGAACCATCTTCCTAA	CCAAACCGTGAACTGATACA	CGAAACATGGAATGAAACTTCGAAGCCCTAATAGGAATCTAAGTCACCAACAACAAACACAAAACCTTTAAACCAGACCTGACCTTAGGATCCATCCACCAAACAAAATATTCCCAACAACCATGAAAAAGCTTTACCCTAAAGACAAAGTGCACCCTTCTCCTCCATCCCCAACCGTCCGCGACCACTTGTCTTTGCTCCCAGCCACGATTCTCAGCCTCGTCGCCGCCCTTTCTTTCCAAGACAAAGAAGTTCTAGCCTATCTCATCTCATGTTGCAACACCAACAGCAGCAGCGGCTTCTCCGCCGTAACCATGGTTTATGATAATAAGAAAGAGCATGATCCTAGGTTTGAGTGCAAATGTTTGAGGTGTTACATGTGTTTCTGGGGACGTTGGG…
A11	HAU1397-160	TTCGGCTTCCATCTCTAAAC	AACAGAGCCCAACTCAATTC	ATGTTTTCTTTCCCTAAACTAGGTATCAAATCTTTACAGGTTTCGGCTTCCATCTCTAAACAATCTCTATCCTCTCCATTATCAGATATATAAATATATTCACTCCCTCTCCCATCTTCAATATTCAAATTTTGAAACTCTTCACTGAGCTTCTGAATTGAGTTGGGCTCTGTTTTCAGCTGCAGCCATGATCAACTTCAAACAACCTCAGCTTATGACCTTTTTTTGCTGCTTTTTAATCCTGATTCCTTCCCTAGTACAAGGGGAATGTACCTGTGAACCAGAAGATGAAGACCGCAATAAGTCTCTAGCGCTTAAATATAAGATAGCTGCCATAGCCTCCATCCTCGTTGCGGGAGCCATCGGTGTTTGCTTCCCTCTGCTAGGGAATGTCATCGA…
A11	shin-0224-240	TCCAAGGAGACTTCTGAGCC	CCAGTAAGCCCACTACCCAA	GTCAAATCCCAAGATTCTTCAATGGCACCCACTACCCTTATCTCTCATCAACTTTTACCCCCCCCTAATACACCTCTATATAAGCTACTTTCCTTTGATCATCTCTGCATAAAAACATTAAGCATTGTTTTCTCTGTTTGCCATTTGCCTTAATCATCTTCCTCTTTCTTTAAAACCTCTTCCTATTTAATTTCCGACTAAACTTGCGCTGAATTCCATGGCTACTGCAGAGGTTGTATCAGCTCAGACTGCAATCCATGAGGAGAAACCTGAAGAAGTGGTCAAGGTTGGAGAAATTGCAACAGAAGAGGTACCGGCTGTTGCTCCTGCAGCAGAACCTGTTGCTGAAGAACCAAAGGAAGCAGTGCCTGAAGCAGCATCCGGAGAACCCCAGGCTCC…
A11	NAU7051-250	GTCTTTGGATGTGCATAAT	ATGATGAGCAGAGTTAGAAA	GGGTCTTTGGATGTGCATAATTCAACGAAGCCAACGAAAATAAAATAAAATAAATTTCTAAAAATCAATCTCTCTCATTAAACACCTAGTTGAGGAAAATTCCAGATCTCGATCTCCCCAGTTTCACTATCAATGGCGAAGCCAAGGCTTTCGCGCGTTCCGGCCCGGAGATCTTCATCGTCAACCATGTTTCTAACTCTGCTCATCATGTTCACCTTCCTGGTTTTAATTCTTTTGGCGCTCGGGATCCTTTCAATTCCCACCAGTAACTCCCGCAGTTCGCACAAACCCAACGATTTGAGCTCGATTGTGCATAACGTCGTCGACAAAAACGATTATGATGAAGGGGTAGGAGAGCAATGGGTTGAAGTCATCTCCTGGGAGCCTAGAGCTTTTATC…
A11	HAU2837-420	GTGGGGTTTTCGCTAGGGCT	AGCATGCAGCAATGAACGTGA	GAGAGTTCTTACAGCCGTCCAAATGGGTCGTGTCATCCGAGCTCAGCGTAAGGGTGCGGGTTCCGTCTTCAAGGCCCACACCCACCACCGCAAGGGTCCCGCCCGTTTTCGCAGCCTCGACTTCGGTGAACGAAACGGCTACCTCAAAGGCGTCGTCACCGATGTTATCCACGACCCAGGCCGCGGTGCGCCCTTAGCTCGCGTCGTGTTCCGTCACCCGTTCCGTTACAAGAAGCAGAAGGAACTGTTCGTCGCTGCTGAGGGTATGTACACCGGACAGTTCGTGTACTGTGGTAAGAAGGCCACCCTTATGGTCGGAAACGTGTTGCCTCTTAGATCTATCCCCGAAGGAGCTGTCGTTTGCAACGTGGAACACCACGTTGGTGATCGTGGGGTTTT…
A11	NAU3367-295	GCCCCTCGAGAATATTTACA	ATGGCACAGGAAGATGAACT	CAATTGTCCATCACAAGAATCTCTCTCACTCTCTCTTCTCCGATTCAAGACTCGGACAACCCAATGAACGATCTCGAGCGGGTCAAGAAGGAAGACCCGTTTCTCGTCAAGTATCAGCCCTCCGAACTCAGAATCGCCTCTGAGTTCTTAACCACGTGGCTTCCTTTCCTTTCCAGGGATCTCTGCCGTCGATGCACCCGAATCCTCTCCCGACGAATCCGCTCTCTAGACCCAGGAGATGCTGAGCTGGCCAACAATGATCTGAATGGAATCCATTCTACCCCTAATAATACTGAATCAGAAGACTTAAATGAGAATTGTCTTGACAATTGTGCTGTGAACTCAATTGGGAGTTCAAAAGATGAAGATACCAACTCATTGGGTAGTTGGAAAGATGAG…
A11	Y139	CTGCTTGCTTGGGTTGGT	CATTGGCATTGAGGGTTCT	GCCATTTCCTTTCTCATTTTATGACTTGTTGCCCCTAAGTCTACCTTTCTATAACTTGCTAAAGCGCAACGTGACGCAGACATCTTCCCTTTTAAGGTCTCCCTTACCGGCTCCCGATCTTCCAGTTCCTGAGAATGCGAAGCTGCTTGCTTGGGTTGGTGATGAGATTGTACCTCGTGAGAGTGCAAAGGTTTCAGTATTTGATTCAGTTGTCCAAGGTGGTGATGCTGTGTGGGAAGGACTTTGAATTTACAATCGAAAGATATTTAAGCTTGAAGAGCATCTAGATAGGATGTTTGATTCTGCAAAGGCTCTGGCTTTCATCAATGTTCCTACCCGCGATCAGATCAAAGAGGCTATCTTCAGAACCCTCAATGCCAATGGAATGTTCGATAACAC…
A11	JESPR201-215	TCGATCAGTTAGGGTTTTGG	CGAATCTCAACCAGATTTCC	GGCACGAGTGCACTAAATTCACCCACCATAGCTACTCATTTTCTTTCGATTTGTTAGGGTTTTGGAGAAACAAATGGAAGTTGAAGAGAAGAAGAAGAAGAAGAAAAAGAAGAAGAAGAAGAAGAAGAGGAGGAGGAGGAAGAGAAGAGGGGGGAGGAAGAAGAAGAAGAGAGTGAAGATGAAGGGACTAAAAAGGTCGAAGGTAGTAGTAGAAAGGGGAGTTCTAGGAAATCTGGTCTAGATTCGGCTGAGAAGAAAGAGCCAGTGACGCCTAGTAGTGATAGGCCTACAAGGGAAAGGAAAGTCGTAGAAAGGTATTCAGCTCCTTCTGTTGCAAGGTCTTCCTCGTTTAAAACTGTCAATTGAAAAGGTATGCTTTCTTTTCTAGGGTTAAGGCAT…
A11	NAU3478-225	ATGGCACTTCCTCATCATCT	TGTTGGTTGACTGGAATGAC	ACTTATTTGGCTTTTCTAATCTTGCCTGTTAATTTTTTGGAGTAGCTTTTGGTTGTGGATTAGGTCTTTTAACTTGTTATTTATATGTAGTACTTGATGTTTGTGGATTAGCCTTTGGAGCCAAGATATTTTGTGTTCTGATAAGGTTATTTTTAATGTCTTTAGTTTGACTGATTGTAGTGTTATCTTAGCTTCTTTGGTATCTGGCATTATCTTTTATTTTTCCTAGTGAACTTCACCTTTTATTGGTGGATTGTGATGTTTTTAAAATTAATGTTGGTTGACTGGAATGACAGGATGAAGACTATGGTGAAGGCTACCTGGTTCAACCAGTGGCCCAAGCTGAAGAACATGATGCTGAAGGTAGTGATATGGACCCAGGGAATGAAGAAGAAGAAG…
A11	NAU1063-265	CACACTCACCCCTTTTTCTT	AGCAGGTTTACGGTTGTTGT	GGCACGAGCATAATTACACACTCACCCCTTTTTCTTTCTCCCTCTCTCGGCTCTGCTTCGCCGTTGCCGTTGCTTTTCTTCTTTTTCCCCTTAATAACCAAATGAGGAAGGGAGCTAAGAGAAAAGCCGCTTCTCATGAGCAAGAGGAGAAGCAAGTAAAGGCTTCGTCTTCTTCGCAAGAGAATCTCAACAACAACAACCGTAAACCTGCTCCCAAAGCTAAGCGTGCTAAGACCTTCAAGCCTCAGCCCGAGCCTGAGTATTTCGAAGATAAGCGTAACTTGGAAGATTTATGGAAAGCTGCATTCCCTGTTGGAACAGAGTGGGATCAACTGGACTCTGTTTACCAATTCAACTGGAACTTTTCGAATTTAGAAGATGCATTTGAAGAGGGGGGGA…
A11	cgr5533-250	CAAGGGTGGGATTTCAGAGA	GCTTACCCACTGTTAGTCTGGTC	GAGGTCGACGGTATCGATAAGCTTGATATCGAATTCTCCCAAACTGTACTATAAAATTGGTGGGTTTTCTATTCACTTTTTCATCCTTGGTGTGTGGATCGTTTCCCAATGACAAGGTACCCACTGTTAGTCTGGTCTTTTTCTATCTTTCTGCTCGCTTCTGATGTCTGATACATATTTGGTCTTCTCTTAATTTTTGGGATTCTCTCTCTCTCTCTCTCACTCTTGCTCTCTCCATGATGCAATTCTCTGAAATCCCACCCTTGGACCAAATCCCTCCATTTTCAATCCCCACAATGAACAAAAACCAAATCCATCGGGCTCGTCCATGGCCTGGGTTCCCTACCTCAAAGGGCTTAGGCAGCTTTGGGTGATGCCAATTGCATGGAACAACTTCTA…
A11	NAU2852-720	CTTCATCTTCAAGAGCAGCA	TCGAATTATCAGGTCCATCA	GATGGAAATCGAATTATCAGGTCCATCAGAACTTGTATTTTGGAATTGAGGAAATTGACAATGAAGATGTTGATATTGAAGATGATGATGATGATGATGATGATGATGATGATGATGATGATGATGATGAAGAAGATTATGATGAGGAGTGGGTTGCTGCTCTTGAAGATGAAGATGATCAAGATGACTCTGATGGGACTCTTGGGGACTGGGCAAAATTTGATACTATGCGTTCATCCCATCCTATGTACTTTGCCAAAAAGTTGACTGAGGCAGCCTCAGATGATCCTGTAGACTGGATGGAACAACCTTCGGACGGTTTAGCTATCCAAGGCCTTCTAAGGCCTGCCCTCACTGAAGAACATTCTGAAATTCAGAAGCACATGTCTACCAATCAGT…
A11	NAU2661-200	TTGTTGATGTCCTCAAATGG	TTTCCATGGTTGTGAATCTG	GGGGGTCAATTAATTTGTGAAATTAACTCCGTCAAAATAATAATATTAACATGATAAAAAATACAATAGGAAAAGGTTACCCAAACATAATACATATACAAATATTAAAATTTGTATAAAATATAAATAAAGTACACCAATTGCCCAAGTTAGGGAGATTTCCACATTTATTGATACAATCCCCTAAATGGAAAACTAATTTGGCATGTGAATGACACATCCCAAGCATTTTCCTTCTCTCATCAAAATGAAAGCTTTGTTGATGTCCTCAAATGGCAAATTATGTGTGATGAACTCCTCAACCTGTATTTCCTGGGAAAACAATGATAAATTTATATATAGATAGATAGATAGATAGATGCCTGTATAAAATAAAATAACATTCACAGACATGCATGG…
A11	NAU1014-185	GCCTCCACTTGTTTTCTACC	GGCACCCATATCAGAAGAAG	CTGCTTTATCCGAAAAGAAAGGAAAACTCGATTACAGTAACCCAAAGCTTATCCTTTCGGCGGCACCAATTTGAACGAACACATTACGGTTGTTTTTGAAGTAACCAAATTCCCAGTTTTTGTTCAATGGCAGTCTCCACTTCTTTTCTACCCCCCATCTCCTTCAATCCTATCTCTTCATCATCATCATCATCATTTATGGGTCCTGCTCTGGTAAAAACCCATCATCAAGGTAGCTTTATTATGGGTCAGTTTAGACGGTTGGTTATCAACTGTTCAGCTTCTTCTGATATGGGTGCCTCCCCACTCCCAGACCCCATGAACTTGAGACATAATAACATGTCATCTATGGCTCCCTTTGGAATGCAAATAAATGAGAAACCATCTTATAAATGGCGA…
A11	NAU3622-175	ATGGGTTTTTACCAGAGCAG	TTTGAACGAACACATTACGG	CCAATTTCAAAAATAAAATATCTAAATCAAACTTGAAAAAAAAAAAAAAAAACTCTACTGCTTTATCCGAAAAGAAAGGAAAACTGAGTACAGTAACCCAAAGCTTATCCTTTCGGCGGCACCAATTTGAACGAACACATTACGGTTGTTTTTGAAGTAACCAAATTCCCAGTTTTTGTTCAATGGCAGTCTCCACTTCTTTTCTACCCCCCATCTCCTTCAATCCTATCTCTTCATCATCATCATCATCATTTATGGGTCCTGCTCTGGTAAAAACCCATCATCAAGGTAGCTTTATTATGGGTCAGTTTAGACGGTTGGTTATCAACTGTTCAGCTTCTTCTGATATGGGTGCCTCCCCACTCCCAGACCCCATGAACTTGAGACATAATAACATGT…
A11	NAU3809-245	CCTCTTAATGGTAGCTCCAAA	AATGGATGGTTTTCGATGTT	GCTAAAAACCAGACTGCTTTTTTCATGATCCCTTCTCGAGCAATTGAAAAGCTTAGCCTTAATGGGGTTAAGACTGGGAATCAAGGAGAAGTCAGGCTGAAATGCGATGCTTTTAACTCTATTCACATTTGAACACTTCTGTTCTGGCGGTGGCCATATATAATGTGAGCAATATATCATACTAAAATCATCGATCAAGAGATTGTATTCTCTTACTATTACATTTGCAATTTTCTTTTCATCCAAACCAGGAGCGAAGTGGAGAAACAAATTTTGGTATCGAAATTAAATTTTATATTTTTATAATTTTAAAAGATTAAATTAAATTTTTATTATTTTATAAATTATAAAATGAATACTAAACCAAATGATTTTTATATGGAATGGATGGTTTTCGAT…
A11	BNL1408-200	AAGGGAGAGAAACGGAGAGC	CATTTCACCTCTCCCACCAC	CTACATAGCTTCTATGTCTTCGCCTCTCCCTATTTCACCTGTCCCACCACCAAACCCCAAACAGCTCTCTCTCTGTGTCTCTCTTTCTCTCTATACCGCACTTTCTGGGACTATCCGCTCCGTTTTCTTTATTATTATTATTATATCTTCATCCTAGAATTTTATATTCTATTTAAATTCTTCACTTTCACGCTATAAATCCGCTCTCCGTTTCACTCCCTTTCCCCTTCCTCTCTCTCTTCTCTTTGCCACAGATTCCTTCGCTGATACCGATTAAAGTTTGGTGACTAACTGAGGAAAGAAAATGAACACTCACCTTTTGCAGACTGAGCCAAAGGAACTTAAATTCGAATTTATATTGAAGAAGCACAGCTCCTGCTCGATTACGCTTACAAATAA…
A11	NAU453-225	CCACCACCACTCTCCTTCTC	TCTTCTGCTGGTGCAATGAC	GAGAAACAAAGAAGGCATCAGATAGAGATAGACATTAGGCAGCTATGGTGTTTTTTGAGTGTTTGTTTTGTTTCTGCTGCCCTTCTAGTCCTCTCCCATTTTACTGAACCCCCCAAAACCCAAAAGGAAAGATAGTGTAAAAGGAAAAAGAAAAATGTTTGATGGAGTGCCAGACCAGCTTCATCAATTCATAGGAGCGTCATCAGCATCAGCTCGAACCACCACAACCCTCCTTCTCCCTCTCTCTTTCACTTCTTCAAATGGTATCACTTCCTTTGACCCTTTGTTCACTTCTTCATCAAACTCCCATCATCAGCAAGTGCCCCCTCAGCTGCATCATCATCATCAGCAGCAGCAGCAGCCTCAGTTTTTGCAGTCATTGCACCAGCAGAAGAATAA…
A11	NAU3703-660	TATCAATCGGTTCAGCAATG	AACTCCCATCATCAGCAAGT	GAGAAACAAAGAAGGCATCAGATAGAGATAGACATTAGGCAGCTATGGTGTTTTTTGAGTGTTTGTTTTGTTTCTGCTGCCCTTCTAGTCCTCTCCCATTTTACTGAACCCCCCAAAACCCAAAAGGAAAGATAGTGTAAAAGGAAAAAGAAAAATGTTTGATGGAGTGCCAGACCAGCTTCATCAATTCATAGGAGCGTCATCAGCATCAGCTCGAACCACCACAACCCTCCTTCTCCCTCTCTCTTTCACTTCTTCAAATGGTATCACTTCCTTTGACCCTTTGTTCACTTCTTCATCAAACTCCCATCATCAGCAAGTGCCCCCTCAGCTGCATCATCATCATCAGCAGCAGCAGCAGCCTCAGTTTTTGCAGTCATTGCACCAGCAGAAGAATAA…
A11	NAU2809-150	ATAAACTTGCAACCCTGGAG	GGAGGAGGAAGAAGAAGGAG	TTTTTCTTTTATGTTTTTTTAGTTCGTAAGAAACTAAACATCATCTCATTATGCAAAGTAATGAAAGTGAAAGCATATATCTAAATCTCTCACAAGCAATGTTTTTTCTTTTTCTATTCTACTTTCTCTTATGTTTACTGATATGGTGGCCTTCCACCATGTGCCCAACCATAAGCCTCATGGCTCAACTGTCCACCGTTAGGAACCAAATTTGGTGGCAAATTATTATAAACTTGCAACCCTGGAGCATCACCACCACCGCCACCTATTCCGCCTTGTTGATGTCCTCCACTTCCACTTCCACTGCCAATCCCTGGTGGGGATCCACCGCTTCCACCACCACCACCACCAAGCTGACCTTGAGCTCCACCAGCTCCTTCTTCTTCCTCCTCCAAAGGC…
A11	cgr6270-220	AAATTGACGGTTTCTAGCAGAG	GAGGGAGAGCAAGAAGCAAA	GTTTGTAAAAAAGAAGGAAAAAAAATTTGACGGTTTCTATCAGAGAAATATACAATAAAGAGAAGAAGAAGAAGAAAACATAATAAACTTTCTCATATTTTATATTCTTTTTTGCTTCTTTTTTCGGTTTTCTCTTAGCTTTCAGTTTCATTTATTAGATTCACTTTTTGCTTCTCGCTCTCTCTCTCTCTCTCTTTCTCTCTCCTATGGTCACAAGAATTTCTTTGATTTTCTTTTGATCCAGCAGATAAACAGCCTTTTTCTTTTTAACATTATTACATAACCCCATAGCCAAGACCTTGCTTCTTCTTTCTAAGCAAGCACCTTTAAGCCTTAACCTTCATCCCCTTTTATTTGTTCCTTTCAAGATTTTTCATTAAAAAGGCTAAAGAGAAAGCA…
A11	NAU3115-260	GGTCCTTTGTGCTAAGCAAT	AAAAGGGAAGATGACAGCAG	CACATCAAATCACCCCACCTTCCTTGCAGAAAATTGTGGTTCCAGGCAAGGCTAGGAGCAAAAGAAAGAGGGTTTCCACAACATTATCCAAAACCAAAAACAACCCATTTTGCAGTTGGTATCAAAGCCTCCAATTGCCAAACTCTGACCCTCTTTTGCTTCAACAGTCATGTTGGTTAGCTGACAGTGAACTCATTATGCCCAAAAAGGAAGATGACAACAGCAGTGGCATGGTGGGGTATAGTGAGGTTGAGGAATCAACAAAGAAAGAGGGAATGGAGGAAGAGAAGGCGGCGGCGGCGGCGGCGGCGGTGGTGAGTAAAGAGAGTATAGGAGATGGGAACAACAATGGGGTGAACCAGCAGCAGCCAAGGAGGTGCAGCCATTGCTTAGCACAAA…
A11	NAU4086-245	CATTGTGTTCCCATCTCCTA	CCCTCTTTTGCTTCAACAAT	ATATTGAATACAGCAGAGCAAAGCCCCGCACTTCAACTCCTATAACCCTTATGCTCTAAACCAACATTTCTTCTTCATCTTCATCTTCTCTTTGTTTTATTTTCTCTGTACTTAGAAGGGTATTTTCAGTTTTCAGTTTTCAGTTTTCAGTTTTCACTTCAAGTTCCTACCTCTCACTTTCTTTTCTTGAAGCTTAACAACACAGTAGAAAAATTTTGTTTTGTTTTTTTGGCTATGGATTTTCTCAGGAATGTGTCAGTCTCGGGTGAATATCATCAACCAGAGCAAGTCCTTTCATCACCATGCTCTAAACTGGGCGCCTCTATTGATGACCTTTTCCCTACTCAAAATACGGAAGTGGATGTGAGTTTGGAGTGGTTGTCTATATTTGTAGAAGAC…
A11	HAU1794-350	AATTTGACGGTTTCTATCAGAG	TCTTGGCTATGGGGTTATGT	AATCTTGTTTGATTTGTCAACTTGAAAAAGAATTTCTCTTTCAAAGTATTGTTTTTGGTTTGCAAAAAGATTGATTCCTTTTTTCTAAAACATCACTCCAGTTCTTCCCTTCCCCTGTTTCTTCTCTGTTCTTCAAGCTTGGTTTCTGTTTCGATATTTCCATCAAAACCCATCTCCTATTTTCTATGAAGTTGTTTCTATAAAGTTTTTGTTGTAAAAAAGAAGGAAAAAAAATTGACGGTTTCTATCAGAGAAATATACAATAAAGAGAAGAAGAAGAAGAAAACATAATAAACTTTCTCATATTTTATATTCTTTTTTGCTTCTTTTTTCGGTTTTCTCTTAGCTTTCAGTTTCATTTATTAGATTCACTTTTTGCTCTATGGTCACAAGAATTTC…
A11	NAU3117-265	CTGTGGTGTCCTTTGTGCTA	AAAAGGGAAGATGACAGCAG	CACATCAAATCACCCCACCTTCCTTGCAGAAAATTGTGGTTCCAGGCAAGGCTAGGAGCAAAAGAAAGAGGGTTTCCACAACATTATCCAAAACCAAAAACAACCCATTTTGCAGTTGGTATCAAAGCCTCCAATTGCCAAACTCTGACCCTCTTTTGCTTCAACAGTCATGTTGGTTAGCTGACAGTGAACTCATTATGCCCAAAAAGGAAGATGACAACAGCAGTGGCATGGTGGGGTATAGTGAGGTTGAGGAATCAACAAAGAAAGAGGGAATGGAGGAAGAGAAGGCGGCGGCGGCGGCGGCGGCGGTGGTGAGTAAAGAGAGTATAGGAGATGGGAACAACAATGGGGTGAACCAGCAGCAGCCAAGGAGGTGCAGCCATTGCTTAGCACAAA…
A11	NAU4962-200	ACCCAAATTTACCGTCTTGA	CATCCCTAAAACAACCCAGA	CTTTTCTTCTTTCTCTCAACCCTAAAAATTTTCCATAATCAGATCTTTTCTCATCTTACGGCTAAAATTCTCTTAAAAAGCGTTTTACCCAAATTTACCGTCTTGATCTTGGAAGCTTCTCTTCTCTTTTGACATCTTTTCTCTTTTTCTTTTTATTTTGTCTCAGGTGGTTCTCAATCTTCCTATTCAAAGGTACAATTTTTTTCTCCAAAAGGTATAAGCTTTTTATTTTATTTTATTTTATTTTTCTTTTATACTTTCTTTTATACGTATAATCTGGGTTGTTTTAGGGATGTATGTTATTTGAATGATCTTCACTTTTCATGGTTTTTCTTCTATGTTTAATTGCTGTAAATATATTGGATTTGTTTGATTGAGTAAGCTGCTGATTAATTACCA…
A11	NAU5480-155	TTAATGGGGTAAACGCAAAT	CTGGTCCTCAACCTTAGCAT	AAAGCAGAAGCTGCAGCTGAAAATTTGAAGAGTAATCCAAATGTGCCAATGTCGAATTGCAATATGTCTACTTCGAGTTGGGATCCATTGGGTACAAATACCAGTGTGCTGAGTTCAAATATTAATGGGGTAAACGCAAATGCAAGTAGGTTGGACTCTAATTTAGTTGATGAAAATGATAAGACTAGTGTGGAATTCAAGGCTGCAGAGCCCGAGACTCGCTTCACAACCGGTGATGCTAAGGTTGAGGACCAGGATCGGGAAAAACCTCAGGGAGCTGAATTCAGCTTTGGGTTTGGGAATGGCGCGAATGGTTCTAGTGATTTCTTTGGCACATCAGATGGAATATCTAAGAAACCTGGTGAATGGGACTTAGGATTTAGTTTCTCCCCTAGTTTT…
A11	Y116	GTGCATTCAGTCAGCTCCAATT	TCCATCCGATCAACAAGCGTAG	AAGGAGTTCAACAAGCATGATAAAGAACCTTCAAAGTACATCAAACAATGGAGAGGTATTAGACCGAAAACAGGGACACCATACTCCTGTGATATTGGTTATGAACGATTTTTGGGCCCAGAGGTTTTGTTTAATCCCGAGATCCATAACAGTAATTTTACAACTCCTTTGCCGGCTGTAATAGATAAGTGCATTCAGTCAGCTCCAATTGACACAAGAAGGGCTTTGTATAAGAATATAGTGTTATCTGGTGGATCAACCATGTTCAAAGACTTCCACAGAAGGTTGCAGCGGGATCTGAAAAAGATTGTAGATGCCCGAGTTCTTGCTTCTGATGCTCGGTATGGTGGGGAAGTAAAAGCACAACCTGTGGAAGTTAATGTAGTCAGTCATCCTATC…
A11	NAU2599-100	CTTCATCTTCAAGAGCAGCA	GGAAATCATGAAGGAAATCG	ATCAGGCAGAGGACGAGACAACCACAACTTTCTCAGTCTGATTTGTGTCAGAACCATGAGACTGATTGGTAGACATGTGCTTCTGAATTTCAGAATGTTCTTCAGTGAGGGCAGGCCTTAGAAGGCCTTGGATAGCTAAACCGTCCGAAGGTTGTTCCATCCAGTCTACAGGATCATCTGAAGCTGCCTCAGTCAACTTTTTGGCAAAGTACATAGGATGGGATGAACGCATAGTATCCAATTTTGCCCAGTCCCCAAGAGTCCCATCAGAGTCATCTTGATCAGCTTCATCTTCAAGAGCAGCAACCCACTCCTTCAATATCAATATCTTCATTGTCAATTTCCTCAATTCCAAAATCAACTTCTGATGGACCTGATAATTCGATTTCCTTCATGATT…
A11	NAU5505-190	ATTCTGCATGTTGGTTGAAA	TGGTGGACTTGTATAGATTACACT	CCCCCCTTTTAGGATAATTCAATAATCTCACTAAATATTTTTAGGGTAAAAAAAAAAATACTATTGGGGGACTTGTCTAGATTACACTACAATAGACTACAATACAATACAATACAAACCATACCTTTAATTTCCTCGCATTTACTTTACATAGGTCCCTTCACTTCAAAACTGTCAATTATTACAAAGCTTAACTATAATAAGAAGACCAGCTAATAATACCCCTACAACCTACATACAGCTATTTTATCTGTTTCAACCAACATGCAAAATGCAAAACCCGAAACCCCCAAAATGAACGCACACCCATTGCTCACTGTATAAAAATAATACTAGCATTTAACCTCCCCCAACACACACAACATAAACACCCTTCATATATCAAACAAATAAGTTAGA…
A11	NAU2152-210	GAAAACAAGGCACTTGAACC	GATCGATCAAAACCGGTAAC	ATCCCTGATGAGAAAAAGGAAAAGATCGGAGATCAGAAGTCACCGACCATGTGAAATTAAGCCCTGTCGCATCTAAATCTGGTGGTGCCGGAGATATTCGTGTGCACCATAACTCAAAAGCTGGTGCTAACGGCATAGCAAGTGTTCAATCTACACCTTCTCCTATTGCTACAAAGAATTTTGAGCGAAGCTCTCCTCTGACTCCTTCGATGTCAAGGAAGCTATTTCAGCCTTTCGACAGGAGGCATCCCGATGATGAGGATAATTGGTCTGTTGCATCCACTACGGTTGCATCTTTTCGTACTTCTAGATCCAGGGTAACTATTGGAACTGCTCCAACTTTCAAAAGTGCCGAACGTGCTGAGAGACGGAAGCAGTTTTACCTGAAGTTAGAGGAAA…
A11	NAU3390-200	GAAAACAAGGCACTTGAACC	AAACCGGTAACGACAACAAT	ATCCCTGATGAGAAAAAGGAAAAGATCGGAGATCAGAAGTCACCGACCATGTGAAATTAAGCCCTGTCGCATCTAAATCTGGTGGTGCCGGAGATATTCGTGTGCACCATAACTCAAAAGCTGGTGCTAACGGCATAGCAAGTGTTCAATCTACACCTTCTCCTATTGCTACAAAGAATTTTGAGCGAAGCTCTCCTCTGACTCCTTCGATGTCAAGGAAGCTATTTCAGCCTTTCGACAGGAGGCATCCCGATGATGAGGATAATTGGTCTGTTGCATCCACTACGGTTGCATCTTTTCGTACTTCTAGATCCAGGGTAACTATTGGAACTGCTCCAACTTTCAAAAGTGCCGAACGTGCTGAGAGACGGAAGCAGTTTTACCTGAAGTTAGAGGAAA…
A11	NAU3480-180	GCAAGCAAAAATTTCCCTAA	CAATGAAGGTGATGGGTTTT	ACAAAGGATGGAAAGGGCAGTGTCATTATATCGAAAATACACTGTCAGTGGCAAGCAAAAATTTCCCTAATCAGTATATATATGTATATATATATATATATATATATATATATATATATATATTATTCTTCTATGACTTGGTTAGGCCAAAGGCTTTGCCACATAAAAATCTCTTGTTGATTATAAAGCTTTCTAATGCCACCGTAAAACCCATCACCTTCATTGCCTACTTCTCTATGATTTTCCCTATTTATCGTTGTTTTTCTCCCTCTTGAACTTGAAGGATATTGCTTGAATTCTAGCATCACAGTATCTGTATCTTGACAACGGCAGGGATTTTCATTTCCATTGCATGATTCCATGTGACCGACCACACCATACCACCCCCCATAGGGGAAT…
A11	NAU2016-250	AGCATTTCTCCAAGACTCCA	CAGAGAAAAGGGACAGAGGA	GAAAAAAAAAAGAAAGAAAGGAAAAGCATTTCTCCAAGACCTCCAAAAATCAACCCCAATACAACCCCATTTGCGGATTCCTCTTCTTCTTCTTTGTTCTTCATCTTCTTCATCATTTTCTGTGTTTAACCCACAAATTTGCTGCTCCTTCAGCTAATAACAGAAGCTTAACAATCTCTCTCTCTCTCTCTCTCTTTTTTAACACCATGTTCACTTGTTATTAGAAAGCTTTCAACTCCTCTGTCCCTTTTCTCTGCTTTGCTCTTCACACACATTTTTTTGAGGCTACATTATTCTAAAACCACAACACAACCTAGCTAATTGACCTAAAGATGACAAAGATAAGTCCCGATATTGACGAAACAATGCTGAAAGAGTCGATTGTGGCTGTTTCAGCTG…
A11	NAU3770-170	GCAGAAACCTCGAATCTTGT	AACCCAGCAAATTCATTCAT	ATTCTTCCAGCTATTAGCGACCACCTACATAAAAAAACCCAGCAAATTCATTCATTCATGTTGCATACACACACACACACACACACACACATGTATATATATATAGAAACCGTATGCAAAAAATGATTACAAAATGAATCCATTAAGAACCCTAAAACACTGAAACCCTAGACCTACAACTTTTTTGTACAAGATTCGAGGTTTCTGCATTGAATCTAACTAAATTCGAAGTCGAATTAAGTTAGACAGTTTATCTTGAGATATCCAGAAATCTAATCCAAAACCCTAAAATGAAATTCATTGAAAAAAAAGAGAGGAAAAAGTTACCGATTGCCTAAAAGGCGGTGAAGGCGGAGGATGAGATCTTCTTCATCGGGAGCAATCTGGCCACGTTTAACA…
A11	MUCS379-175	CAGGACTAGCCGATTGAACC	AACAGACACCATTGTGATTCG	CCACGACAGGACTAGCCGATTGAACCGAAAATCGTTCACTATATTGGTTCAGGCATAGTTTGGCCTTTGAGTGAATTGCTTGGAATAGGTAAAAACAGAGAAACCAGGACAAAGCAGATGGTTGAATCGGTTTATAAAATTTTTAGTATATTTTATTTATTTATTTAATATTGTCAGACTCACGAATCACAATGGTGTCTGTTAAATAAAAAAAATTGGTGGTTTGATCTTTAAAAAAAAAAAAAAAAAA
A11	NAU2040-4000	TGTTGGACCAGTGAATACCA	AGGGCTTGAAATTACACCAG	AAAAAAAAGGGCCCCCGCGCCCGCCCGGTCGCCACTAGTGGATCCAAAAATTCGGCACGAGGTTCTCTCTCTCTCTCTTTCCCATAGTTTCACCCATCTTTTAATCCATCGCTCACAAAATTATGGGTTTGAAGGAGGAATTCGAGGAGCATGCCGAGAAAGTTAAGACCCTCCCGGCCGCCCCTTCGAATGATGACATGCTCATTCTCTATGGACTGTACAAGCAAGCTACTGTTGGACCAGTGAATACCAGCCGTCCTGGAATGTTCAACATGAGGGAAAAGTACAAGTGGGATGCATGGAAGGCTGTTGAAGGGAAATCAAAGGAGGAAGCAATGGGGGATTATATCACCAAAGTAAAACAACTGTTTGAGGCTGCTGGAAGTTCTTGATGTGTGT…
A11	NAU1232-230	GTGGAATGTGGTGATGAGAA	CAATCCCACCCCATATCTA	GATCATTCAAAATCATCAAAATTCAATCAGATCACGACAATGGGTATTCACTTGAACACAATCCCGCAATCCACAATCACAAAATCCCATTACCACACCCACAAAATCTTCCTCTTTTGCAATTATATCCTCCTTTCCGCCGCTTCCAGCTGCATCTTCCTAACCCTCGTCCTCCGCCTCTGTCCTTCCCTCTCCGGCTTCTTCTTAATCCTCCTCCACATCATAACCATCGCCGGAGCAATCTCGGGTTGCGCAGCTGCTTCTTCGGGTACAAACGGATGGTACGCCACACACATGGTGGCAACGGTGTTGACGGCCATATTTCAAGGGTCAGTTTCAGTGTTGATATTCACTAAGACAAGTGATTTTATGGGGTATTTGAGATCTTACGTAAGGGAA…
A11	cgr5428-140	AAATTTGCTGCTCCTTCAGC	TGTGAAGAGCAAAGCAGAGAA	TCTTCTTCTTTGTTCTTCATCTTCTTCATCATTTTCTGTGTTTAACCCACAAATTTGCAGCTCCTTCAGCTAATAACAGAAGCTCAATAATCTCTCTCTCTCTCTCTCTCTCTCTCTCTCTTTTTTAACACCATGTTCACTTGTTATTAGAAAGCTTTCAACTCCTCTGTCCCTTTTCTCTGCTTTGCTCTTCACACACATTTTTTTGAGGCTACATTATTCTAAAACCACAGCACAACCTAGCTAATTGACCTAAAGATGACAAAGATAAGTCCCGATATCGACGAAACAATGCTGAAAGAGTCGATTGTGGCTGTTTCAGCTGATGTGAGTTTTGCTTCGGACCACTTTCCGAAGTATAAATTAGGACCTGATAATCAGATTTTGGAGGAGCCAAGA…
A11	Gh561-90	TATCTACACCGCTCGTCGAAACAT	CAATGGGCAAATGGAAGGAGATAG	AAACCGGATAAAATGGCTTTCCCGAAAAAGCCCCTCCGTAGCCAACAAGACAAACTGAAGCCTTCGGATGAAGCTGCTGTCCAACGAAAGCTTGAGGCAACAAAAAGGAAGCTACAAGAGCGTTATCAACAAGTCGAGAACGCCAAGAGAAAACGGACGATACAAGTAATGGAGTTGCATGATCTCCCAAAGCAAGGTTCTGGCCACAAAAATCCACATTTCAAACACGGTAACCATAACCGGCAATGGGCAAATGGAAGGAGATAGTCTGTTATGTTTCGACGAGCGGTGTAGATAGCCTTTCCCGGTCTCTTCTGTGTTCGGGTGTAAGAATATACCAATAACACAAATGGGAAGCACACAAATGACCTGAAACCCCACATTTCAGCTATCAAATAA…
A11	NAU5428-310	CTCAGAGTGAAGGAGGAGGA	CTTCTTTCCTTTCCCCATTT	GCAAGGCAGGATTCCAAATCAGAAAACTTAATATTTTAGACTATGAAAAGATCATAGAATCCGGGTTTTATCAGTGAACTCGGGTCTAATTCCCCCAAAAGCAAAACCCTTTTATTTCTCGTTTCTTCAGCTCAAAAATTCACTGCAAAAAAACAAAAGAGAAGGGTTTTTACTTGAGTTGGGATTTTGGGTTTTTGTTTTAGAAATGAAAGGAGGAAGGAAAAGGGTGTCTCAGAGTGAAGGAGGAGGAAGAGGGGGGAGTGTGAAAGAGAAGAAAAAGGGAGGGGCTGAAGAGGAAATAGTTGGAACTGAAGGACTTGGGGAGAAAAAGGAAGAAGAAGAGGAGCAAGAGGAGGAAGATGATGATGATGATGATGATGATGATGATGATGATGAAGA…
A11	cgr5015-340	AGTGATGGTGGAGGGACAAA	CTCTCCTATCCCAACCTCCA	GTCCCGTTGGACCGGCAGTGATGGTGGAGGGACAAAGCCTGAACTCAGGCGTCAAGGACAGGCGAATAGTTATGCTACAGCCGGACGAGATGCCGCTGCCGGTGGTGGTGGTGGTGGTGGTCGGAATAATAAAAGTGGAGGTTGGGATAGGAGAGAAAGGGAAGTAAACCCGTTTGGTAATGATGATAAAATTTATGATATAAAACAAAATTTTAGTGAACAAGACAATTCCGGTATCAATTTTGATGCATACTAAGATATTCCAGTGGAAGTTAGTGGTGAAAATGTACCACCGCCTGTAAATACTTTTGCCGAGATAGATTTAGGTGAAATTTTGAATCAAAACATTAGGAGGTGCAAGTATGTGAAACCGACTCCGGTACAACGTCCCGCTATCCC…
A11	NAU429-205	ACCCCAATACAACCCCATTT	GCAGAGAAAAGGGACAGAGG	GAAAAAAAAAAGAAAGAAAGGAAAAGCATTTCTCCAAGACCTCCAAAAATCAACCCCAATACAACCCCATTTGCGGATTCCTCTTCTTCTTCTTTGTTCTTCATCTTCTTCATCATTTTCTGTGTTTAACCCACAAATTTGCTGCTCCTTCAGCTAATAACAGAAGCTTAACAATCTCTCTCTCTCTCTCTCTCTTTTTTAACACCATGTTCACTTGTTATTAGAAAGCTTTCAACTCCTCTGTCCCTTTTCTCTGCTTTGCTCTTCACACACATTTTTTTGAGGCTACATTATTCTAAAACCACAACACAACCTAGCTAATTGACCTAAAGATGACAAAGATAAGTCCCGATATTGACGAAACAATGCTGAAAGAGTCGATTGTGGCTGTTTCAGCTG…
A11	HAU2681-390	TCCAGCTATTAGCGACCACCT	TCCGCCTTCACCGCCTTTTA	GAAACCCTACGAAAAAAGACACGTTGGAACCAAGACGACGCCGTGTTGCAGCAAAGTAGGGTTGAAAAGAGGGCCATGGACGCCGGAAGAAGACGAGTTATTATCTAATTACATCAACAAAGAAGGCGAAGGACGGTGGCGGACTTTACCTAAACGGGCTGGTCTTCTCCGATGCGGAAAAAGCTGTCGTCTCCGATGGATGAATTATCTCCGACCTTCTGTTAAACGTGGCCAGATTGCTCCCGATGAAGAAGATCTCATCCTCCGCCTTCACCGCCTTTTGGGGAATCGGTGGTCACTAATAGCTGGAAGAATACCAGGGCGTACAGATAACGAAATAAAGAACTACTGGAATACTCACCTGAGTAAGAAATTGATAAGTCAAGGGATCGATCCTCG…
A11	HAU1809-260	GAATGCCTACCATGCTTTCT	CAGCTGCAGCAGTTTTTCTA	GTTTCTGGTCAGCTGCTTCAGTTTTCAGCAAGAAACTACAAAAATGGAGGCAAAAACAGAAGCTTAAAAAGACAAGAAATGGAGGTGGGTCTGCGAGATTGCCGGTGGAGAAACCGATTGGGAGACAATACCGAGAAACCCAATCGGAAGTTGCAGATTATGGGTTCGGGAGAAGGTCTTGTGACACGGATCCAAGGTTCTCTCTTGATGCAGCAAGGATGTCATTTGATGACCCAAGGTATTCATTTGACGAACCCAGAGCTTCTTGGGATGGGTACTTAATTGGAAGAACATTTCCAAGAATGCCTACCATGCTTTCTGTTGTGGAAGATGATGCTCCAGTTCAACATGTTATGAGGTCTGATACTCAAATCCCTGTGGAGGACCACCACCACCACC…
A11	AC193383.1_01			ATGTTGGCAATTTTACGATCCCAAAATGGAGAATGGGCGGACTACCTTTGTAACATACGTTTTGAACAGTGGACACAAGCATACGATGGAGGCCTACGATATGGCCATATGACGTCGAACCTAGCTGAATGCATAAATTCTGTTCTTAAAGGAACACACCATCTACCGATAACATCGGTTGTGCGAGAGACATATTTCCGTTTGGCGGCGCTATTTCCAAAGCGAGCAGCAACTTATGCTGGCCAGATGCAGGGTGGCCATGTATGGTGCAGTAAGGTAGTTCAAGAAATTAACAAGGCGAAGGCGAGGGCAAACATCATGCACACAGTGTGTCACGATCGAGACAATTTATGGTTTCGCGTGACGGAGTTTGACAGACCGCACCAAGGTGTTGTTGGC…
A11	AC193383.1_02			ATGTCTGAAGATTGGGTATTGGAATGCCATATTCGGAATATGCATGCTCCTCCATCACCGTTAGTAGAGAACTACCTGCGGGAAGTGGGTTTTTGGCATGTGGCGACGGTAGGCCGGGGATTCAAGTTGGACCCGAAACTGATTAGTGCGTTGATCGAGAGGTGGAGACCCGAGACGCACACATTTCATCTTCTATGTGGAGAGTGCACTATCACTCTAGAAGATGGCACCCAGTCACCGGGTCTGCCCAATCTAGCAATTGAGAGGCGGTGTGCTACGAGCTTTTGGGCGCTATTCTGGAAAAAATGGATGGAGGAGCCGGTGAATTTAGTTGGGGGTCTGCCGTCTTGGCAACATTATATCGGGAGATGTGCGGGGCGACGCGACCGAGGAGAGCAA…
A11	AC193383.1_03			ATGGAATTTCATGAATATCAAAGTCGTTTTTCGAGGCCTCCACCTTCCTTCTTTGGGGATTTCCTTGAAAAGCTTAAAGATTTTTGCAATTTCGCCTTTTCCGCCATTATTGGCAACATTTTCTATGCGATCTTAACCTTCTTCTTTGCATTAGTGGGCACCCTGTTAGGTGCCATGACGGGGGCTTTGATAGGACAAGAGACCGAGAGTGGGTTCGTTCGAGGCGCCGCAGTTGGGGCTATATCTGGAGCTGTTTTATCAATCGAAGTTTTCGAATCTTCTCTTGTTCTTTGGCAATCAGATGAATCCGGGATCGGATGCTTGTTGTATTTGATTGATGTCATTGCAAGCCTTCTAAGTGGGAGGCTTGTCCGAGAACGAATTGGTCCGGCGATGCTG…
A11	AC193383.1_04			ATGTGGCCACTTCTTATCATCGCCCTTTTAACAGCTTTGCTGGGTTCCTCCTTATTCTTCTGCAGGAGAAAGCTTAGTCAAAGATGGAGCCGTAAAGGAAGTTTAAAAGCTGAGGAATCAAGGTTAAGGCGTTTCCAGTTGGAGGAGGTGGCTAAGGCTACCAAAAATTTCAGTGCAGAGTGTTTGTTGGGGTCTGGAGCATTTGGGAATGTGTATAAAGGAACCTTTGAACTCCATGAAGTGAGGCTTCTTTCGACTGTAAATCACCCCAATCTGGTAGGCTTGGTGGGGTATTGTGAAGAATCCGGAAGAGGAGGAAGAAACTTAACGTGGAGGCAACGAGTAAACATAGCTATTGGAGCAGCTAAAGGAATAGCATACTTACACGATGGGATTAAG…
A11	AC193383.1_05			ATGGATGTGGGTTTTACTCTTTCTTTTTTTTTTCTGAAAGAGACCGCTCTGATTATTTATTGGTTTAAGTATCTTTTGGTCGGTATATTGCATCCAATTTGGATGTTTATGGGGAATTGGAGGCTGGCTCAGGCCTGCTGGTGGCCATCCTTGGACCGTTATGCGCACAAAGGTTCGGATGCATCCGGCTGGCAAGATGGGCTCCTATGGTACAAAGACAATGGGCAGCACTTCAATGGTGAGTTTTCCATGGCTGTTGTCCAGGCCAACAATCTGCTTGAGGATCAGAGCCAGATTGAATCTGGCTCCTTGAGCACTCTTGAGTCTGGTCCATACGGTACCTTTGTAGGAATATACGATGGTCATGGTGGCCCTGAGACATCGCGCTATATCAACGAT…
A11	AC193383.1_06			ATGAGCCAAAACCCTTCGCCTTCCCTCTCCGGCGTGGCGCGGCACGAACAAAAGATGACCGGCGGCGCAAGTGGCATGGTGGATGTGACCGTGGGCGGCGCGGATGGGACGTCCGGCGGCGTCAGAGAACCAAAGGTCAAAGGGGCGGCACCTAGGGTTTCAGTCTCTGAAACCCTAGGCTGA
A11	AC193383.1_07			ATGGGGCTAGTTATTAGTGTCAATTGTAGTGCAACATGTGAGCAACTATTAGAGAATGTGTCGAACAAGTTTAGGGGTAGCCGGATCGAGATCAGATGGTTGGAGGACAACTTCCAAACTATCGAGATTTCTGCGAGTGGCGTTAAAAAGGAACAATTTGCACACACACTCATCTTGAGGTTGATCGAGGGTTTGTTAATGATAGATAAATCTCACAATTTGAGGTGGAATAACCCTGCGAGACACAACGGTATATCAACCGAGCTTAAGGATATCCGACTAGTTTTAGATCAACAAACTGAAAATGAGGCACGTGCTAAAATTTATAAATTCATACTAAAGTTTGTACTGTTGCCATATGCTGATCCAAGAGTAGGCAACATCGCCGTAAGAGGCCAA…
A11	AC193383.1_08			ATGGATAATTTCAGTACCTCCGCTGTGCTGACAGCAGTTAATCACTCTCCCAGTTGCCCTGACCAATCACATCCTGCCACGAGGCCTATTTCTGCCTCCTGGTCCCAAATCGTCCTTGGAGAATCGGAACCGCTCGCTGGTGTTCCTTTATCGCCTTCCTCATCTTCTTCGTCATCAACGGCTGTGATTGAACCACCTGTTCCCACGGCGGTCGAAGGCGAAGGCGTAGACAACGTGAGTGCTGGGCCCAATAGCAATGCCGGTAAGAGGCTAGCTTGGAACAAGCCCTCCGACGGCGCTACCGAGTTTGCTCCCGTTATAGAGGCCGACGCGTGGCCTGCTTTGTCTAAGTCCGCTAGGGTTTCTTTGAAACCCTCTTCAGATTCATCCAGAGCTTTA…
A11	AC193383.1_09			ATGAAAAACTATCATTTTACGGAGCCGAATCAGCGTATTATCTGCTACCGCGCCGGTGGTGGTTTCTCCTCCTCCCCTGCTGTCATCCCAATTTCCCCTAACATCTCTTACTCCGCCGTCGCTGGTGGCGAACCAGCTTTTGCGCACTCTGGTCCGGCGGTTACGGCCTTCTCTGTTGTCTTTACCCACGACGAATTGATTTGCGCTACGGAGACGAACAATACACCGCCGGCAACCTGCTGGAGAACGGAGAACAGCACTGAAGAGTTACCCAACGATAATCACAGAATGGGTAAAATCACATCCGAGTTCGGGTTTTCATGTGGGATTGCTGAGGAAGTAACTCAATGGTTGAAACCACAGAAAGACAATTGGGGAACATTTCAATGGTGGACTCGA…
A11	AC193383.1_10			ATGAGGACTACTATTAATGGTGGCTCTGAGATTAATTTTTTTGAGAGGATCCAGAAGATCCTAGTAAGGGACATGGCGACCATAGTGGTGGTGAAATTGCTGGGTCGAAATTTAGCGTACTCCATCATTCAAAATCGGATCTTCAATCTTTGGAAACCTTCGTACTTTTTCCATCTTATGAACGTTGAGAACGATTATTTCCTTGTCAAATTCCAAACTAGGGAAGACTATGAAATGGTACTCACTCAAGGTCCCTGGTGTAACACTCCTAACTCATCCTTATCACTGGGTTAG
A11	AC193383.1_11			ATGAGCGAGACGCTTCCTCCGCCGCCGTCCCCCTCATCCGATGAAGACTTCGCGAACGACGGCGCGTGGTATGGCAACATCCAGTATCTCCTCAACATTTCAACCATCGGCCTCCTCTGTTGCGTCCTCATCTTTGTCTTCCTCAAGCTCCGCAGCGATCATCGCCTTATTCCCGGGCCATCCGCTCTGTTCGCTAAGCTCCTTGCCGTCTGGCACGCCACCGGCCGCGAGATTGCCCGCCACTGCGGAGCTGACGCCGCCCAATTCCTCTTAATCGAAGGCGGCAGCTTCGCGATTCTCTTGTCAGTCGCCTTTGTGGCTGTTTCCGTCTTGCTCCCCGTTAATCTCTACGGCGGCACTGCTTTATTAGACGATCAGTTCTCGAAAACCACTGTAAGT…
A11	AC193383.1_12			ATGCAGCATTTACCAGTTAAAAGCAACCTTCTTGATTCAGGTTCGGAGACGACCAAATTCGGCTTCGGTGGTTACGAGCAGCTCCTTTGCCCCAAACCTCGCCGTGTCGGACCCGTCGTTCCCGAGTTTCTCAAGCCCCTCAGATGTACCAAACACAGCGAACACAACACTGATGGGAGAAGTGGAGTTCTGAACATAATTGCTGAGACGACCAATGATGGAAGAGAATCGGCATGCACGGGGTGTTCCCCATCTTGCTATGCAGGGTCACCCCCAGGCAGAACAGGCAACCCTCTGGTTCATGACGTCAACTTCATTCACCAGATGGAGCTTCTTTCACCTTTCACCAGAACCAAGCTTTCAGATAAATTTGGCATCACCTCTGCCTCTCCTGTTTGA
A11	AC193383.1_13			ATGTCATCTTTCACAAAGACTATATTTTTCTTGTGGGTCTTAAGCACTAAGCTCAGCGATGGCCGCATCTTCACTTTCAAGATGCACCACCTTTTCTCTGAACCCGTCAGGAACTGGTCCAACTCCACTGGGAAACTCTCTCATTGGCCTGCAAAAGGTTCTTTTGAGTACTACGCCGTTCTAGCTCACCGGGACCGCCTCCTCCGCGGCCGCAAACTCTCTGACATCAATGCAACCCTTTCTTTCTCTGATGGCAACTCCACTTTCCGCATCAGCTCTTTGGGATTTTTACATTATACAACAGTTCAATTGGGGACTCCCGGGGTGAAGTTCATGGTGGCACTTGATACAGGGAGTGATCTTTTTTGGGTGCCATGTGATTGTACCAAATGTGCTCCA…
A11	AC193383.1_14			ATGGGTGGAGAGGCGAAATACGGGTTGGAGGGGAATGGAGGAGAGTTGTCAGGTGGCACACAGGTGGAGGGACGCTGTCAAGCGGCACTGTTTGGGGGAGGAGCGCTGATCAATGCAAAAATTGTTACACGTTATGGAATGAGGATGTCGAAACTATTCTACAAATTCCTAATTTCGTCAAATCACATCAAATATACCAAGATGGAACTTGTAGACGGTGAAGACATGGGGACAATGGTCACATTTTATTGCCGGATTGGGAGTGTCAACATTGAATCGATTCAGTTTGCTAAGTTAGCTAATGTGGAACTAGTTGAAGATTTCACTCAATTAAGTGAAGAATATGGAGTTCAAGATCCGTGTACGAAGGTTCTGATAGCGTCTGTCAATAGGCGATCA…
A11	AC193383.1_15			ATGTGGGAGATCTGGAAAATTTTTGGGCCTCATACATGCACTTTTGCACGTATGACGCAAGATGATCGCAAAGTTGATGCGAAAACTATGTACAACTGCATTATGTCAATGGTGAAGGACATGTCGACCATTCCTATATCGATATTGATTCCCGAGATGGAAGAACTATTTCAGTACCGAGTGTCATACCCGAAAGCATGGATAGTTAAACAGATGGCAATAGAGCTATTACTACCAACTACAATTGGGAAGAAGAATTTTCCACCGAATGTCTTGGACATTAGATCTATGCATATGGGTCTTTCCCTACTGCAAGCCGCTTGTACAGATCCTTCTTATTGTGGTTGCACAAGACTGGAACCAGAACTTGCTACCGATAGTGTTTGCCATTGTGGAGTT…
A11	AC193383.1_16			ATGGATGAAATATGGGTCCCTTGTTTGAGGCTGAATGGTAGGCATTCAACAAAAATGCCTCAGACCTTTCCAGGCGAGGCCCATTTAATGAGGCATAGACGCCTTGCTAGAGGGTTGAAGAAATACTTGAAGAGGCTCAGTGCCCTCAGGCATTGGATGCTTGACAAGCTTGGTGACGCCAAAGCCATCGTCTGGACCCCACAAGTCGAGGGAATGTTTGCCACTTATTCTCATTCTACGAAACAAACTGAAGTATGTTTTGACATACAGAGAAGTGATTGCTATTCTTATGCAAAGGCATGTTATGCCTTTGGAAGAAAGTTTGTGGGATGCAAACGAGTTTGGAAAACTTGTTATGTTTTAGAACTTGGATCCAGCTTACTCTTCAACAGAAGTGGA…
A11	AC193383.1_17			ATGAGAGAGCTTAGTAGTTACAGTTGTGTGTTGTTGTTAGTGGTGTTGGCATTAAGCGCCGGAAGTTGTTACGGATTCGGTACCTTCGGGTTTGATATCCATCATAGGTATTCGGATCCGGTTAAGCAAATCCTGGCCGTTGATGAGTTACCGGCGAAGGGAAGTCCGGAATTTTACAGTGCTATGGTTCACCGTGATAAAATAATCAAGGGCCGTCGACTGGCGACGGCTAATGATCAGACGCCTGTTACGTTTCTCGACGGGAACGAAACTTATCGATTGGATGACTTGGGATTTTTGCATTACGCGAATGTATCAATAGGGACGCCTGCTGTGTCCTTTTTGGTGGCGCTAGACACCGGCAGCGATCTATTCTGGTTGCCATGCGATTGCTCCAAA…
A11	AC193383.1_18			ATGGATGAGGTACAGGGGAAGAAGGATTACGTAGACCCGCCACCAGCTCCCTTGTTGGACATGGAAGAACTTAAGAGCTGGTCTTTTCACAGAGCTGTCCTTGCCGAGTTCGTTGCTACTCTTTTATTTCTTTACGTGTTAGTTGCCACTGTTATCGGTCACCAAAGGCAACCTGCTTGTCAGGGTGTTGGTCCCCTTGGTATTGCTTGGGCTGTCGGCGGCATGATCTTCGTTCTCGTCTACTGCACTGCGGGAATCTCTGGTGGTCATATTAATCCGGCGGTAACGTTGGGGTTGTTCGTGGCTCGGAAGGTTTCATTGGTTCGAGCGGTGGCCTACATGGTGGCGCAGTGTTTGGGAGCTATTTTTGGCGCAGGTTTAGCAAAGTCCGTCATGAAG…
A11	AC202821.1_01			ATGGCCGGAGAATTGATTCGTCTTGATGACAAGCACATATCCGTCGAACAAATGAAAATGCACTTGGCGACGGTAGGCCAGGGATGCAAGTTGGACTCGAAACTTATCAGTGCGTTGATTGAGAGGTGGAGACCCAAGATGCACACATTCCATATCACTTTGGAAGATGTCAATTTGCAATTGGGATTGCCGGTGGACGGGTACGCAGTCACCGGGTCTGTTCAATCTGGTGATTGTGGAGCGGTATGCTACAAGCTTTTGAGTGCTATTCCGAAGAATATTAACGGAGGTCGGATCGAGATGGGCTGGTTACGAGACATATTCCTGGATCCGGGTGATGATTCAACCGAACTAGAAAGAATACGATATGCTCGGGCATACATTCTTCAGATAATTGGA…
A11	AC202821.1_02			ATGGCGGTCGTCGACGGTTACGCGCTGGATTCCTCCTTCGTCCAGCTTCCGGCGAGGGTTGTGGTTGCTCCGGCGGGGATTCTGGTTCCTCTGATAGGGGATCTGGTTGTCGGTGTTGGGACGATGAGCCACCTTGATAGAATAGTAACTGTGGAGGTGTTTGCATCACCAACGGCGAAGCTGTTTGAAACCCATACGGTGATGGGGTTTGGTAAAAGGTTTGGTAAAAAGAAGAGCTCCCGGACGGCCTCTCGTGCGACACTGGCCTATACATCGGCGGTCCACTCGGCGTAA
A11	AC202821.1_03			ATGACATATGACTTGTTTGACATAAAAGGTGCTTGTAGCTTAGAGGCAATGGTGCAGACTCATCTCGCTAGTAGAGCACCCTATATTGAGTTATATGTACAATTTACATCGCTAAATGATACACTTGCGACTGGTGTTCAAGAGCCCATATTTGGTAGCGGTGTGGAATACACAACCCCTGCACGACACTCTGTCGCTGGATGGGACATGCACCTCCGTGGGTCAATATTTGATGCTGGCAATCTACATCCAATTGGGGACGTTATGAAACGCCCAGAAGAAGGGATGATGTACTCCCTACGACATCCACCGGTGAGGGGACCTCAGCCCGGGCCCAATAGTGCAGAAGTTGCATTATTCTCTAAACTGAAGCCTATTCCAACCGAACCTGAAGATGTT…
A11	AC202821.1_04			ATGGATGCTTCTGAGGATCTTAAGCAATTCGGCGATACTGATAAAGGAGGTGCAGTATTTGATGCATCACAATATGCATTTTTTGGAAACGATGTTCTCGAGGAAGTTGAATTGGGAGGGCATGAGGATGAGGATTTACCTGCAGCTGGACTTGATGAAGAGGAGTTTTTGTTTGATCAAGAGGAGGATTTCTTTTCGTTAGTGCAAGATGCTTCAGTGGTTGATGGAGATCTTCTCTCATGGACAAGGAAATTAAAAGAGCTGCTTGAAAATAGTTTAGGATGGGAGTTCCAGCAGAAAAAGTGCAGTTGA
A11	AC202821.1_05			ATGGTTTTTAATTTTAATCGAAAAATATGTGGTCAAACTTCTATACTTGGAAATACGTGGGGGGATGTCTTAGAAATTGGTGAATTGGGTGGGGATAATAATTGCTTCGTTAGTGGTCAGACTTCTACTCTTGGGAAGTTAAGGGTTAATTCAAATGCTTTTGATGCCAACAATGAGATCGTACTGTTGGACTCTTTTAACCCAAGTTCTCAAGATGAGATTTTGGACGGAAAAATCTCTTCTTTAGCAGCCGAAGACGTTTGTATTATGGGCCTTTGCTTGATGGTGAAGTTAGATCTCCCATTCGGGCTAGAGAAGACTTGGAGGTGGATCGGTCTTCACTTCACTCCTAACAATGCGGATGGGAGCATCATGTGTAATGTTCTTATTCCTAACAAT…
A11	AC202821.1_06			ATGGCCGAACTATGGCACCCACTTGGAGGCATCTTTATTTCAGATCTTGGAGAGAGAAGATGCCTATTACGTTTCTTTCATGATATTGATATTAATAGAGTACTAATTCAACCTGGTGAAGATCCTATTTTGGTGCCACTATCAACCTCTGAATTTTGGATTCAAATCCATGATTTACCCACAGGGATGATGACTGAAGTAATGGCCAAGAAATTTGGAAATTTTCTGTGGCAATTTGTGGAATATGATGCCTCTATCCCGACAATAGGGATTCAGAAATTCATGTGCATTAGAGTCCGCCTGAATGTGACTATGTCATTGAAACGAAAAAAGAAAATCTTGATTGGGAAGGAACGAGTGGATATTTCGCTCAGGGCGGTAGCAAAATGTCGGAATTCC…
A11	AC202821.1_07			ATGGACCTTGAAAATCAAAATGATGTTCAAAGGAATGGAGCCGCTAATGTTCGTAATCCAATCCTTATTGCTGATGACAGAGATCGAGCTATAAGGCAGTATGTTGTTAATACGTTGTCAGTAGTTGTGAATACACAACGGGTTTGGAGATTAAAGCTGCCAGTAAAGTTTGTGGATGAACCATCAATGTTTATAAAAATTGCCAAAAATTTTGTGGATAACCCACCAGTGTTTACAGATAAACTGCCAGGTTCTTGGTTGTATGAGAAACATCCTATCCTAGGGTTTCAGGGGGACATAGTTGTGTGGCCTTATCCTAGGTACGGTTTTCCCCGATTCACTGGTAAAAGAACTCACACCTTTCACCAGGAGATTGAGTGA
A11	AC202821.1_08			ATGAGACTTTTGTTTATCAAAGAAGATGGTCAGCATACCTGTGATTTGGACAAAACAGATCTGGATATGCCTACATTAATTGATGATGTCGATGATAGAGGTGAGTTTTATGGTGAAGAAGAGTTGGTGGAACCACCAATAGATGGAGACGATTTTCATTGTCTAGTTGTGAGGCGCACCCTCAACATCCAATTGGGGGATGATCATGACCTTCAAAGGACTAATATATTCCATTTGAGGTGTTTGATTAAAGGTAAACTTTGTTCACTTATCACTGATAGTGGAAGTTGTGCTAACATTGTGAGCAGTTACCTTGTGGACTCTTTTGATTTTCCATGTAGCAAACACCCTAATCTATATCATCTTCAATGGCTTAACGAAGAATGTGAAGATATTTTT…
A11	AC202821.1_09			ATGCCAAATCTGGATACGAGTGAGACACCGGTTTCACGTGCTACAGAGACCGGGTCTCATGATCGTATGGCCGAGGACGACACCTTGTCCCAGGCTATGCTGAGGATATTAGAGTTGGGCCTAACACTGGATCTGGGAGCCGATGGTCGGTTACAGAATGACTCAGGTCCAATGAGGATGAGCTATTCAGGGGTGTCACTGGAGCCACCCCTAGCGTGGCCGAGTACTAGATGGAAGCCACAGAAAGAATCATTGACGATCTGA
A11	AC202821.1_10			ATGATGAGGCCTAAGAAAAATGTCAGATCTGGTGGGCTTATTAAAGTTCGGGCCCCTATTGCACCTACTAGGATCAAAATTTGTGGGCATTGTGGAAGACGCCATCCGGGCGAATGTTGGAGGACGATTAGGGCTTGTTTAAGATGTAGGTCTACTGAGCACCGTGTTCGAGAGTGTCTGTTGAGGGCCGATCATGTACAACCTGCGGGTTCTGGTACTGCACAGCTACCAGAGCTAGTTCAGCCGCCGCCTAGGGGCTGTGGTCAGGATAGGGGTGGTAATGATATAGGATCTACGTATTCCTATGTTGCCTGTTCTGTTTCCAAAAACCTAAGGATTCTTGTTGAGAGTACTTCTAGTGAGGTGACTGTGTTGAGCCCGCTGGGGAAATCTGTTAGA…
A11	AC202821.1_11			ATGGCTGCAAACACTAATACACTCTCATTGCGATCGGTCCTTGAGAAGGAAACATTGAATGGTTTGAATTTTCTTAACTGGTTTCATAACTTGAGGATTGTCCTCAAACAAGAACAAAAATTATATGTCATTGAACAACCGGTTCCTAACGAACCACCCACTAATGCCTCGAGGGCTGATAGAGATGCTTACAAGAAGCATCTCGATGACATGGTAGACGTTGGATGTTTTATGCTTGCCACTATGAATCCTGAGCTTCAGAAGCAACATGAGGACATGGTTGCTTATGAAATGATTGAGCACCTGAAAGAACTGTATCAGGGGCAAGCACGCCTGTGTAAGCTTGGGTTTCCATTGAGCCAAGAGTTGGCCACTGATGTTATTCTACAATCGTTGCCG…
A11	AC202821.1_12			ATGGTGGCCGATGCGTTTAGCCGTAGGGTTATGACCGATCTGAGAGCGATGTTCGCTCGACTTAGCCTATTTGAAGATAGAAGTCTGTTGGTAGAACTTCAGGTCAAACCGACATGGATTGAACAGATTCGAGGTAAACAGTTGGGGGATAAGTCTCTCAGGTTACATTTTCGTCAGGTTGAGAATGGTGACACTACTGATTTTGGGATAAACAGTGATGGGCAGGTTAAGGCTGAACATCAGTTACCTTCAGGTTTGCTGCAACCAGTTAAGATACCGTTATGGAAACGAGAGCAAGTAACGATGGACTTCGTTAGTGGGTTGCCTCTAACGCCCACTAAGAAGGATTCTGTCTAG
A11	AC202821.1_13			ATGGATGAATATCAAGAGATGGAAAGGTTTGGGATGGAGAACGATTTTGAAGACGCACAATGGATAGACGGCGAATTCTACTACAAAAAGCGCAAAGAAAAACGGACTCAGACAAAAGATGATGTTATTTATGGTGTTTTTGCATCTGATACCGACTCTGAAGACGGTGGTTCTTCTTCATCGAGGAAGAGAAGGAAAGAATTTGGGAAGAAAGCCGACTTGACGAAGCCTGTCAACTTTGTTTCTACAGGTACTGTAATGCCTACCCAAGAAATCGATAATAATTCTAAGGTAGAGAACGATAATAGTGTTCCGGATGATAATGGGAATGATAGCAGGCCTGGATTGGGGTCTGGCGTAGGTTTAGGGTTTGGTGGAAATGATAGCTTGCCCAAAAGT…
A11	AC202821.1_14			ATGGGAGTCTATGTAAAGGTCTCGATCGATGGTCGTTATGAGGTCATGGATTCGAGTATAAGTGGGGAGCTAATTGAAGGTGATTGTGCGGTCACGAGCTCAAACTTTTTGGATGCTCAGAGATGTTGCCTTATAAATACTATACAAAAGTTTGAGGGCATAATCACAAGGAAAAATTATGGGGCTTTCTGCTATAATCGGTGTAATATTTTTCTCCATTTCCACACAACCGATATCTTTAGCCTTCATTCTTATTTGAAGGCCAACACCATCATGGACGCAAGAGGACTCCTAGGCGGTGCTCTTTTCGGGGCAAAAATGGTTGTCGTTATTAAACAATTCTCTAATAACTACAAACATTGCTATGTCGACCCGAGTTTGACCTCTACTCTGCCGAAA…
A11	AC202821.1_15			ATGATGGGTTTAGGGATGATGGAGTATAGAGGGACAACCCCCTCTTTTATAGGCACTAAAGAGGGCTTTGCCTCTGTTTATAAGAATGTTTCAGGGTTGGGATCCTCTTGTGAATCCATCTTACAGGATGGAGGTGATATCAGCATGGAAGGATTTATGCAAATAGATGGTAGTTATGACATTTGGGAGGATGCAGCAACACCTTATTCTGTGAGGATATCTGGCATAAACACATGGGAGCCTAGGAACCCTGAACCAATGCTTGGTTTTTTGGAATCATGGGAAAAGTTACTTCCGTCACCTATTCTTCAGATCATATTGGATACTGTGGTAATGCCGAAATTGTCAAGAGCAGTTGACTCATGGAATCCCCGTAAGGAAACTGTTCCAATCCATGTC…
A11	AC202821.1_16			ATGAATGATCCTACTAGTTCAGCTGCTGCACCAGGCCCTTCAGATTCGGTTGTTTCTGCAACCTTAATTTCTAGTCCCTCAAAAATCAACAACAGGTGTGAAAGCTGCAACAGGAAGCTTGGCTTGATGGGGTTTACATGTCGGTGTGGCAGAGTTTTCTGTCAGTTCGACCGCTACCCCTTGGAACATTCCTGCAACTACGATTTCAAGAAGGCCGGTCGTCAAAGTTTAGCTAAAGAAAACCCGGTTATAAGGGGAGACAAACTCAAATCCAGGATGTAA
A11	AC202821.1_17			ATGGCCACTGCTGCTGTGATTGGACTTAGCACCGGAAAGAGACTCTTGAGCTCTTCCTTTTCTTATTCGGAAACCGTAGATAAGCTGTCGTATGCTGGTGATTATGGATCTTCATATTATCAAACTCCTTCCACAAAGACTTTAATGGTTGCAAAAAGATCATCTAATTGTAGCCAAAATCTTCCATCATCCAATCGGCACACGCAGTCAATTAAAGCTTTTAAAGAGCATGTGGATACTGCATCCAGTATTTCAACAGTAGAGCCTTGGATCCATGGAACCAATGACTTAGAACAAGAAAGCTATGATCTTGACTACTCTGTAGAGGCTCTTCTTTTGCTTCAGAAGTCTATGCTGGAAAAGCAATGGACACTTTCTTTTGAGAGGACGATGTTCACT…
A11	AC202821.1_18			ATGAAGGAGGCTGAAATAGTGAAACGGTACGCGGACAGGATCATGGTGGTAGTTAATAACATCAGGTTGTTTAGGGAACAATTTGCAGATAACAGGGTTGTTGAGAAAGTCATGACAAAGCTTTCTGAGCGAAAAACATCAAGACGAAAGGAGCATGCAGAAAATGTATTGCGAGCTCTGAGCATTGATAGTGCGAACCCCCAAAATACAAGTGTAAGAAAGGAGAAGCAGGTATTCGCAGCAACATGTTTTACATCGAAAAACAGAGTCACAAAAGGTTGGTTGAACGATAGTGGATGCATTAACCATATAACCTCACATGAAAGCATCTTCAAGAAGGTTGACAGAAGCTGCAATATTAAGGTGAGGATTGGTAACAACGAACTCCTAGAAGTTAAG…
A11	nnbaj_Scaffold000003_1			ATGGAGCGGCGTAACCGTCGCACAGGAAGGACAGAGAAAGCGCGGATCTGGGAAGTGACGGACAGAACGGTCAGGACCTGGATTGGGGAGGCGGTTGCCGCCGCTGCTGCTGACGGTGTGACGTTCTCTGTTCCGGTCACACCACATACGTTCCGCCATTCCTATGCGATGCACATGCTGTATGCCGGTATACCGCTGAAAGTTCTGCAAAGCCTGATGGGACATAAGTCCATCAGTTCAACGGAAGTCTACACGAAGGTTTTTGCGCTGGATGTGGCTGCCCGGCACCGGGTGCAGTTTGCGATGCCGGAGTCTGATGCGGTTGCGATGCTGAAACAATTATCCTGA
A11	nnbaj_Scaffold000003_2			ATGGAGAAAAAAATCACTGGATATACCACCGTTGATATATCCCAATGGCATCGTAAAGAACATTTTGAGGCATTTCAGTCAGTTGCTCAATGTACCTATAACCAGACCGTTCAGCTGGATATTACGGCCTTTTTAAAGACCGTAAAGAAAAATAAGCACAAGTTTTATCCGGCCTTTATTCACATTCTTGCCCGCCTGATGAATGCTCATCCGGAATTTCGTATGGCAATGAAAGACGGTGAGCTGGTGATATGGGATAGTGTTCACCCTTGTTACACCGTTTTCCATGAGCAAACTGAAACGTTTTCATCGCTCTGGAGTGAATACCACGACGATTTCCGGCAGTTTCTACACATATATTCGCAAGATGTGGCGTGTTACGGTGAAAACCTGGCCTAT…
A11	nnbaj_Scaffold000003_3			ATGGGAAGTAGAAAAGAAGAAGAAAGAAACGAGAAGATAATACGAGGTCTCATGAAACTGCCTCCAAATCGTCGTTGCATTAACTGTAACAGTTTGGGTCCTCAGTATGTTTGCACAAATTTCTGGACTTTCATTTGCATGACATGCAGTGGGATTCATCGTGAGTTCACTCATCGCGTAAAGTCTGTATCAATGTCAAAGTTCACTAAACAGGAAGTTGAAGCGCTTCAGAATGGCGGGAATCAGCGTGCACGAGATATTTATCTTAAGGATTGGGACCTGCAGAGGCAAAGATTGCCGGACAGCAGCAATGCTGATAAAATCCGAGAGTTTATAAAGAATGTATATGTGGACAGAAAATATGCTGGAGGAAAATCATCCGACAAGCCTCCTAGAGAC…
A11	nnbaj_Scaffold000003_4			ATGTTGTCATTACCTTCAACTTCCTCATACATTTCTAGAAAGAAATATGATGTTTTCTTGAGTTTTAGAGATGAAGATACTCGCAAAAACTTCACCGATCATCTCTATGCTGCTCTAAAGAGGAATGGGATCGTCACTTTCAGGGATGACCCAAAGCTGGAGGCCGGAGAAGAGATCGCATCAGAACTCCTTAAAGCAATTCAGCAATCATGGTGCTCGGTAATCGTTTTTTCAGAAACTTATGCCTTTTCAAGTTGGTGCTTGGAGGAGCTTGCTGAGATTGTTAAACAACATAACAACGACGGCCATAAAGTGTTTCCAATTTTTTACGATGTTGATCCATCTGATTTAAGAAAACAAAAAGGGAAAGTTGGAAGAAGCCTTTGCCAGACATAA
A11	nnbaj_Scaffold000003_5			ATGGGTGGTATCGGTAAAACAACACTCGCAAGACTTGTTTACAATCAAATGTCACATCATTTTGAAAGTAAAAGCTTTATTGCTGATATTCGAGAAGTTTCAGACAAATGTGGATTAGTTTCTTTACAAAAACAATTTCTTTCAGAGATCTTTCATGATGAATGCTTTAACTTTTTCAATGTTCTTGAAGGGAGTGACATAATTAGTCATATGTTGTCTCGCAAAAAGGTTCTTGTTGTTCTTGATGATGTTGATAACATACAACACTTAAAATGCTTGGTTGGAAGGCATGATTGGTTTGGATTAGGGAGTAGAATCATTGTAACGACAAGAGACGAACATTTACTTCAATCTTGCCAAATTGATGATGTGTATAAGGCCACAACATTGAATCTCGAA…
A11	nnbal_01			ATGATGAATGAATGGTTTAGTCAATACTTAAGAACTAACCCTGTAGTGCAGCAAGTTCAAGCTCTCTCTCCTGCTCCTCCATCGGTTCCCAAAATCCCACAGGGTACGGGTACTGAATCTGTCAGAAAAGGGAAAGCTCCAGGTAACAGATCAGTATCTGAGTGTGAAAGAGAATTTGTTCAATTGAGTAAATATGCTCGAGAATGGGTACAGTTAGAAGCTGAAATGTGTAAACGATTCGAAGAAGGGTTGAATGAAGACATTAAGCTATTGATTGGAATTCTTAAAATTCGAGAGTTTGCTACATTGGCAAAGAGAGCTTACAAAGCAGAAGAATTGAGCAAAGAAAAGAAACAGGCTGAGAGGGAAGCTCAAATTTTTATGACCAGTGTTGGTAGT…
A11	nnbal_02			ATGGAGTCGTCCCCTAATGTTTTCGACATAAGCTCCGATGACGATGAGGCAACACCAGCTTGGGAGGAGCCGAAAGGGGACGATTACGACTGGTTGTCGGAAGTTCTGGAAGCCGTTGATAAGGTATTCGACGATCTCGATGAGGTGGTGGTCGTCGGGGAGGTCAACCATACTAAGAAGTCAAAATCGTCGAATTCAGTGGCCAGGAAGGTTGTTGATGAGGATGATGGTGATTGTGTCGTTTTGGAAGGTGACCCAGATAAAGCGCTGTCGGATGTTAATGATCCCCAACAAGATTCCGATGAGTGTCTTATTGTCGGCCAAAAAGGGCAGTTTCAACTGGTCGAAGCACCTACATCATGGGTTAATCAGTGTGTTGTGCTCTGTGACTGGAATGCA…
A11	nnbal_03			ATGGCGCTATGGATGGAAACTGGCTCTGAACCCAAAACTGGAACAGAGATCGCTGATCTTGAAGCCATTTCTGCCCTCAAAGAATCAACTGCTCTTGAACTCAAGGAGAAAGGCAACGAGCTTGTGAAAAAGGGTAAAAAGCATTACCCAGAAGCCATCCACTGTTACAGTAGAGCCATCAATCAAAAAGCTCTAAATGACCCTGACACCTCCGTTTTATTCTCAAACAGAGCTCATGTGAATTTACTCCTTGGGAATTATCGACGTGCGCTCTCGGATTCTCAAGATGCCATTAAGCTCTTCCCTGCTAACGTTAAGGCGTATTATCGAGCTGCCAAAGCGTGTCTATCATTGAATCTGCTAGCGGAGGCGAAATCTTATTGTGAAAGTGGAGTTGGA…
A11	nnbal_04			ATGGCTGGTTTTTCCTGCTCTGCTGCTGATCTTCATCCTCTTCTCGGTACTGCTGCCAATGCCATCGCTGCTGCTGAATACATATGCAATGGCTTCGATACTGTTTCAAACAAGTTAGTTGCTGCAACGTATGCCATTGATAACACCTACCTTCTTTTCTCAGCATATCTTGTATTCTCCATGCAGCTTGGTTTCGCCATGCTTTGTGCTGGTTCGGTACGTGCCAAGAACACCATGAACATCATGCTTACAAATGTCCTTGATGCTGCCACCGGTAGTTTATTCTACTACCTTTTTGGCTTTGCTTTGGCCTTCGGTTCTCCTTCCAATGGCTTTGTCGGGAGGCACTTTTTCGGGCTCGAAAAGTACCCTTCCCCGTCTGGAGACTATAGTTTCTTT…
A11	nnbal_05			ATGAAATGGAAAAAGAAAAAAGGGGTGGGCGTATACTGTCCGGTTCTTGCAAAATCAATTTGGAAGGGGGCAGTAAATAATAATTTTTGGGTCGGTTGGTTTTGGAGTCACGTGCGGCTCCGAATTGTGCAATTTGTCAAGTTCTATTTTGCGAGGGATCATGGGGGCTGTTATTTGGAAGCGCCTCCGAAGGTGCGATCTGCTGCTTTGGGTCAATGTTGCAGGATTTTGACTATTGCTTGGTGTCTATGGTTTCATCGAAATTTGATTGTTTGGAAACAAACAGATGTGTTTGCTGCTGAGATAGTTGCCAAAGCGGATCGGTTTTTGACTGAATGGAAGGATGCTCGGGCTGCTTTTACAAGGGTGCAGCGATTTTCAATGAGTTTCGTTAATAGC…
A11	nnbal_06			ATGGGTCATGCTGCCACAACTAGTCTTGTAGTTGGATCTCTTGTCTGGGTGGAAGATCCTGATGATGCTTGGATCGATGGTGAAGTCGTGGAGGTTAAAGGCGAAGATATTAAAGTCCTATGCACTTCAGGGAAGACGGTTGTTGTTAAAGCTTCAAATGTCTATCCTAAAGATGCTGAGGCCCCACCTTGTGGAGTAGATGATATGACAAAGCTGGCTTATTTGCATGAACCGGGTGTGCTCCAGAATTTACGATCAAGATATGATATGAATGAAATATATCTTTTCATCATATTTCAAAACTTACTGACAAGAGGAGGCAATTGTCCCGAATCGTACTTCCAGACATATACAGGAAATATATTGATTGCTGTAAACCCATTCAGAAGACTACCTCAT…
A11	nnbal_07			ATGTGCAAAAGATTTGAAGATAGATTGAACGAAGAAATCTTATTGTTAGTGGGTGTCCTTGAACTGAGAGAATTTGTTGTGCTCATAGAGAGAGCTTGTAAAGTCAAGGAATTGGCTAAAGAGAAAAGAAAAGCTGAGTTAGAGTCTCGAGATTCGAAGAAGAGACAGATAGGTAAATCATTTCAATCCTCAACTAAGAAACCGAGAGAGTTTAATACTCAATCGAGTGTTTCAGCTGGTTCTCGATCAGGAACCATGAGAAATAGTGTTCAGAAGAATCTGGAAAATAGAACGAGTAGTAAGAGTGCACCTAGAGAACTAACTGTAAGACCCGAGAGTAGAACACCTGCGAGGACTTATGCAATTCGCGCTCGCGAAAAGGCTTCATCCCCTGATGCG…
A11	nnbal_08			ATGGCTGAAAACCAAGAAAATCCGCTACCTCCTGTGATTGCTGCTGATCCAGTAAATCAGAATCCTGCTCCACGCACTATGTATGATTATGCTAAACCTAATTTAACAGGAACTGAGTCAAGTATAGTTAAACTTGTTATTGCTGTAAATAATTTTGAACTGAAACCTAAAACAATTCAAATGATACAACAGTTTGTTCAGTTTGATGAAACACTATACGGTGCATGGGAGAGACACAATGACCTTTTCCGAAGATGCCCTCACCATATGTTACCCCTCTGGCTACAGGTCCAAACGTTTCAGAATGGCCTGAACCCTTCGACTCGGCAGATGATTGACGCAGCCGCTGGTGGAACTATCAATAATAAGACACCTGAGGCGGCTTACGAATTTATTGAG…
A11	nnbal_09			ATGGTTGAAACTGAGAATGTAACACGGACGTGTATGCCCGTGCCATCCACCTGTGGTCGACATTGTCAAAACGAACACGGGCGTAGGCCTATGTACACGGGCGTGGGAGAAGGGAAAGAAGCAAGACACGGTCGTATAATGTCGTCCTCACATGGTAAGAAGACCGCTGTTCTCGCCTCGAAGAAGAGGAAAGGAGTAACGTCATCCTTTGGTCCTACCACGGATATTAGGCACCCATTCCTCCAGGTTCTCTTGGGACCCCAAGAGGAATTATATCAGATATTACGGGCCCGACCCCTAGCTCTGCTCGGCGTTCCATCTTCAGACCGTCATGACCAACTTCGACGATCCTGGAACGGTCCAGTTCTGCCTTGGTGGTCTAGTACGCCAGTTGAGCAT…
A11	nnbal_10			ATGGGAGACGCTATGACATCTGTTGAACAATTGATATTCAGTAGTAATGCTCTGAAACCCTGTTCTGGCAGCGGATACGGGTTAGGGGTGTTACAACATGCCTATGTGGACACAGGGACACGCCTATGTACCATTGACACGCCCGTGTCTCCAGGTGCAGACTTCACACGGCCTGGGTACATGCCGATGTCCCAAGGCCGTGTCCTCCATACGGATGAGACACACGACCATGTCTCTACTCGGTATAGGGGACACACGGTTGGACCACACGCCCATGAAGCTGACCGTGTGTCACACACGGCCTAG
A11	nnbao_Scaffold000001_02			ATGAGCTCATTTGGTTTCTGGAAATCGTCCTCAACTAACTGCTCTTCTCTCTCAGTTCCACTGATTCTGATGGCTTTTGCGCATTATTTGGTTACAGTTCCAGTCCATACTTCAAAGCACGCAAAGGTTTCAAACCCACTTTTTTCTTCTTATTTTGATCAGTCTCTGCCTTCTTCCTTAGCTTTTACATCTTTTCCTCCTCTCTTGTCTATAGCTCGAAATCTCTCTAACTTACCTACAATCAGACACAAAGCAAAGGCTGTTCCTCAACCTCAAGACTCTGAAGTGAGCTTAGTTGCTGATGCATTTACTCATTTCAAGCATCTGCTTCTGCCAATAACAGACAGAAATCCGTATCTTTCCGAAGGAACAAGACAGGCAGCTGCAACTACTGCTGCT…
A11	nnbao_Scaffold000001_03			ATGAGAGAGTTTAGTAATTACAGTTGTGTGTTGTTGTTAGTGGTGTTGGGATTAAGCGCGGGAAGTTGTTACGGATTCGGTACCTTCGGGTTTGATATCCATCATAGGTATTCGGATCCGGTTAAGCAAATCCTGGCCGTTGATGAGTTACCGGCGAAGGGAAGTCCGGAATATTACAGTGCTATGGTTCACCGTGATAAAATAATCAAGGGCCGTCGACTGGCGACGGCTAATGATCAGACGCCTGTTACGTTTCTCGACGGGAACGAAACTTATCGATTGGATGACTTGGGATTTTTGCATTACGCGAATGTATCAATAGGGACGCCTGCTGTGTCATTTTTGGTGGCGCTAGACACCGGCAGCGATCTATTTTGGTTGCCATGCGATTGCTCCAAA…
A11	nnbao_Scaffold000001_04			ATGTCATCTTTCACAAAGACTATATTTTTCTTGTGGGTCTTAAGCACTAAGCTCTGCGATGGCCGCATCTTCACTTTCAAGATGCACCACCTTTTCTCTGAACCCGTCAAGAACTGGTCCAACTCCACTGGGAAACTCTCTCATTGGCCTGCAAAAGGTTCTTTTGAGTACTACGCCGTTCTAGCTCACCGGGACCGCCTCCTCCGCGGCCGCAAACTCTCTGACATCAATGCAACCCTTTCTTTCTCTGATGGCAACTCCACTTTCCGCATCAGCTCTTTGGGATTTTTACATTATACAACAGTGCAATTGGGGACTCTCGGGGTGAAGTTCATGGTGGCACTTGATACAGGGAGTGATCTTTTTTGGGTGCCATGTGATTGTACCAAATGTGCTCCA…
A11	nnbao_Scaffold000001_05			ATGCAGCATTTACCAGTTAAAAGCAACCTTCTTGATTCAGGTTCGGAGACGACCAAGTTCGGCTTCGGTGGTTACGAGCAGCCCCTTTGCCCCAAACCTCGCCGTGTCGGACCCGTCGTTCCCGAGTTTCTCAAGCCCCTCAGTTGTACCAAACACAGCGAACTCAACACTGATGGGAGAAGTGGAGTTCTGAACATAATTGCTGAGACGACAAATGATGGAAGAGAATCGGCATGCACGGGGTATTCCCCATCTTGCTATGCAGGGTCACCTCCAGGCAGAACAGGCAACCCTCTGGTTCATGACGTCAACTTCATTCACCAGATGAAGCTTCTTTCACCTTTCACCAGAACCAACCTTTCAGATAAATTTGGCATCACCTCCGCCTCTCCTGTTTGA
A11	nnbao_Scaffold000001_06			ATGAGCGAGACGCTTCCTCCGCCGCCGTCCCCCTCATCCGATGAAGATTTCGCAAACGACGGCGCGTGGTATGGCAACATCCAGTATCTCCTCAACATTTCAACCATCGGCCTCCTCTGTTGCGTCCTCATCTTTATCTTCCTCAAGCTCCGCAGCGACCATCGCCTTATTCCGGGGCCATCCGCTCTGTTCGCTAAGCTCCTTGCCGTCTGGCACGCCACCGGCCGTGAGATTGCCCGCCACTGCGGAGCTGACGCCGCCCAATTCCTCTTAATCGAAGGCGGCAGCTTCGCGATTCTCTTGTCAGTCGCCTTTGTGGCTGTTTCCGTCTTGCTCCCCGTTAATCTCTACGGCGGCACTGCTTTATTAGACGATCAGTTCTCGAAAACCACTGTAAGT…
A11	nnbao_Scaffold000001_07			ATGATTGATGTTTCTGCTACAGGAATTGATAGTTTGTTAGTGTCTTTAATGAGGCAAATTGTTGGTGGTGATTTTAGTGATGGGAATCTTTGGTTATGTTTCGAGTTATTTCCTCAAGACCGAAGGTTGGCAATCATTCAGCGGTACTGGGAAGAGCTGATTGAGCTTGAGGAAGGGTTTGAAAAAGAATTGACCCTGCTTTTGGGAAAGTACAACCCTGATCGCCTACTATTGACAGCCTTGAAGGACGAGACAAGAGAGGAGCAAGAGATATTGAAACAGAATGGACAACAATGA
A11	nnbao_Scaffold000001_08			ATGTTATCAAGGTTGGTCAACTTTCTGAGGGCCTGCTGGTGGCCATCCTTGGACCGTTATGCGCACAAAGGTTCGGATGCATCCGGCTGGCAAGATGGGCTCCTATGGTACAAAGACAATGGGCAGCACTTCAATGGTGAGTTTTCCATGGCTGTTGTCCAGGCCAACAATCTGCTTGAGGATCAGAGCCAGATTGAATCTGGCTCCTTGAGCACTCTTGAGTCTGGTCCATACGGTACCTTTGTAGGAATATACGATGGTCATGGTGGCCCTGAGACATCGCGCTATATCAACGATCACTTATTCCAGCATCTAAAGAGGTTCACCACAGAGCAGCAATCAATGTCTGTGGATGTCATAAAGAAAGCATATCAAGCAACAGAAGATGGATTTTTCTCT…
A11	nnbao_Scaffold000001_09			ATGTGGCCACTTCTTATCATCGCCCTTTTAACAGCTTTGCTGGGTTCCTCCTTATTCTTCTGCAGAAGAAAGCTTAGTCAAAGATGGAGCCGTAAAGGAAGTTTAAAAGCTGAGGAATCAAGGTTAAGGCGTTTCCAGTTGGAGGAGGTGGCTAAGGCTACCAAAAATTTCAGTGCAGAGTGTTTATTGGGGTTTGAAGCATTTGGGAATGTGTATAAAGGAACCTTTGAACTCCATGAAGTGAGGCTTCTTTCGACTGTAAATCACCCCAATCTGGTAGGCTTGGTGGGGTATTGTGAAGAATCCGGAAGAGGAGGAAGAAACTTGACGTGGAGGCAACGAGTAAACATAGCTATTGGAGCAGCTAAAGGAATAGCATACTTACACGATGGGATTAAG…
A11	nnbao_Scaffold000001_10			ATGGAATTTCATGAATACCAAATTCGTTTTTCGAGGCCTCCACCTTCCTTCTTTGGGGATTTCCTTGAAAAGCTTAAAGATTTTTGCAATTTCGCCTTTTCCGCCATTATTGGCAACATTTTCTCTGCGATCTTAACCTTCTTCTTTGCATTAGTGGGCACCCTGTTAGGTGCCATGACGGGGGCTTTGATAGGACAAGAGACCGAGAGTGGGTTCGTTCGAGGCGCCGCAGTTGGGGCTATATCTGGAGCTGTTTTTTCAATCGAAGTTTTCGAATCTTCTCTTGTTCTTTGGCAATCAGATGAATCCGGGATCGGATGCTTGTTGTATTTGATTGATGTCATTGCAAGCCTTCTAAGTGGGAGGCTTGTCCGAGAACGAATTGGTCCGGCGATGCTG…
A11	nnbao_Scaffold000001_11			ATGTTCCAAACATGGTCTTACACTGGCTCACATGTCGAGGCTGATGCCATGTCCCAGTCATGGTATTACACTAGCTCTCGTTTCATTGTTGATGCCATGTCCCAAACATGGTCTTACACTAGCGTACATATCAATGCCGATGTCATGTCTCAGACATGGTTTTACACTAGCTCTCACAACATTGTTGATGCCATGTTCCAAACATTGTCTTACATTGGCTCTCATATCGAGGCCGATTCCATGTCCCAGACATAG
A11	nnbao_Scaffold000001_12			ATGACGGTAACAGAGTATGAACGTGAGTTCGTGAGACCAGCAAAAACGCTAAGGAGTGCATATCTACTGAAGCCACTATGTGTAAGAGGTTTGAGGATACCACAGAAGAACCCTAGGAGTAAGGCTAGTAGCAGAGGTATGCCTAGAGATTCTCCTGTGAGGTCCAAGGGCAGAACGCCTGCAAGGACATATGCCATTCACAACCACGAAGATGCCGCATCTCCCGATGTGATTATTAGTACCTTTTCTATCTATGATATATCTGTAGTTGCTTTGATCGACCCGGGGTCTACCCACTCTTATATTTGCATGAAATTGGTACCTAGTACAAATATGCTAGTGGAGTCTACTGAATTTGTGGTAAAAGTGTCCAACCTGTTAGGCAAAAATATAATAGTT…
A11	nnbao_Scaffold000001_13			ATGTTCCAAACATGGTCTTACACTGGCTCACATGTTGAGGCCGATGCCATGTCCCAGTCATGGTCTTACACTAGCTCTTGTCTCATTGCTGATGCCATGTCCCAGACATGGCCTTACACTGGCTCTCATGATGTGGCCGATGCCATGTCCCAGACATGGTCTTACACTAGTACACATATCACCCAAATGTCTTGA
A11	nnbao_Scaffold000001_14			ATGTCTAGCAGGCCTCGTGCCGGTGATAAGTTCAGGTTTATACCTAGCAGGCCTAGTGCCGGTGATAAGCTCAGGTTTATACCTAGCAGGCCTCGTGCCGGTGATAAGTTCAGGTTTATATCTAGTAGGCTAATTGCCGGTGAAATAATAAAAGTCTATGAATATGAGATTTATGCTATACGGCATCTAGATTCGTTCGATAGATTAAATTGTCCAGTGAATTCTAATCCCGATCGAGCGGTAGCTGACGATGTCGAGAGTGTAGCTCCTACTCCCGCGCACGGGACAGCGCCGATTGACTCTCAACTGAATGTAAGTAATCAAAATGATGAGGCTAAACAAGCCTTCTATGCTATGATGAACAATTGGTTTACCCAATATGTTCGAACTAATCTGGCT…
A11	nnbao_Scaffold000001_15			ATGGCTGAAAATCAGAATAATCCATTACCTCCTGTGGTTGTTGCAAATCTAGTAAATCAGAATCCTGCTCCTCGTACTATGTATGATTATGCTAAACCTACTTTAACAGGAACTGAATCGAGTATAATGGACTTAGAAACTCTTTATGACGCATGGGAGAGATACAAGGACTTATTGAGAAGGTGCCCTCACTATGGGTTACCTCTATGGCTACAAGTTCAAACTTTCCACAACGGTTTGAATCCCTCGACTAGACAGATGATTGACGCAGCTGCTGGTGGGACTTTAAACAACAAAACACCTGAAGAGGCTTACAAATTTATTGAAAAGATATCACAGAATAACTATCAGTGGCAAGTCATGAGAACGAAGCCGACAAAAGCAGCTGGTGTTTTCAAC…
A11	nnbao_Scaffold000001_16			ATGGCGAAGCCAAGGCTTTCGCGCGTTCCGGCCCGGAAATCTTCATCGTCAACCATGTTTCTAACTCTGCTCATCATGTTCACCTTCCTGGTTTTGATTCTTTTGGCGCTCGGGATCCTTTCAATTCCCAGCAGTAACTCCCGCAGTTCGCACAAACCCAACGATTTGAGCTCGATTGTGCATAACGTCGTCGACAAAAACGATTATGATGAGGGGGTAGGAGAGCAATGGGTTGAAGTCATCTCCTGGGAGCCTAGAGCTTTTATCTATCACAATTTCTTGTCCAAGGAGGAATGTGAATACCTAATTGACCTTGCCAAGCCTCATATGGAAAAATCAACCGTTGTTGATACTGAAACTGGCAAGAGTAAAGATAGCAGGGTGCGGACAAGTTCTGGA…
A11	nnbao_Scaffold000001_17			ATGGAGAAAAAAATCACTGGATATACCACCGTTGATATATCCCAATGGCATCGTAAAGAACATTTTGAGGCATTTCAGTCAGTTGCTCAATGTACCTATAACCAGACCGTTCAGCTGGATATTACGGCCTTTTTAAAGACCGTAAAGAAAAATAAGCACAAGTTTTATCCGGCCTTTATTCACATTCTTGCCCGCCTGATGAATGCTCATCCGGAATTTCGTATGGCAATGAAAGACGGTGAGCTGGTGATATGGGATAGTGTTCACCCTTGTTACACCGTTTTCCATGAGCAAACTGAAACGTTTTCATCGCTCTGGAGTGAATACCACGACGATTTCCGGCAGTTTCTACACATATATTCGCAAGATGTGGCGTGTTACGGTGAAAACCTGGCCTAT…
A11	nnbao_Scaffold000001_18			ATGGAGCGGCGTAACCGTCGCACAGGAAGGACAGAGAAAGCGCGGATCTGGGAAGTGACGGACAGAACGGTCAGGACCTGGATTGGGGAGGCGGTTGCCGCCGCTGCTGCTGACGGTGTGACGTTCTCTGTTCCGGTCACACCACATACGTTCCGCCATTCCTATGCGATGCACATGCTGTATGCCGGTATACCGCTGAAAGTTCTGCAAAGCCTGATGGGACATAAGTCCATCAGTTCAACGGAAGTCTACACGAAGAGAAGCTGGCTGTTATCCACTGAGAAGCGAACGAAACAGTCGGGAAAATCTCCCATTATCGTAGAGATCCGCATTATTAATCTCAGGAGCCTGTCCAGTAGTGCTCGCCGCAGTCGAGCGACAGGGCGAAGCCCTCGAGTG…
A12	NAU3109-295	CTACTGAGCTGCTTCTGCTG	ATCCAAGATGGAGAGATGGA	TTTTACTTTAAAAGAAGTTTGAAGCTTGACGTTTTGAAACAGTTGTTTTTCGCCGGAAATTATGGCGGATCGCTTAACGGCGGGGTGTTGTCGTCGGAATATTGTTTGTTTTTGAGGTTCAATTGAAATAGAAGTTCTATTATGGAGAGAAATAGAGAAGGAAGAAGATCGAACATAGCTCACTCAAACGGGTTGCATAAACGTCGTCAACGGAATAATAATATCCAAGATGGAGAGATGGAGATGCAAGAAACGGCGAGGTTAAGAGAGAGAACGAGCAAGAGAGACAGAGAGCGAGATTTGTCGAATCGGAGCAAGCGTAGGCGGTCGAATAAGGTGGTTTTACGTGAAAGCGATAAGAGAGAAGACGGAGAAGAAAGTACGGAGGAGAGTTCAGGT…
A12	Y146	CTCTGCCTTTCATCTTCT	ACCTACGAGCTTACTGGA	GGCACGAGGTCATGGCTTCTCTGCCTTTCATCTTCTTCTTATCTTTCTTTATAATCTCCACAACATTGACGTCAGCCGGCGCCGCCGCCGCCACCATCAAACTCTCCCTCTCTCCCTTCCCTCACCCTTCTTCCTCCCATCCTTACCAAATTCTCAACAACTTAGTCACTTCTTCTGTTGCAAGAGCCCACCACCTCAAACATCCCAAAGCCAAGGCCGATAATACTACCTCTTCTCTTCTCAGGGCTCCCCTATTTTCTCACAGTTATGGGGGCTACACTATCTCCCTCAAATTTGGAACTCCGCCTCAAACCCTTCCTTTCGTCATGGACACCGGGAGCAGCCTCTCCTGGTTCCCTTGCACCTCTCGTTACCTTTGTTCCCAATGCGCATTCCCCA…
A12	NAU3426-3050	ACAGACAAGAAATGCAGCAA	TGGCCTTCTTGATGTTGATA	CACCCTTCAATTTTATTGATCAAAAGTTGAAATAAATGTCATTGCTATGTACATACAGACAAGAAATGCAGCAAGTTCAAAAATTTTGTCACATTATATATATATATATATCAGCTCAAAATTAAGTGCCAAGATATTTTACAGTGAAATAGCAACAATAATGAAATAAAAGGTTAAAAGACAAGTAGCAATTTCGCTACACTAGTTTGATACATAACCAGCTTCGCTGCTTATGCAACTGCACATATTATTCAACCTATCAACATCAAGAAGGCCAACTTGAATATAACAGAATGATCTCTCTCCCACAAACAAAATCACTTGCTACCAGCCACATTCCACATGGATAACCCTTTAAAGGGAAGAAATGAAATGAAATAAAGAATTCCAGCAACCTTC…
A12	NAU4047-400	ATTGGAGCTGTTTGGCTAAG	AATGGCTCCTCAATGGTAAA	CGTATATCTTGCTCTGAGCTGCCTCTGCGTGCGGGGGCAGGATCGGAGATTGTTTGGTCGGCGAAGTTTCAGACCTGTCTTTGTAGTCCAATCGACTGCTAATATTCGAGTTGGATTGCGACAATGGAGGCAGAGAAGAAACATTCATCAGCCGTTTCTAATGTGGGAGCTTGGGCAATGAACGTTATTAGCTCCGTCGGGTTAATCATGGCCAACAAGCAACTCATGTCCCCTACCGGTCATGCCTTCGCTTTTGCGACAACATTAACTGGGTTCCACTTTTGTACAACTGCCTTAATCGGTTTGGTGTCAAATGCCACTGGTTACACAACAAAAAAGAATGTTCCTTTGTGGGAGCTTCTTTGGTTCTCGGTTGTTGCCAATACTTCAATTACCGCG…
A12	NAU3561-370	GAGCAGAATTGAAGGGAGAA	CTACCCACAGGTTGAGCTTT	ACCTTAAATTCCTTTGAAACGTTCAATCCCCATTCTTCAGGTTCTGATATGATCCCATGATTCCATTTCCCATTACCAGTTCTTTTCACCTCTTTACTCTTCCAACACATTAAAGCAACCTCTTATACTAATATCCGACAATTATTGTCTCCCACCATCTCCTACCCATCTCCACTTCTCCATCTAACTTCCCATCCTTTCCCTCCAAAACCCCACTTCTGTCCTACCCACAGGTTGAGCTTTTACCCCCCACCAAAAATGGCTTCTTTTTCTGGGTTTTTGGCTAAATCTCAGATGGGCATGACTGCTGCTGCTGCTGCTGGTGATGGTGCAAATGGGTTCTCTTCACTGATGGACTATGTTGGGAAAGGAGGACTAGATGTAGGAGATGATTTACTT…
A12	NAU3862-295	TTGGAGAGGGAGATTGGTAG	GGATGAACTTTGCTTTAGCC	GGCACGAGAAGAAGTAGAGAGTCCTCCATCAACAGCAAGTGAAAAACAAGATTCTGCTGAATCTCCCTCTCTTGAGGCAAAAGCTTATTCTGAGAAAAAAGATAATTCTTATGCTAAGTCTTCGTCATCTGACAGTGATACAAAACGTGCAAAGCAGCAGTTTGCTCAACGCTCAAGGGGGCGTAAACTTCAGTACATAGCTGAGCTGGAAAGAAATGTTCAGGCTTTGCAGGCAGAAGGATCTGAAGTTTCAGCTGAGCTTGAATTCCTCAACCAGCAGAATCTTATTCTTAACATGGAGAACAAAGCTCTTAAACAGCGTTTAGAGAGTTTAGCCCAGGAGCAGCTTATCAAACATCTTGAGCATGAAGTATTGGAGAGGGAGATTGGTAGGCTTCG…
A12	JESPR295-135	GCCTCGTTTAAGCCCATAAAC	GAGGGCCATAGTCACCGG	ATCAGGCAGAGGACGAGACAAGTTGTATGCTTTGGCTCGGAAGGATCGAGGTAGGCACATACACGATGGCCACCGGTGTAGGCCAGGGAAGGCAAGAAAGTACCGTCAAGAACATCGCGTTTTTCGACTTTCGAAGCGTCAAAAAGGACAGAGAAGGAGATCGCATCGAGAAGACAAATAACGTGAGAGCAAGAGGCAATTGGAGGTCCGGGGGGCATATTACTTTTGAAGACCGTGGATTGGTATTTTTGGATTCGATTCGCAAAGGACTTGTCCCTGCCTTCATTGTAAAAGTATGCTAATCGATCTCGAATTGGACCGAAGAAATGAAGGCCATAGTCACCGGGAATTGGTTTCACCGGCAGCTTTGTCGACGGCAGTCATTGTTTATGGACTTAA…
A12	NAU3897-175	CTCCAATTGGGTCATCATTC	GTACTCTTCAATCGGCCTTT	AAAAAACCCTACCTTATATATTAAATAAAAAAAAACCAAATCCAAACAAAATACATAAAAAGGACATTGCCTTTTTATGTACTCTTCAATCGGCCTTTAAAGTTAATTTACAAGTAAAGAAGCACAAAGTATTATACCCCAAGTAATTATAAGTAATTTTGAAGGGGCCAACCAGCTTCCACGAGGGCCCAATTGTTGTTACCAATGGCAATGGCAATGGCAATGGCAATGGCAATGAATGATGACCCAATTGGAGGAGGGATGGGTTACCTTTCTTTATTTATTAAAAATGTAATGGCAGCCGCAACTGCAACCCTAAATTTAGGATCTGAAGCGATTGCTGTTACATTCTCAGCTAGGGACTTATCTTCTTGAAATTTCCATTGGCGGGAGCTGGGT…
A12	Gh568-200	GTCTTTGATCAACTGAATTGTGTGC	TGAATGAAAGGGAAACAGGTTTACC	CGAATTGGAAATATCTGGGTACCCAATCTCTTAACCTTTTGATTTCAGGCCTAGTCTTGGAAAGATCTTCTCGATCATGACTTACTGCCATTATGGACACTGCTATTGTGGGAGATGCCATCGTCCCTCGTCTCATCTACCCTTCTCAGTCCTGCTGTTCTTAGCGCTTGCATTGATGTTGCTTGCCTTATCATCTTTAATCAAAATTGAGATAGATATGGAAAGTACTGGGGACAGTATGACATGGCTAGTTTTGCTCGCAGCATTGGCAATACTAGTGGTTGTTCGTTTCTTGTCTGCAAATTCTTGTCGGCAACCTCACTATTGTGGATGTGGAAGATGTACGACATGGAAGTATTGCTACTGAATCTACCTTTTCTGATCCCTCCCTGGTTTGTC…
A12	NAU1274-440	TGGAAGATGTACGACATGGA	CAAACAGGTTTACCCTGGAA	CGAATTGGAAATATCTGGGTACCCAATCTCTTAACCTTTTGATTTCAGGCCTAGTCTTGGAAAGATCTTCTCGATCATGACTTACTGCCATTATGGACACTGCTATTGTGGGAGATGCCATCGTCCCTCGTCTCATCTACCCTTCTCAGTCCTGCTGTTCTTAGCGCTTGCATTGATGTTGCTTGCCTTATCATCTTTAATCAAAATTGAGATAGATATGGAAAGTACTGGGGACAGTATGACATGGCTAGTTTTGCTCGCAGCATTGGCAATACTAGTGGTTGTTCGTTTCTTGTCTGCAAATTCTTGTCGGCAACCTCACTATTGTGGATGTGGAAGATGTACGACATGGAAGTATTGCTACTGAATCTACCTTTTCTGATCCCTCCCTGGTTTGTC…
A12	Y155	AAAGTTCCCACGCTCTGT	TACCCCATGAAGCAACGG	GCAAAAATTGGAAAAAGTTCCCACGCTCTGTTTTCACTTTTTCTTCTGTCACTTTTCTTGGGAAAAAAATGTCTCTTCGATGGGAAAGTGCCAGAAAATTCGTCGAATTGTCCGCATCCGACAAATGCTGAAGCAGTGGCGAAGAAAAGCCAGCATAACGGCCAGCAACAACACCATCAACAACAACGGAGATGCGCCGTCTGATGTCCCTGCTGGACACGTGGCGGTCTGTGTGGGCACAAGTCTCAGGAGATTTATCGTACGCGCGACGTACCTAAATCACCCAATCTTCAAAAAACTCCTCGTACAAACCGAAGAAGAGTATGGTTTCAAAAACATGGGACCATTAATCATCCCATGCGACGAGTCGTTCTTCGAAGAGATTCTCCGAGTCGTATC…
A12	me1em3-270	TGAGTCCAAACCGGATA	GACTGCGTACGAATTGAC	CATCACGCGTCCGGATCTGGCAATTCACAAGGCCATGGTTGCTCTCGCAACTGCAGAGGCAATGAAAGAATCTTCTGAGGACTTAAATGGTGATGGGTAGAATGACCTATGCAACAGAGAGTCTACGAGTGAATGAAATTAGCCAGCACCATTTTCTTGGAGCTGATGAATGCGTAAGAATAGACACCGTTTTCCCTGGAAACGGGTGGCCTGGAGTTGTCATTGACCGATCAAGTGGAGAAGTTCCAACAGGAAAGCTGTGGGCGTAGATTTTTGCTTTTGCTACATATCGTGGCAGTTCATTAACTTCACAGCTTTTTGGGGGCCCGTAGGTTCTTTTTAATCCCAGCAGCAGTTTACTCGGTTCGTAAAAACCATGCTTTGATCCTGCCAGTAAGC…
A12	cgr5556-145	CCGTAGACTGAACTCGGGTC	GTCACCTTCCGAGAAATCCA	GTGTACCCATGTGTCCTTCCCTCTAAGTTCTTTCAATCTCTATATGCTTCAGTTTCTCCCACTTCTTCCATATGTCTCCATGGCCCAAACTTCACCATCTCCCTCTGCTGGTACTCCCAGTCAGGAGACACAAGAACCCACAGTAGACTTGAACCTCATGATCATCGTGGCAGCCTTGTTGTGTGCCTTGGTTTGTGTCTTAGGTCTTCACTCCATGCTACAATGCGTATTACAATGCACCCATCGTACCCTGACCGAGCCAAGGGAATGGGTGGCCTCCCGTAGACTGAACTCGGGTCTTAAGAAGAAAGAAATGGTAGCTTTACCAACTTTGACCTATGCAAATTCAGGGTCACCGTCATCAGCTTCAGGTTGCGCAATTTGCCTTGCGGATTTCTC…
A12	NAU3666-280	ATATCCTTGACGAGGTGGAG	TAAGAATGAGGGAACCAACG	GGCACGAGCAAAGAGACAAATTAAGAATGAGGGAACCAACGATGGTGGTTGGCGCAGACAGCAATGCTGCTGCTGCTGGCGGTGCTGATGGATCACCTCTCCCTCCACCGACGTCTTCACCGCCGCAAGCATTAGTCGAGAGGCTCAAGGACTACGGCCAGGAACACGTTTTCGCCCTTTGGGACGAGCTTTCTCCTGATGAACGCCTCCACCTCGTCAAGGATATCCAGAGTTTGGATCTTTCGAGAATAGATCGGATCATTCGCTGCTCTCTTCGATCTCAAGGACTGCCGGTGGCAGCAATAGAGCCAGTTCCCGAGAGTTGCGTGTCCTCTGCAGAGGAGAGAACGATGGAGGAAAGGGAAAGGTGGTGGAAAATGGGATTGAAGGTTATATCGG…
A12	HAU1081-170	TGTCTCCCGTACTCAGTGAA	GGCTATGGGGTTACAATCAG	TTTTTTTTTTTTTTTTTTAACTGAAAATGCATCTGCATTGCAATTTGAATTTCTAAATACAACATAAATAATACAAGTAAAACGAGGGAAATAAAAGAAAAGAACTCTGGGGCATTTGAAAGCACTAGTAAAAGATAAAAAGAGCAACATCAATGAACAACCAGAAAGCCAGGGTACACTGCAAAGACCTGATTAATCAATCAATACATCATCATGTCAGCAGAAGGCATAAAGGGTTGATTGGTTGTGGAAAAATTCCATGGATTCATTAAACTATCATCATTGAGCTGATGATGAGGATGACAGTAGGCCGCCTGGTCAAAGTTAGTGTCATTTTGGAGAACCCCATTGCTGGAGTTTATGAAATGAATGATTTCATTGAGAGATTGCAACCTGTTG…
A12	Y066	AGGATTTGCGTGCTCTTGT	GCAGCGAGGTTCCTTTGTA	TTTTTTTTTTTTTTTTTTTTTTTTTTTTTAAAAATCCAATGCTACATTTTTTTTTGTTACTTTTTCATTTCTTTTATAAATAATAATATTAACATAAGTAATTATTTGGCATGAAAATTTTTAACTTCACAAATAGTTTATTTTTAAAAATTTTAAATTATATGGCAAAATATCAATCAAATTATGAAGTTAAAAAATTTTCAATACCACATTAACCATAATTTACGATTAGAGTTTCAAGTGCATGAACTTGGTGGGGGAATAAAGCCTGAACAAGTTGAATGCGGAGATGGAAGCGATGGAAAACATTAGTAAGCTTGCAACGAAGCCGCAGAGCAAGGATCCTCCGATTTGGGTGCAGAATCGAGTATATTTATTGCACCACTTGAGCCATTGGAA…
A12	NAU3401-400	ATGCCGACGCTTTAAGTAAC	CGATATGGGCATGTTTGATA	GACACTATGTGGGATCCAAAGAATTCTGGCACGANGGAAAAAACAGAGTACTCGGAGACCACACTGAAGCAAGAAGCTAATACAGCATCCCCATCGTCAGAATCCAAAGTGTTTGCGATATGGGCATGTTTGATAAAGAGAGGAAAGTACGAAGAAGAATCCGACAGTACTGAAGAGGAAGATGATGATGATGATGATGATCAAGGGCAGCAAGGGCAAGAAGATGACAAGAAAGGGACGTTGGTGACCGTCGATGGGGAAAAGAAACTTGACCTGGATACGTTACTTAAAGCGTCGGCATACATATTAGGTGCCACCGGGTCTAACATACTGTACAAGGCGGTGCTTGAAGATGGGACCTCCTTGGCGGTTCGACGGATTGGTGAGAACAGTGTGGAT…
A12	NAU1237-255	GTGGAGGTTACATGGAAAGG	ATACCAAGTCCTGCCGATTA	GGCACGAGCGGCACGAGGCCTACCAAGTACCGGACATCAATCAATGTCTTCTGTAATGGAGTTGACAGCATCTCAAGAAAGCCATGATGAGGGTAAAAATGAACGGTTAGATAATTTTCTTAACATGGATCCAACGCTTTCTAATAGTTTGTCACTCTCTGCTGATACTTTCCTTAAAGCTGCCATGACTCTCAAGAACCAGGTAGTGGAGGTTACATGGAAAGGAAGGGGAAGTGGCGGCGGCGGCGGCGGCGGGTTAGGTACGGGAATAGACCCGACTGTTTATACGGGTCTGCTGGGGACAGCTTTCACTTGCTTGAGATCTTACGAGGCTACTGGTAATCGGCAGGACTTGGTATTGTCCGCTGAGATCGTTGACACGTGCCTCTCAGTCGCACG…
A12	NAU3441-230	ACATACGAACGAACGAAACA	GTGGAGAACTGGGTTACTGG	ATATTAACTAAATCCCCTCATTCATTTTCTTTTAGCTCTTAAGTTGAAGCTGAACCATTTTCATACCTGTAGTCAAACTCAAAGGTCACTTTTTCAATATGGAGCATTGAAAATAAATAAAACTACTAACATTTTTCCACCTTTGATACTTCATCTTCATCCTTGGTACATTCTAATAAGTTAATTAAACACACCTCAAATCACACTTCAAAGAGAAAGAAAACAAAGAATTGAACATACGAACGAACGAAACAACCCCATGCTACCCCTACAGCCATATATATATATATATATATATATATATATATCCATATACCAGAATGCACTGCAACGACCACTAGCATATTAATTAAAAGATGATATAAAATGAAAGGGGGGGAAAAGGGTTCTTTACGGATA…
A12	NAU3812-270	TCCAAACAGCTTTCTTCCTC	AACAAAACAACCCCAATTTC	GGCACGAGAGAGATCTCTACTTTACATAAGAGTGTTCATTTCACCAAGTTCATCAAACCATGAAGAGATCGCTTGGCAGCTCAGATTCCATGGCTACTTTCATGTCCATCTGCCCAACCACAGGTCTAAAAAAACAACCCCAATTTCAATTAACCTCATCTAGAATTAAATCTTTTATTTTTTTTGGTTGCAAAATACCTTGCTTTAGTGTCTCAATTGGCTATTTGTTTTGTTTGGTTCAGATGAAGAAAGTCCAAGAAACAACCATATTTACAGTAAAGAGTTGCAGTCGATGTTAGATGGATTAGAGGAAGAAGGCTGTTTGGAGGAAGCAGGCCATGTTGCTGAGAAGAAGAGGCGTTTAAGCGTGGATCAAGTTAAGGCCTTGGAGAAGAATTT…
A12	Y040	CCATTGTTGGCGAATAT	TGGTCGTCTCCGTTGC	GGCACGAGATGCGGCGGCGCCTTTCTCTCACAGTTGTCAGATAGCAATAATAAAAATGGGTGGTTGGTAATTGGCGGGTGTGGGCTGGGGGAGAGAGCCATTCCTTGGTCGTCTCCGTTGCAGCAGCAATAATAATAACAGCAACTGCCATGCGAAAAAGGGTGTCCCTGATTCAAACTACGTAGTGCCCCTGGAGAAATCTTTTTCGCCTTCCAACTCCTCCTGCATCACTCGCCCTCTTATTGAAATCCTGCGCGACCTCAATAAGCGTATCCCGCATAACATCATCAAGTCTCCGCCTAATTCTTCCACTTTCCTCCCCTGGTACCATGCCAATCGCATGTTGAGCTTCTACACCCCTGGGTGGTGTGGAGAAATACATGATGTTATATTCGCCAA…
A12	GW61-275	GTTGCTCATCCTGTTTTCC	AACGGTGGTAGCCTTCTTA	CTTTGTTTTAGTTGCCATAACGTCACCTTCCAATACAACCCACAATGAGGCAACAATATGTCTTCACTACTCTCACGTTGCTCATCCTGTTTTCCCTCAGTTGTTCAACAACATTAGCCCAATCTCCGGCACTGGCCCCGGCACCTTCTGGTCCGACAAACGTCACCAAGATCCTCGAAAAAGCTGGTCAATTCACCCTCTTCATTCGTCTTCTAAAGTCCACTCAAGTGGCCAACCAGCTGCTCGGTCAGCTCAACAATTCCAACAATGGTATGACCGTTTTTGCACCAACGGACAATGCTTTCTCCAGCCTTAAATCGGGCACATTGAATTCACTCACCGATGAACAAAAAGTGCAGCTGGTGCAATTCCACATCGTCCCAACATACCTCACCTCGT…
A12	GW60-260	GTTGCTCATCCTGTTTTCC	AACGGTGGTAGCCTTCTTA	CTTTGTTTTAGTTGCCATAACGTCACCTTCCAATACAACCCACAATGAGGCAACAATATGTCTTCACTACTCTCACGTTGCTCATCCTGTTTTCCCTCAGTTGTTCAACAACATTAGCCCAATCTCCGGCACTGGCCCCGGCACCTTCTGGTCCGACAAACGTCACCAAGATCCTCGAAAAAGCTGGTCAATTCACCCTCTTCATTCGTCTTCTAAAGTCCACTCAAGTGGCCAACCAGCTGCTCGGTCAGCTCAACAATTCCAACAATGGTATGACCGTTTTTGCACCAACGGACAATGCTTTCTCCAGCCTTAAATCGGGCACATTGAATTCACTCACCGATGAACAAAAAGTGCAGCTGGTGCAATTCCACATCGTCCCAACATACCTCACCTCGT…
A12	NAU2096-200	GAGAGATAAACGGAGGTGGA	TTAGTCAAACCGAGCAGCTT	GGATGTCTTTCTCTGGCAATTTAACAAGAATCCATATTACAATCAGAATCTTTTTTATCTTCACAGTGTTGGTGTCTTGGCTCCTTCTTCAAAGCTTCTTTTAGCTGTAAATGCAGCTTGGTTTAACCCTATCCTTTTGAATGGTGGAAGAAAGGAGGGACTTCATGGTTGACTGCTGTGAAAAGGGCTTTTAGATCTCCTACTAAAGATACCCATGATGATGACAAAGACAGAGAGATAAACGGAGGTGGATCTTTAGTGAAACAAGATACAAGTCCTGTGAAGAGTGTAGGTAATAATGGTGGTGGTGGTGGTGGTGCAAGTACGGCAGCAGCGGAGAAAAGTGCATGCTATTGCTTGTGGCGTGTGGCTAAANGCAGCGAGAAGCTGAAGCTGCAG…
A12	Y136	GAGCCTGTCAAATGTCCACG	CGAACTCCCTTTCTCCCAC	AACAAGTTTCCNATCAACCACTGCCAATTATACCATGTGTTGTATTCAAACAAGTTCAATGAGCTTGTCCTGTTGAAATGCCTCTTTCTATTAGTTGCTTTGGTGGGTTGCAGTCCTCCAGTGGAGCCTGTCAAATGTCCACGAAAGATTCGAACTGCACCGTCACGAACTCTTACGGCGCATTCCCCGACCGAACCGTTTGCCGAGCATGGAACGTGGTTACCCGATATCGGAACAAGAGTCGGTTTCCATCCTATCGGCGGCAACTGAAGTCCAAATGAAAATAAAAGTGGTGACACATTTCTCTCACAGCATTCCCAAGTTAGTCTGCCCGGACGGCCAAGATGGGTTGCTTATTAGCACGAAGAACCTTAACCTTGTGGTGAAAATCAACCTGAC…
A12	NAU1278-270	ATCATGGAACCTGGTTGTTC	ATGAATTGCGGAGTCTAAGG	CTGCCCCATTCAAACTTAGACGTCAGGTCTTCACCATTTCCCCTCGATTTCCATTCCTTTGACTTCCTTTCATCATTTCAAGAAATGGGTTCAGGAGAAAAGGTATTTGTTTATGAAGATCTGGTGAAGCACAAAGACAGAAATGATTGTTGGCTTTTGATCTCTGGAAAGGTGTATAATGTAACCCAATTCTTGGAGGACCATCCTGGTGGAGATGAAGTTTTGCTTGCTGCTAGTGGAAAAGATGCGACCGATGATTTCGAAGACGTAGGTCACAGTGATGATGCAAGAGAGCAGATGCAGAAGTACTATATTGGTGAGGTCGATGCCACCACCATTCCCGCACGAAGGACGTACAAAGCACAGACGTCAACCGCGGCAACTCAACAAGAGGAGCCT…
A12	NAU2176-240	TGGCACTTGCTAAACCATAA	GGTTTGAGCAGAAGGGTATG	TTTTTTGATAAAATATTCGTATTAATCAAGTCTCAATTTACAATTTTATCTCACTCTCAAATTAAAAAAAACAGTCGTAAATTTACAAAGCTAATACACTAATAATTAACAATCAAACCTATTTCATTTATGGTTAAGTGGCCTAGTATGTTGGCACTTGCTAAACCATAAAAACCCTTTTTTCTTTCTTCATTTGAGGTGTTAATAACAACTTTTTTCTTTTTCTTTTCATCAAAGCCCTAAAACACCCAACATGATGGTGATGATGATGATGATGATGAAGTGACTTTTCACCATCAATCAACCCACGAACATTCCTAAACTCTTCTACATGACAAGGGATGGTAATCATACCCTTCTGCTCAAACCCATACTCTTCCTCAGCTTCTTTCAACAATT…
A12	NAU7111-170	CTTAGATAACTTTCCCATCA	TAGATCGAAAACGACATACT	CTGCCCCATTCAAACTTAGACGTCAGGTCTTCACCATTTCCCCTCGATTTCCATTCCTTTGACTTCCTTTCATCATTTCAAGAAATGGGTTCAGGAGAAAAGGTATTTGTTTATGAAGATCTGGTGAAGCACAAAGACAGAAATGATTGTTGGCTTTTGATCTCTGGAAAGGTGTATAATGTAACCCAATTCTTGGAGGACCATCCTGGTGGAGATGAAGTTTTGCTTGCTGCTAGTGGAAAAGATGCGACCGATGATTTCGAAGACGTAGGTCACAGTGATGATGCAAGAGAGCAGATGCAGAAGTACTATATTGGTGAGGTCGATGCCACCACCATTCCCGCACGAAGGACGTACAAAGCACAGACGTCAACCGCGGCAACTCAACAAGAGGAGCCT…
A12	NAU3921-180	TTGACTTTAAGTGCCCCTTC	CCATGGAATAAAAGACGTA	CCATGGAATAAAAGACGTATTTGCTTATTTATTTTAGCGTTTCTTTCTTTCTTTCTTTTTGCAATTAACAATCTTTACATAACCTTGATCTGTCAAAAGGAAGAGGGAAATAACTCTACATCTGCAAGCAAAAACGAACCTTCCTTGGTTTCGAATGAAACACAAGTAAAAGTACAATTCTCATGAAGGGGCACTTAAAGTCAACCCTGCAATGCCATCCCAACTGCTCTCATCAATTTATGGATACAAACGAAAAAATGAGATTGAAAACACTCTATGAATAGACAAGAAGATAATGAAGCCATCAACTATCAACCTGGTGTGGCATCAAAATCACAAAATTAGTTGGACCCTGGCCAAACAGAGGTGCATCCATATCTTGAGCCTGATTACGACCCT…
A12	HAU1666-490	GAGGGTGCATCAAAAATCAT	ATGGTTGGCGTTTAATTCTC	GCACGAGGGTGCATCAAAAATCATTTTAAGCACAAAGGAAACCAAGAAAAGAAAAAACAAGAAACCCTTTGTTATAATCTTATTTTATTTTATGTTTCAGCTGTTTACAGAACCTAGAACCATGTAATTTGGTTCTGTCTTGAATCTTTGTGCTCATTATCTTTTGCTATAGCTTTTTTTATCTGTAGATTTCATCTCTCTCAACTCAAGTCATGTCAATTGCATATACATATATACATATATATATAGCAGTTTAGGATCAAAGGAAGAGAGAGAATTAAACGCCAACCATTTAGTGGTTTAGCTAGCAAAAGAAACTAACCATGGAAGAGACCTTTGTGCCTCTCAGAGGTATCAAAAATGATCTCAGAGGAAGATTATTGTGTTACAAGCAGGACT…
A12	HAU1434-270	GGTTAGACCAGGAGCAAATG	TCACTGAGATTTGGAGCTGA	GGAAGGGGACGAACATTTCGGCGTGAGGCTTCTGATAATGACTATCAACTTTCAATGGCCATTGAGGCAAGTTTGGGAATGGCCAGTGATCCTCCAGCATCATCTACAGCACAGGCAGTCTCTAATCATAGAGACACAAATGATATTGATCCGCTTGTTCAGCCTTTTGAGTCATTATCTACAACAGATGCTGAATCATCTTCAAGATATCTTCAAGCTTTGGGGACAGGTTCAAGGGGTGGACCTTTGCAAGAATCTTCTTTTCCTCCTCTCCCTGTGGCTCCCAGCACCAGTCAACAGAAGTCCCAACATAGCTCAGGTTTACCGAATAACAACATGGCAGCGCATCTACGGAGACAGAAGAATGGGAATAAAAATGCTTTGAGTTCAGCTCAAGCT…
A12	NAU2202-175	AAACCCTAAAACAACCCACA	GTTCATGCGACTGTTGAAAG	AAGTTCCGTTTGGTACGAGTTTACATGTTGCTGTGGATTATCAACCATGAGCAACGTGGCTAAGTTTCTCAGATACTCTTCACTCACTATCTTCGAACAACCCATTGCAAAGGACCTTTGGCCATCCTCTACTTCTTCTTTCTAGCTTCTTCTTCTAGGGTTCTTGCCTTTGGGTAATCTTTGTTGTTGGGTTTTTTTTTTTTGAAGAAAATATGAGTAGTGGAGAGAAAAGCTTGAGGAACTTCCATTTACACCTACCACACCTTCATCATCATCATCATCATCAAGGGAAGAAACAAACGAGGGATGTGCCAAAAGGGTATTTGGCAATCATGGTGGGATCACAAGGAGAGGAGCGACAGAGATTTGTGGTGCCTGTTATGTACTTCAATCACCCCT…
A12	cgr6742-140	TACAACCCTGCAAATGGGAT	TTCTTCTAATGGGCATTTCTCC	CAAAATCCTCCGCCCTAATCATCTCTGTACAATTGGATCCAATCCAATGGCCGATGCTGTTGGGCCCCCGGTTTGCATAAACGACACATTGACGGACGACGAGTTGAGATCGATACTGTCAAGGCTGGAAAGTGATAAGGACAAGGAAGTGTTCGGTCTGGTCTGCAAGAGATGGCTGCATCTGCAGAGTACCGAGAGGAAGAAGCTCTCCGCTCGTGCGGGATCGCACATGCTCAGCAGGATGGCTGCCAGGTTCACACGTGTGCTGGAGTTGGACCTCTCTCAGTCCGTTTCCAGGTCTTTCTATCCTGGGGTTACTGACTCTGATCTTGCCGTTATCGCTGAAGGTTTCAAGTGCTTGAAGGTCCTCAAGTTGCAAAATTGTAAAGGTAAAAGTGT…
A12	NAU5419-330	CATATGTTGGCTTGGTTGAA	ATCAGAAAGCGGTAAGGTTG	TTTTTTTTTTTCTTTTTACAGTCAACCATATATTATAAGCCTTGCCATTTCTGTACTGCTATATGAAAACAAACACGGTCTACATTCGAGGATCGGTTTCATTCAATGTACATTGAAGGCAGTAAATATATGATTCGAATTGAGGATACATGATACATATGTGGGGTGGGTTGAACTGGAAAGGAGAATGAATGAACGAATACGCCATGGCAGCACATTTCAGGAAGCCATAACTGCAAGTCGGCCCATCCCACAATTACCGGCAATTCCAGCATTTTTCATATTCTTGTCACCAACTCACTGTTAATTCTATAGCCACCAACTTTTGGCCTGCTACCACCATACTTATGATCTGTAACAACCTTAACCCTTTCTGATATGCGATGGTTATGAATACTT…
A12	NAU4020-440	TGGAAAGGAAGCTAAGGTTG	TTCATCATCATCGTTTCGAC	CGGGCATCAAAAAGCATTACTCGAGACCTTATGGTGAGAAGAAATGGAAGTGCGAGAAGTGTTCCAAGAGGTACGCCGTGCAATCTGATTGGAAAGCTCATTCTAAGACCTGTGGCACCAGAGAGTACAGATGTGACTGTGGCACTCTCTTCTCAAGACGTGACAGCTTTATCACTCACAGAGCATTCTGTGATGCACTGGCTCAAGAAACTGCAAGGCACCCTCCTCCTTTAAACTCCATTGGCACCCATTTGTACGGAACTAGCAATTATATGGGCTTAGGGTTATCTCAAGTTGGAACCCAAATTTCATCCATTCAAGACCCGAATAATAATCAAACTGCGGCTGACATCCTCAAACTTGGTGGTGGTGGGGCTTCAAGGAGTTCCCAATTTGATC…
A12	NAU943-170	ATCTGTTCAATTTCTCGTCA	CAGTTGTTGGTTGATCTGGA	TTTTTTTTTTTTTTTTTTTTTTAATACTAAAAATAATCTGTTCAATTTCTCGTCAAATAATAATAATAATAATAATAATAATAATAATAATAATAATAATAATAATAATAATAATCCTTCAATTCAATAGAAATTAGAAAGTATTGTTTAAAAAATATAAATCTAAAAGAAATATACACAATTTTCCATAAAATAGAAGAAGAGGAAGAAGAAGCAGAGATCCAGATCAACCAACAACTGAAAAACCAGAAGAATGGGTTTCGGGGGGAAGCTATCTAAGAATCCATGGAATCATACCTTGGCCCAGCCAACATCATAACCTTAAATTCTTCGAAGTCAATCATCCCGTTCCCATCATTATCGACTCCGCTTATCATCTTCCTGCATTCAGTAATGGAG…
A12	NAU2715-180	CGAAAGATGGTTCCATTAGG	GGGGGTTCAGGAGATTTTAG	AAAGACGAAAGATGGTTCCATTAGGATGATGATAATAATAATAATAATAGTAAAGGATACTAAAACCAATCACACTACAGGGCTAGACCATCCCATCTAAAACCATTTTTTTTCTCTCAGTTACAAATATTTGTCAAGGGTTATTGTACATCAAGTGGATAAAGCTAAAATCTCCTGAACCCCCGTCGCCCACACTGCCGTAGGTTTTTTCTTCTTCAATGTAGACAAATGCTAAAATATGACTACCTAATCTACACATCTCTTTCTCATTCACTCACTCACTCTCAGCGTGTTGCTTCCCTGCTGCAAGCCCTCAAGGGATATGCATCCAGGTGGAGTGAAGAAGCCTCAGAGGAACGCCCCAACATAATTTCCTCGATAGGCTTTTCGCAAAATTTA…
A12	NAU3294-180	ACGATGTCGAGCTACCTTTC	ATTTGTGATTTCTGCGGATT	GTCGGACCAAAATAAAAAAACCCTTAAATCTCGTAAACAGGCCGACGCCGACGCCGACGCCGACGCGGCTCAGGCGCTCACTCACCTACAGCATCTCCCTTGAAGTAGTAGTCCCACAATTTATATATTCTAATTGCATTTCATTTGTGATTTCTGCGGATTTCGATTCCAACGATATATATAATAAACATTTCGAGGTCTATATATATATATATAAGAACAGATCGTTGACTATGAGCTCAGACACATGCGGCGGAGGGTCGCCGGCGCAGGGATCTAATGAGAAAGGTAGCTCGACATCGTCGGTGGACAAGCAAAGGGATAAGGCGAGGGTGAGTAGGACTTCGCTGATCCTATGGCATGCTCATCAGAACGATGCCGCCGCTGTCCGTAAGCTTC…
A12	BNL1679-160	AATTGAGTGATACTAGCATTTCAGC	AAAGGGATTTGCTGGCAGTA	AAATTCTAGCTGCCTAATCACACAAAAAGCAAATGTTATTTTCAAAGCGACAAAATATGCTATATATCTTAAGCACTATATATATGACCATGATGTTTTGAAACAGATAACCTTTTTATCCAAACTCACCTTAGCACGCTGAGATAAATCATCATGATCCCAAGTAAGGAAAAGCTCTTGAATCAAGACAGATGAAAGATAGTTCCTTAATCACAATATACACCAAGTCAATTGAGTGATACTAGCATTTCAGCTACTAATTAATAGAGATTTTGTCGGACTAAGTCCATGCAAAAAAATAAAACTCAATTTTCAAGAGATCAGAGACAGAGAGAGAGAGAGAGAGAGAGAGAGAGAGAGAGAGAGAGGAGAGAGAGAGAGAGAAAGAGAGAGGAAAAA…
A12	NAU3662-420	GCCTTTGTCAAAAGAGAGCA	TTAAATTAAGCCGGGGTGTA	TAGNTGGGGATCCAAAGAGATTCGGCACGAAGTTTTATATAAAACTAGTACAAATTTTATTATCCCTCGAATGCTGATTACAGATTGCTTCACCTAAAAGCAAAAATTGTAGCAAACCAAAAAGAAGAGGCGGCCGGCAGGTTTTTAAATCAAATACCCACCGCCACCGCTGCCAATTTCTCTGTCTCCGCCTTCGTCAAAAGAGAGCAGAACAGAAATAAAACAGCAACCACCACCACCACCTTTAAATTTAATTTCAATGACGAGGGCCCATCTTAAAATTAAAAGCCTTCTCACCATTTCAACTACTCTACGAATTTAAAGGTTTTTTTTTTTTACTTGATATAGAGTTATAACCTCATATTATGATTAATCTATTCATTTCGACCACTCTACCCC…
A12	NAU1151-160	TGGTTGCTTTGTATTGCTTG	CGTACTTGCGAAAGAGAACA	AAAACCCCCCTGAAGCTGCTGATTCTCTTTCCCCTAGCAGCCAACAAATTTAGGCTGGGGAGAACGCTTTTCGGCCCTTTGATCTTCTCTTGACTTAGATTTCGACTAAGTAAGAGGAGATCCATGGCATATCCTCCAGGTAAACTCCTATTTTCCTTTTTTATTCAAACCTTCGAATAAAGAAAAAGATCAACAAAACATAAAAAAAGAAAAAAAAGATCCAATCGAAAGGGAACGCCCAGAGATTTGAGTCTGGAAATCACCTTTAGAAAAATGGTTGCTTTGTATTGCTTGAGTTTTTGTATTTTTTTTGTTGCGTATTTGTGCGTAAAAAAATTACAATGAGCAGAGGCTTTGGCTTTATAGCCGAAACAGAAATAAGAAATATTCAAAAATAAA…
A12	NAU2170-250	TCAAGTCTCAACAATATGTACCG	ACTCGGCCAATGATTTGTAT	ATTTCCAACCATTCCAAGGCGTTGTCTATCGGAGCTAGAGTCGGGCAAGAGGTGGCGGCGATGAAGCTGGTCGGAGTGTCGGACTCGGTCGGCATAGATTTGGTGCCGTACCCTCCGCTTGTAATGAAAGGGGATTTCCATGCACAGCCATTCGAGAACCAGACCTTTGACTTCGAGTTCTCCAACGTGTTCGATCACGCGCTGTACCCGTGGAAGTTTGTTGGGGAGATCGAAAGGACGTTGAAGCCCGGCGGGGTTTGTGTTCTGCACGTGGCGGTGCTGCGGCGGGCGGATAAGTACTCGGCCAATGATTTGTATAGCGTTCAACCATTGGTGGAGTTGTTTAAGGAATCGGAGCTTTTGGAGGTGAGCAAAGTTGATGCATTTGGTCTCGATACT…
A12	NAU5492-2100	TGCTGTGGAAGAAAAGATGA	TCCAACCACATAAACCCTTT	GGCACGAGTCACCTCCTGTGGTTTTAGAGGATGCTCCTAAGAAATCATATGCTTCAATTGACAAAGTAATGAAAACTAATACAGCGTCTGCTCCGGTCTATGTTCCTACCAATAATGTGAGGGTGGCACCTAAAGAACCTCACTCCATTGTTTCTGCAAAACCTGCTCCCGCAACTGAGGTAGCATTACCTAACAGTGACAATGCACCTGAAAGTAGCAATGACAATGAGGAAGCTGAAGGACACTCCATATACGTACGGAATTTGCCTTACACTGCAACACCTGCGCAACTCGAGGTGGCATTCAAAAAATTTGGGCCCATTAAGCGCAATGGCATCCAAGTCAGAAGCAATAAGCAGGGATTCACGTTCGGGTTTGTTGAATTCGAAAATGCAAGTT…
A12	NAU5047-230	GATGACCTCGAAAAAGGATG	TCAAGCTCTCCACTTCTTCC	CCGACACAGCTTGGCTTGGACCCGATGGTTCCTGGCGGATTACTGTTGGTACAAGGTTTAATACCACCATAGGAACAGCCCTTGTTTTCCAAACGACAAACTTTTCGGACTATCAATTATTGGATGGGGTCTTACATGCTGTTCCGGGCACGGGTATGTGGGAATGTGTAGATTTTTACCCCGTTGCAATAAACGGGTCCGTCGGACTTGACACGACGGCACTTGGGCCTGGAATTAAACATGTCCTGAAGGCTAGTTTGGATGATACGAAAGTTGATCATTATGCAATAGGGACCTACGACATGATAACGGATAAATGGACACCCGATAACCCGGAAGAAGATGTAGGCATCGGGTTGAAAGTGGATTATGGGAGATACTATGCCTCCAAGACATTTT…
A12	NAU3713-200	GTTTGACTGCCAATCTCAAA	AGTGCGGTTGAGGTAAAATC	TTTTTTTCTTTTTTTTATATACGACATTCAATTTATTTAAAATAGTTTGACTGCCAATCTCAAATTACCTAAAACTATGGCCAAAAAGATTTTTTTTTTTAAAGTGATACATATGGTCTCAAAGGGATGATGATGATGATGATGATGATCAAAACTCTTCCAACAGTCCCGTCTGATTTTACCTCAACCGCACTCGATGAAGAGCCATATAAGCGATGAGTCGATAGCCGACCAGCATGAGTGCCATAATAGACACATCTATCCACATGTGACTCAGACCCATTGATTTGATGGCAGGAAGATCCCCGACCCTACACCACACTCCCTTTGAGCACTCGTAATAATCATCCTCTTTGTACTGAACTCCAAGCAGAAGCTTGTAGCAATAGTAGCTATAAC…
A12	cgr5151-320	CAAACCAGTTAAAGATCCTCCG	AAGGCTCCTGGTAGCACACA	CGAGCGTAGGAACAGAGATTGAGCGTAGGAACAGAGATACAAAATCTCAGTGAAAAGGTGCACCATGCATACTTCATTTCCCAGCACATACCAAGATTTAATACACACAAAAAAAGGGGGCTATTTCAGTTGACAACTAAACCAACCTACAAACCAGTTAAAGATCCTCCGATTAAATATTCTAACAGTACGAAGAACAAACTGAAACAGTGTTTTACAGAGCTAGGGTTGGGTTGGGTTGGGTTGTGTTGTGTGCTACCAGGAGCCTTAAAATGTCCCGGAGCCCTGCAACCATTTTTATCAATCAAACTGCAGTCCTTTTTATCTCCGATCAATCTCTATCCCCATTGCTTATTATAGTTCTGCTTCATGCTCTATATCTCACTTCCGATTTTGGAT…
A12	NAU5204-380	GGGTTCCTCTGCTGTTTCTA	CTTCAATCGGTGAACATGAA	TTTGTTGTATTCTATTTTCTGCTCCTGTTGTTTTCCACCAAGAAAGGAATCAGAATTCCTCTGCTGTTTCTATAAATCATTTCTCAATTCCCTTTCTTTTTTTTAGTCAGATTCTGGATTTGGAAAAAAAAAATCTTCTCTGTCTTCGGATTTCCTCACGTTTTCTTAAATCATCGATCAACGCCGACCTAGAACAAGAATAAAACGAGGAACAAACAACCTCTGATTGTCGAATTAACGAGGTATGTATGTCTTAACAGGTTTTTGTTTTTCGATTTTGATTTTGATTTTCTGGGTTTCATGTTCACCGATTGAAGAAATGTTAGGAAAATTTTCATATTCATATTATTATCATTATATGACTCATAATTATTATGGTGACCGTTCGATTTAATTCCG…
A12	NAU5079-800	ACTGACGTCTTCGCTTCTTC	TTTAGGGGTTCTCCCTTCTT	GGCACGAGAAAGCAAAGAAACCCCGATCGGCCCTCTTCATTTTATGTCCGAAAAGAGTCTCCGACGATGGCTTCCTAGATGCCGACGGCCACGAATTCCGCACCCATCGCCGACTCCAAGGCTACGGACGCCTCCCCCACATCGCCGATCGTTGAGAAGGTCGTCCAAGTACGACAGGATTCTCAAGCGATGTGCTTCTGAACCGTGTCTTTGGAGCAGTATCGGTGGAGATCAGCCAAGTAGGAGTAGTTTCGTCGTGGGATCTGAAGCTGAAAGGGCGCCTTTCTTTAGGCCTCATACTTGTACTGACGTCTTCGCTTCTTCCCCTTCTTTGCTGGGTTTTTGTTCTCCTTCTCCTTCTCCTTCTCCAAAGCAAGGTTTCGAGTTTGGGAGGCAAGG…
A12	NAU3160-300	GGTTTTGGGACTTGACTGTT	GGTTAGTGCCGAGAGGTAAA	GGCACGAGCAATGACGACCCTAACTCCAAATAACCCAGACTCCGTCTATGCTTTTACTGTTAAGGATGCTGAGGGAAACGATGTGGATCTCAATATTTACCAAGGAAAAGTGATGTTGATTGTTAATGTTGCTTCCAAATGTGGAATGACAAATTCCAACTACACAGAACTGAACCAATTATACGAGAAGTATAAAGATCAAGGCTTGGAGATTCTTGCTTTTCCGTGCAATCAATTTGGAGAGGAGGAACCAGGATCAAATGTTGAGATTTCTGAATTTGTTTGCACCTGCTTTAGATCGGAATTCCCTATCTTTGATAAGATTGAAGTAAATGGTGATAATGCCTCTCCACTGTACAAGTACTTAAAGTTGGGGAAATGGGGAATTTTCGGAGATGA…
A12	NAU2640-250	GTCTTTTGCCATTCTTGGTC	AACATGGGCAATGGTAACTT	CGAGGAATGTGGATGGAGGATAAGGGAAATTATCGAGAAAGATGGAGCCAATGATTGGAAGGTCTATTTCTACGTGTCACCTTATAAAAGGACACTCGAAACACTTCGGCACTTGGGTCTTGCATTCGAGCGGTCTAGAATTTCAGGCATGAGGGAAGAGCCTCGTATACGGGAGCAGGATTTTGGGAATTTTCAGGACAGGGAGAAAATGAGACTTGACAAAGCTCTTCGGCTGCGCTATGGTCGTTTCTTTTACCGTTTTCCTAATGGAGAATCAGCAGCAGATGTCTATGACAGGATCACAGGATTCAGAGAAACACTTAAGGCAGATATTGATATTGGACGGTTTCAGCCACCAGGCGAACAAAGCCCAAACGTGAACTTAATTATTGTCTCACA…
A12	NAU2672-230	GGTTCCGAAACTTTGTTGTT	TGATGGTGGCGATGATAATA	CTCTTTCTCTTGTTAGGTGGACAGAAGATATAAGATCTACTGTGATCAAATGAAAGCCGTAGTATCATCGTTCGAAGCAGTGGCTGGTACTGGGGCAGCATCAGTGTATTCAGCTTTAGCCTCTAAAGCCATGTCAAGACATTTTAGATGCCTAAGAGATGGGATTGTGAGTCAGATTCAAGCTACAAGGAAAGCCATGGGAGAAAAAGACACAGTTGCACCAGGCACAACGAAAGGCGAAACACCAAGGCTAAGAATACTCGACCAAGCTTTAAGGCAACAAAGGGCATTTCAACAGATGAGCATGATGGAGAGTCATCCGTGGAGACCCCAAAGAGGCTTACCAGAAAGATCTGTTTCAGTTCTTCGAGCTTGGCTGTTTGAACATTTCCTTCACCC…
A12	NAU2671-300	TTGCAACCCTAATGTCAATG	AAACGATGGGAAAAGTGGTA	AATAAGGTTAAAAGTTTCTGCAAATTAAAACATATAATATTCCCACTCAAAAGAGGAAAATAAATATATATGTGTAACCTTGCATTGAACTGGCATATCCCAAATTAAGCCTTTGCAGGTTAAATAAACTTGTTCTTACCGTTGAACAAAGTGTAGCAATATGTATATATATATGTATTTCAGTATTTATATATGCCACCTCTAAACTACTTTATCTACTGCCATTTTCATCATTTGATGAGAGCTCTAATGAACCCCACCAACAAACTGATCGATTTTGACCTTTTTTTTCCTTCTTTTGCTTTGCTATCCGGCCAAATCATGAAGCAATTGTGCCCCCATCAAGTTCCTGTAAGGCAAATGTTGTCCCTCGTTGTCTAAAAGTGAGTACTGAACTGG…
A12	NAU2868-500	GCAAAGTTGAATGATGTTCCT	GAATCCTTGCAATTCAATCC	ATTTAATCCCCTTGTAGATTAGTTAAGGTTCATATGACAATGAAGCAAAGTTGAATGATGTTCCTAGTTTCTATATATCAACTTCATTGAATGGTGAAAAACAACATCACATATATATATATATATATATATATAGGGAATTCGGGGGAAACAAACCATGATTCCCACTATATATTTTACATAAAATATCTAGGACAGATTCTCTTAATGGACTGGATCTGGATTGAATTGCAAGGATTCCCTCCATATAAGCTCCTTGATGTGATCCTCGGTGCACGATGATTGCTCGAAATCGAAACTGAATGGTCTGGGACAGACAGGCTCGTCGTTGATGTCGTGAAAAGATGCCAAGTACGGGTGACAAAAAGCCTCTTCAGCTGTGATTCGTTTGTTGGGGTC…
A12	BNL598-125	TATCTCCTTCACGATTCCATCAT	AAAAGAAAACAGGGTCAAAAGAA	GAGGCATCCAAGCTTCTCTAACTCCTAGAGATCTTCACTACCACCTCTCTCTCTCTCTCTCCTTCCCCCCTATAAATCCCTTTGTCTTCTCTTCTCTTCTTTGTTTCCTTCTTGTGCAAAAAGCTGTTACTCTTTTCTGCTAAAACTTTTATATACTGATGATTCTCAGTCTTATTTTAAATGCTCTCTTATCTCCTTCACGATTCCATCATCATCATGACCACAGCTTCCAGTTGTAACAACTAACTACACACACACACACTCTCTCTCTCTCTTTTGAAACCCTGAAATTCTTTTGACCCTGTTTTCTTTTTCTTTTCATAAATATGGCTTTGATCAATTTTCCCACTGATCATATCAAGCTTAGGAAAACGCTTTCACTCGAGAAAAAATCATTGA…
A12	CIR302-300	CCAAAGGCAGGATAAA	CAACCAGCCACTGAA	TTTTTTCCTTTATTTTTCCAATATGATCAAATTGATTATTGAAAGACCCCTCCCAAGTAAAATAGACCATCAAACTACAAACATCCATTGAACTAAGCAAAGCTAAACACATGCCTCTATGTTTAAAGGAACTTGTCAATGTTGTCTTTTGCTAAATGAAATGGTAAGAAATACAGATCAGTGCAAGAAGACACCAAACTATACAACTACGATAGGCATCGTAAACATACGCATGTAATAAGCCGCTAGACGCGGGTTTGAAAGAATGGTCTTAGTTGTTGCAAACTTTCATTCATTGAAAAAGGAAGTTTACTGGATTTAGATGTTCTAACATCTTCACGGTAGGAACTGTGTAGTTGCAAATAAACAAAGGGAGAAATTGTAGAAGTAGGTGGTTGT…
A12	NAU2251-165	TTCTCCAGTAACCAACAAAGG	AAAATATCATCCCCGTCAAA	AGCCCCTTTTTAACTCCATTATTAGTTCTCCAGTAACCAACAAAGGTCCCCCACATAAAAAATAGAAGAAGAAGAAGAAGGGGAGATTTAACTATGGCAGAAACCCAGAGCCGTGGCCTTGTTTTCGCCGGTAAGAAGCGAGGAACAGGAACCGATGACTTTGACGGGGATGATATTTTCGTGGCCAAGAAATCAATGTTGCCAACGATGGCAACGGAAGGCGACCCTGCCGCTGCATTAGCCAACGCTCGCCATGAATTCGGTGAACATGGTGGTGTTAACATGTCCATTGAAGCCTCCGCCACTTTCACCGTCATGGAACCTGAGACCATGCGCCGTATGTTCGCCGGTGAACTCGGTCCTGATCGTGATTTCTTCATCTATAGCCGTCATTTTAAC…
A12	NAU3860-250	AAAGGTCCCCCACTTAAAAA	TTAACACCACCATGTTCACC	AGCCCCTTTTTAACTCCATTATTAGTTCTCCAGTAACCAACAAAGGTCCCCCACATAAAAAATAGAAGAAGAAGAAGAAGGGGAGATTTAACTATGGCAGAAACCCAGAGCCGTGGCCTTGTTTTCGCCGGTAAGAAGCGAGGAACAGGAACCGATGACTTTGACGGGGATGATATTTTCGTGGCCAAGAAATCAATGTTGCCAACGATGGCAACGGAAGGCGACCCTGCCGCTGCATTAGCCAACGCTCGCCATGAATTCGGTGAACATGGTGGTGTTAACATGTCCATTGAAGCCTCCGCCACTTTCACCGTCATGGAACCTGAGACCATGCGCCGTATGTTCGCCGGTGAACTCGGTCCTGATCGTGATTTCTTCATCTATAGCCGTCATTTTAAC…
A12	STV033-175	TTCTCCAGTAACCAACAAAGGTCC	AATATCATCCCCGTCAAAGTCATC	AGCCCCTTTTTAACTCCATTATTAGTTCTCCAGTAACCAACAAAGGTCCCCCACATAAAAAATAGAAGAAGAAGAAGAAGGGGAGATTTAACTATGGCAGAAACCCAGAGCCGTGGCCTTGTTTTCGCCGGTAAGAAGCGAGGAACAGGAACCGATGACTTTGACGGGGATGATATTTTCGTGGCCAAGAAATCAATGTTGCCAACGATGGCAACGGAAGGCGACCCTGCCGCTGCATTAGCCAACGCTCGCCATGAATTCGGTGAACATGGTGGTGTTAACATGTCCATTGAAGCCTCCGCCACTTTCACCGTCATGGAACCTGAGACCATGCGCCGTATGTTCGCCGGTGAACTCGGTCCTGATCGTGATTTCTTCATCTATAGCCGTCATTTTAAC…
A12	HAU1454-230	TCGGAGATAAAAAGGACTGC	GGGGGCTATTTCAGTTGAC	AGAAAGCCGGCTAATGGTACAGAAGAGCCTCTGAATCACGTCGAAGCCGAGCGTCAAAGAAGGGAGAAGCTTAACCAGAGGTTTTACGCCTTGCGTGCCGTGGTACCTAACGTGTCCAAGATGGATAAAGCATCACTCCTCGGTGATGCTATTTCGTATATTAACGAGCTTAGCACAAAGGTACAAAATGCAGATTTAGAGAAACAAGAGTTGCAGAAACAATTAGAAGCAATGAAGAAAGAGCTGGAAAAGAAAGATTCATGCCCACAAAACCCCAAGACATCGAACCACCTTGGGAATAGACTGATAGAATTGGAAACCGAAGTGAAGGTTATCGGGTGGGACGCAATGATTCGAATCCAATGCAAGAGAAAGAACCATCCGGCAGCAAGGTTAATG…
A12	CIR362-230	GAGAGAAAGTGGAGGAAA	CTCCCACCGCTAAAA	GGCACGAGGGAAAATGCCAGATATGAAGATTTTTTCAGTAGAAAAAAGAACAAGAGTTCCAAGGAGAAAGCCAAATCTAGAGACATGTTGGAAGAAGATTCAGGATCAGATGATGAACAAGATGTGGATAAGAGAAAGAATGGCCCTTCTAAGCATGAAAAAGAACTTGACAAACTTAGATCTAAAATAGAGGAAATGGAGAAGGCCAACTTGGATCCAAAAGTTTGGACAATGCGTGGAGAGGTAACTGCAGCACAAAGGCAAAAGAATAGTGCATTAGAAGTTGATTTAGATTTTGAGCACAATGTCAGGCCTGCCCCTGTAATCACAGAGGAGGTTACTGCATCACTTGAAGATTTGATTAAGACTAGGATCAGTGAGGGCTTGTTTGATGATGTT…
A12	NAU4905-400	CGCCTCAATTCATAGAGCTT	CGGAAGTGCCTATGTCTTTT	GGCACGAGCCCACGCGAACAACAAGCGAAAGCAAAGTCCACCAAAAAAACAAAAGAAAAAAAGAAAGAAAGAAAGAGCAGAAATAGGTGTCTCTCTCTTGGACTGATTCTTTTTCATTTCCATTTCCATCTCTCTTCTCCCTATATATCAAAAGAAAAGAAACCATATCAAACAAAGGCAAAGCCAAAATGTTGGTGGTGAGAAACCAAATTAAAGAAACAAGAAAATTAGAAGAAGGGTGATCTATTCTCTTGTTGTTGATCAGCTTTTATCATCCATTCTTTGATTGCTTCATTCATTCATTCTTTCTTTCTTATCTTCTTCAAACTTGATTGCTTTCCCTTCACAATCACATTGCTGTAATGGCCGTTCAAGCTCAGTATCCTTCCAATGTCCTCC…
A12	NAU3778-230	GAGAAGCAGCCACTCATGTA	CCCCACCCTATGATGAATAA	TTTTTTCTTTTTTTTTAGCTTAAATCTCTAAATAATAATAATAATAAATCAAAAACCGGGTCACTCTCTCTCACTCACTTCTCGATATTCCAAAACTTAAGAAGCAAAAAATGTCGTCTAAAATGAGTGATTACCATGCCCCTCATTCAATATCTATATAAAACACGAGAAGCAGCCACTCATGTAGCAACTAAGGCCACCCCCAATTTTTTTATATGGTTTTTCATACTTGATAGATAGATAGATAGATAGATAGATGCTATTACATATGAGTGGGTCTGAAAGGAGGTATGCCACCCTGGCCAGGCATTTGCATCATTCCCGGAGATATTTGCGGCATTGAGGCTGGTGGTATGTAAGGATTATGATTATTCATCATAGGTTGGGGCATCGGTGGAA…
A12	HAU2229-230	TCGGCTGTTCCACTGATGCC	GTAGCAACTGAGGCCACCCC	TTTTTTCTTTTTTTTTAGCTTAAATCTCTAAATAATAATAATAATAAATCAAAAACCGGGTCACTCTCTCTCACTCACTTCTCGATATTCCAAAACTTAAGAAGCAAAAAATGTCGTCTAAAATGAGTGATTACCATGCCCCTCATTCAATATCTATATAAAACACGAGAAGCAGCCACTCATGTAGCAACTAAGGCCACCCCCAATTTTTTTATATGGTTTTTCATACTTGATAGATAGATAGATAGATAGATAGATGCTATTACATATGAGTGGGTCTGAAAGGAGGTATGCCACCCTGGCCAGGCATTTGCATCATTCCCGGAGATATTTGCGGCATTGAGGCTGGTGGTATGTAAGGATTATGATTATTCATCATAGGTTGGGGCATCGGTGGAA…
A12	NAU915-200	CCCGTTACAAACAAACCATA	GCGTGAGAGAAAGAACCCTA	TTTTTTTTTCTTTTTTTTGTTTAAACAAATAATCAATTTCATAACACATCATTCATAATACTTTCAATTATCATCTCTTACAATTTCAATATCATAATTGATATTCAAATAACTTTTCTCAATTGCGTACACATATCATTTCACTATATCAATATTCATTTCATGAACCAATTGGTTCATACATTTCATGTAATGGCCCATTTTCAGTAAAATCAGAATAGTGGTTGTAGTGAGCCAAATATGCCCGGGCCCGTTACAAACAAACCATAAAACATAAATAAATAAATAAATAAACCACAGCCCGTTAAAATGTCTTTTTTACAGTCCCTCAGTCCAATTACATGACCCTATAACTTATACCCTAGCCCAGTTACAAAACAACCCAAAGCTCTAAGACCC…
A12	Y138	CTCTGGTCTTTCAGGGGTTG	GGGTAGTATTGGGGCATTG	GCCCGTCAAACCCAAAGCTTCTCCTACACGTCTACTTTCCTCTCTCTTTTTTCCCCCTCTATTTCTCTTTCAATCTTTGTTACACAAATTATCTCCAAAGCTTGAAAATGAAGAAAGTGGTGCTGAAATTGGATTTTCACGACAACAAATGCAGACAGAAAGCCATGAAAACAGCCTCTGGTCTTTCAGGGGTTGAATCAGTTGCCCTGGACAAGGACCAAAAACTCACACTCACGGGAGACGTTGATCCAGTCGTGGCAGTAAGGAAACTAAGGAAGGTATGTTACACTGAAATAGTCTCGGTCGGACCGGCGAAAGAGCCGGAGAAGAAGAAAGATGAGCCCAAGAAAGACGAACCGAAAAAACCGGCGGATACGAGCAAAGATCCGCCCAAAGGCG…
A12	NAU2030-200	GCTTATCGAGTCCCCTGTTA	CCACTCAGAGACTGCTGTTG	AGTGGGATCCAAAGAATTCGGCGCGAGAAACAAACAGCAATATGGTCCTGACGGCTGGACGGCAGCTTGGGAAGAGTTTGGAGTCACAGTCATTGAATGACTTGGGTTTTTCGAAAAGATATGTGAGATGTTTGCAGATCGCTGAGGTTGTAAGTAGCATGAAAGATCTAATAGATTTTTGTCGGGAACACAAGGGTGGGGCAATTGATGGCTTGGAAAATTATCTTCGACATGCCAGTGCAGCCAAGCTCCAAATACAAAAAATGCAGGAAATGGAGCAGTTAGCAAACGTTCAGGGTCTGCCAACCGATAGGAATACGCTGAATAAGCTAGTGGCATTACATCCGGGAATGAACAACCCGTTAGGCAACAACCATCACATGGTCGGTAGAGGAACTT…
A12	NAU1301-200	AAACCCCGATTAGACATCAA	CAAGTGTGCTCTCTGCAATG	GGCACGAGCAGTTGTTGATGGATCTTCTGTAGGCCAGCAGGGCTCTCATCAAGACACAAGTGTCCAACAAATGCAGCAGAGTCAGCTGCTGCAGCAAGGGGCCTCTACTGCTACGTCTTTGCCTGCATCACAAACTGGGCAAGTTTCACTTCCCATGGGTCCACGAGTCCCAGGGTCCTTCATGCAAGATCCTAGTAATCTATCTCAGCTGCAGAAAAAACCCCGATTAGACATCAAGCAAGAAGACCTTCTGCAACAGCAGGTGTTGCAGCAGTTGCTGCAAAGACAGGATTCCATGCAGTTGCAAGGTCGAAACCCCCAGTTACAAGCTTTGCTCCAGCAACAGAGACTTAGGCAACAGCAACAGCAACAGCTTTTGCAGTCAATACCACCATTGCA…
A12	NAU5306-160	GCTAGCTCATCCTCGTGTTT	TCATGCTGTCAATCAAAACC	CCGGGGATATCAAAGAAATAATGAAAATCCCATCTCTGCCATAGAGCTTCACAGAAAAATCCAGTTTTGAACCCAGTTTTCCAAGCCTATTCCTAGTGCAGGTGGAGAGCTCCAAAGGGATCGCATTGATCTAGTGTTGATGATGGGCTTCCTTGAAAACCTTAACGAATTAATTATTGATTTTTGTTGATTCAGTTCAGTACCCATTGGATCATGCGATCCCTTCGGAATTTTCCATCGCTAGCTCTAAATTTTTATCAACCCTTTTCCCTCCTGGTAAGCTAGCTCATCCTCGTGTTTCCTTTTTGTGTGTGTGTGTGTGTGTGTTTGTGAAAAATAAAAATAAAAATGCATTTTTAGTTTTTTTTTCTCTGTAATTTTAGTTTCTACGTGCTAGTG…
A12	dPL0917-400	GTTGCTGAGGAATGGGAAGA	TGTGCAATTTGTGACCACCT	AGCTCTGTTCCCATCAGCAGAGTTGCTGAGGAATGGGAAGAGTTGCAGATTAAGGTGGATTAATTACTTGAGACCGGGGCTAAAACGAGGAACTTTTACGCCGCAAGAGGAGGAGACGATTCTCACCCTTCATCATTTGTTAGGCAACAAGTGGTCACAAATTGCACAAAATTTGCCTGGGAGAACAGATAATGAGATAAAGAACTATTGGCATTCATATCTGAAAAAAAGAATTGCAAAAGCTGAAGAAATGGATTCTCAAGCAAGGAGTCAATGCACAACTTCAAGCTCGGAAAACAAACAATCCACACCCTCCTCTCGAATTTTCTCTGACCAAATGCCAACCTATGAATCGTTCAATCACATTGATAAACTCTCGGTAAGCACTGATCGAGCCGT…
A12	NAU3519-215	CAAGCTTGAGCTTCTCATCA	AAAACAGTGATGGGTTCGTT	GTTTCTCTTCTTCTTCTTCTTCTTCAACTAAACAATCACTTATCAACCAAAACTCCCTCTTTCATTCCCTTTTTTCCCACTGATCATTACGTGTTTGTGTTTTTGTCTCAATGAGTAATATGAAGGAAAACAGTGATGGGTTCGTTAGAGCAGATCAAATTGATCTCAAAAGCTTAGATGAACAGCTCGAGAAGCATCTTAACAGGGTTTGGAGCAGCGAAAACAACACTAAGAATAATAATGATGAGAAGCTCAAGCTTGCTGGTAATAGCACTAACATGGCTACAACTTTCACCAAAAGGGAAAGACTAGAATGGGAGATCGACCCTTCAAAACTCATCATCAAAACCGTCATTGCTCGTGGTACTTTTGGCACGGTTCATCGTGGCATCTACGACG…
A12	HAU0780-2000	CAGCCAATGTAAAAGCAGTG	AGGCAATAAGAGCCGAGATA	GGCACGAGGCGTGCTGAAAACCAGAATGTTTCTGATTCAACTGGAACTATAGGGCGCTCTAAAGGGGCTTCAGTGGCTTCTTCGCATCAGCAAATATCTGTTGCAGTTGTGACAGAGTTTGTACGGTGGAATGAAGAAGCATTAACCAGATGCACTTTATTTTCGTCTCAGCCTGCAACACTTGCAGCCAATGTAAAAGCAGTGTTCACTTGCCTACTTGACCAAGTCAGCCAATATATTACTGATGGACTGGAACGGGCTAGAGATAGCTTGACTGAGGCTGCAACCATGAGGGAAAGGTTTGTGCTAGGTACAAATCTTAGTAGAAGGGTGGCTGCTGCAGCTGCTTCTGCGGCAGAAGCTGCAGCAGCTGCTGGTGAGAGCAGTTTCAGATCTTTT…
A12	AC188017.1_01			ATGGCTCAATACGGCGTCGTTTCGGCACCTATGAGCCCTTGCTCAAAATGGCGTCGTATGCGTTTCGACCCTAGCTTTTGCACAGTGCCTCCGCCACGATTCCACCGTGAAGGGTGGTCGGAGCCTCACCACGAAGGGCTTTTTGGCTCCTCTTCGCGCGGATCCGCCGACATCACAAGGTACACAACCAGCCTAGAGGCGGAGGCACGCGTGGAATTGGCGCGGTGTCATCCAGGCGAGTGTTGGAAAAGATTAGGGGATTTTCTGCGATGTGGGTCTTTGAAGCACCGGATTAGAAAGTGTCCATATCATGTTGATCAGATGCAAGCTATGGAACCAGCAATAGGAAGAGGTGCTAATCAGACTAAGGCGAGGCAGCCTACACTAGTTTATGCTGCT…
A12	AC188017.1_02			ATGAACCCTTGCTCAAAACGGCGTCGTATGGGTTTCGGCTCTAGCTTTTACAAGTTGCCTCCGTCACGATTCCACCGTGAATGGTGGTCGGAGCCTCACCACGAAGGGCTTTTTGGCTCCTCTTTGTGCGGATCTGCCGGCGTCGCAAGGTACACAGCCAGCCTAGAGGCGAAGGCGCACATGGACTTGGCGCGGCGTGTGTGGGAGGGTCTGGTTCCAGCTACGGCAAATTGGGCTACTACAGCTGCCCTTCTTTACTCATTGCCGTGTAATGAGAATGAAGCAAAGACTTTAACAGGACCAATTTTGCCCGATCCCGCTGAGCCTCGACTTCTTTGGTGCTTCTTTTCTGCATCTTCAAGGGGAGATGAGACTTGGCTTCAATATGCCCCGCTACAA…
A12	AC188017.1_03			ATGGATCTAAAAGGTATTATAAGGGAGAATGCTCTTCCTTACCTTCCGGCTAAATCGCTTTTTCGTTGCGCCGGAGTTTGTCGGGGATGGAGGTTTCAAATATCAATCGCTTTCTTTGCTCACAATCAATCGAATTCATTCCGTAGTATATCTGGCTTCTTTTTTCAATCACTAACAGGGATGCCAGCATTCATGTCTCTTGACCCCAGGGTTTATGGTGTTCCAGACCCATCCTTAACATTTCTGCCTGAACCTGTTGATGTTAGGACATCCTGCAATGGGCTACTTTGTTGCCAGGGACGTACTGCTTACCGCCCTTACTACATCTGCAATCCTGCTAACAAGCAATGGAAGGAACTTCCAAAACCAGACGGTGATCATGGGCCAGACCCTGCTGTA…
A12	AC188017.1_04			ATGTCTACCTCGATCAACAAATTCATCCTTGATCTATCTAAGCTCGAACCTCTCAATGGGATTAATTATCGTCGTTGGTCTCAGAGGATAGACATCTTCTTCAAACAACTTGAAGTTGACTACGTCCTTTTTGATCCACTTGCCATCGAGAAACCTGAATATTCTACCACTGCCTCCAAAGAACCAGATGCAGTTGCTTCAAAAGCTAAATCTGAAAAACACAACAAAATGGTAAGAGGTCACATGTTAAGCCATATGGTTAACAACCTCTTCGATTTGTTTATCATAAGTAAATCTACCAAATCCATCTGGGATACTTTGAAGAAAAAATATGGAGTTGATGATGCTAGAGTTAAGAAATATGTTGTTGGTGAATGTTATAAATCCAGCAGGAATAAA…
A12	AC188017.1_05			ATGTCATTCATAATCCTCTCGATGGCCTCCAACCAATACTCGGCCACAGTAAGGGTGACTCTAGTGACGCCCCTAAACAACTCAGCTCCATTGGATCAGAGTCATTCAGTTACTGACCCACGGCCCCCAAATCCAGAATGGGGTCAAACGACCCTCTCTAACACTCTCAACATGGCTTGGACAGTGCATCGTCCCCAGCTGAGCGGCTTTGAAACCCAGTCTCAGTAG
A12	AC188017.1_06			ATGCGGTCAATGAGAACAGATGTCAAGGAGGTGCAGTCTGAGTGCACCAACTCAACAATAACATTGATTAAGCTCGAGGATCAAATGAGCCAATTGATAAGCATGATAGGCGATATCAAAAGACCAATTGGGACTTGCATTCCCAGTAACACGGAGGATAATCCATTTAGGGAAGGTAAAGACCATGTGAAAGCTATAACACTCCGATTGGGCAAGGTACTGAGTAGCCTAGAAATACCTACCTTAGAGGTAACTATGGATAATACTGATGAACCTCAAGGCAATTCTCCAGAAGGGAAAGACGGGCCTAAACCAGAGGAGGAGAATGCGCCAGCGACTGAGACATGA
A12	AC188017.1_07			ATGGGGGCTGAGAATGGAAAGGGAAATGACGTTTCTGCTGAATCACCGACTTCGGTTCTCGAAGATGAGGAGAAGTGCAAAGAGGAAATCACTAAGTTGGAGGAGGAAACAGTTCTAGATGCCAAAAATGGAGATACTTCTCTTTTATCAGAGGCTATGGTCGAGGAAGAAGAGAAGCTAAGGGAAGCTCGGTTGAAAGAGGAGATAAAACAAGGGGAGCCTGAAGAGTCAGTGCACTTGAATGATACTCAGTTTACTAGATTGGACGAGCTTTTGACCCAAACCCAGATGTACTCAGAGTTTTTGCTTGAAAAGATGGAGGACATAACATTTGTATTCCGCTCTCACCTTTCTTTTGCGTGCACTTTTACCATTTTAATTGGTCTGAGTGTACCTAAG…
A12	AC188017.1_08			ATGTGGCGCTGCGTTTCTCGTAGCCTTAGAGCTCCATATTCCAACAGATCAGTTGCCGCTAACTCTCTTAGATCTAACATTTCCAGTTTCTTCTCCACTCATGCTGGGTCCCCTTATACAATAGTGGATCATACGTATGATGCAGTTGTGGTTGGTGCTGGTGGTGCGGGGCTGAGAGCAGCCATTGGTCTTTCAGAGCATGGATTTAATACTGCTTGCATAACTAAGCTTTTCCCAACTCGTTCACATACTGTTGCGGCTCAGGGTGGCATAAATGCTGCTTTGGGAAATATGACTGAAGATGACTGGCGATGGCACATGTATGACACAGTTAAAGGAAGTGATTGGTTAGTTGGTACATGGAATGCATTTAAGCATATGCTTCTACTTGATCTTTGG…
A12	AC188017.1_09			ATGCTGATATTTACGAAGAGGGAGTCTATGAACACTGGGAGATATAGGAGAATCAACATTTATTTAATGCTTGAATTAAGTCAACTTCAAGGAGAAACCATAGCTCTTTCCCAAAATGATAACAACCACATTAGTATACCCTCAAAAAAGCATCAAGATGTGTCAAGCCCAAAATTGAGCAAAGGAGAGAATACCATTAGAGATACGTGTGAGGAAGAGGAACCTCTAGATTGTTATTCATTCCAACAGACAAAAGAATATCCAGATAAGCTGAACGAAACAGCAACAGAAAAAGGCATGGAGCTTGTAGGGAAAATGGCTAGTGAACCAAACAATTAG
A12	AC188017.1_10			ATGGTTACTCAACGAATCAGCTGTTTGGGAAAGGAAGAACGTGCACCAAGCCCTAAGCTTGGCAACCCTGGGAAGTCATTAAGTGGAAGATCGGATGATCCTGTTAGGGTAGCCATTAGTTGGTCAATAAGGAACCCAGAACAACAGTTGATTGAGATTGCCGAAGTTAAAATTGATCTAGCCTTAGGCTCCCTTGGGTTCGATCCTCGAAGTACTCACCCACTCCGTTGTAAAACTATATTACAACTAGACATGTATACTTGTGGATACAGCCTTGGAATTCTATATTTTAACGCAGTATTCACGCTCTAG
A12	AC188017.1_11			ATGAGCCAATTACTGAGCATGATGGGTGACATCAAAAGACAAATTGGCACAGAAAGTAAGGAACATGTGAAAGCAAGTGCATTCAGATCGAGCAAAGTATTGAGTAGCCCAAAAACCACTACTCAAGAGACAAGTGCAGAGAATAATGATGATCCTCAAGAGGTATCCCTAGAATCAGAAGATGAGCCACAGTTAGAGGAGGTTCCCCAGTATTCCATGTTTTTAAAAGAGATGATGGCTAGGCATAAGAAAATTAAGGTAGGAGAAAAAGTTACATTAAATGCTTCTTGTAGCGTGATTATTTCAAGACAGCTTTTAAATGTGGCCATCAATCGAGCGATGAAGATAAGAGGAAGTAGGAGAACAATGTAA
A12	AC188017.1_12			ATGGAAGTGATACAATATCTCAGCTACCTCACTTTCAACTACACACTTCCTCATTATATTATCTACTCATTGCTTAAACAAGAAAGGCTTCTTCCAGAAGTAATATCGCATGTCATGAAGGAATTTCTTCCTTTGTTGGTATGTAAGCGGATTGTGAAAGAATTAGACAAATGGTGTAATCCTGATAGGATTGGAATTGGTCAGGCGAGCTACGATGCTCGTGAACGACGAATGAAATTGATGTATACAGGGATACGAAGGAGAATCACAGAAGGTCTCCAGGAAGCTAGTTACAGCACGAAGTCTTACGCTACGCTCTACAGCCCTTTCTTGCTTCTTGGACTACTTACTAGTTCTTCTCCAACCAAGAACTCCCTCTTACACGGGGTGCAAGAATAA
A12	nnbaa_2			ATGGCTTCAAGCGCTTCAAGATTTATCAAATGTGTAACAGTTGGAGATGGAGCTGTTGGCAAGACTTGCATGCTTATTTGCTATACAAGTAACAAGTTCCCGACAGATTACATACCAACAGTTTTTGATAACTTCAGTGCCAACGTTGTAGTTGAAGGCACAACTGTGAACTTAGGTCTTTGGGACACGGCTGGACAAGAGGATTACAACAGACTAAGGCCATTGAGCTACAGAGGTGCAGATGTCTTTGTCCTAGCTTTCTCATTAGTTAGTCGAGCAAGCTATGAGAACATACTAAAAAAGTGGATTCCTGAACTTCAGCATTATGCCCCAGGCGTCCCTGTGGTTCTGGTTGGCACCAAATTGGATCTTCGTGAGGATAAACATTATCTGGCTGAT…
A12	nnbaa_3			ATGACTGAAAGGTCTAGGTGGTTTATGGGATTGGGTCTCTTTCAAATAGTTAGACATGTTAGTTTTGGTCCTAGATTTGTTGTTATTCATTTGGAAAGTAAGATGCCAGAGAGGTCAAAATCTTCTTCTGTAAGTAATCTTCCACTCATCCTGGACATTGATGACTTTAAGGGTGATTTTTCATTTGATGCATTATTTGGGAACCTGGTTAACGAGCTCCTGCCATCTTTCCAAGAAGAAGAAGCAGATACAGCAGGTGGACATGGCCTTGGTGGGACTGAGGCTCTACCAAATGGACATGCCCGTGCCTCTTCCGATGCAGCAAAATTTGCACAAGGAGACTCTATCCCTCTATTTCCAGAAGTAGATGCTTTGCTATCACTGTTCAAGGATTCTTGT…
A12	nnbaa_4			ATGGATGGTACGGAGATAGAGAGACCCACATTACGGCTCACCAACATACCCCAAACCGCCGTTGCCAAAGACCTCTTAGACTTCTTCGAGTCCAAGCTCGGCCCTGATTCCGTCTTCGCCATTGAAATCTCTACCGACCGCAACAACTGGAAGTCTCGTGGTTTCGGCAGAGTGCAGTTCGCTGCTCCCCAAGCTATGTCCGATGCCCTTCGTCTCTCCCGCCACGATCACCTCCTTTTCAAGTCCCATTCTCTTAAACTCTCTCGAACTTATGATGACATCATCCCCAGACCCATCAGGGCCGACCATAGGCTTGATGGTGGAGTCCTTCATGCGGGTTTTATGTCTAGTGATGATTGCTTGCGTGTCTTGGAGCGCTGGGAGGGTGTGAGAGGTTGG…
A12	nnbaa_5			ATGGAAGAACACTACGGTTATCATTCATCGGTTGTTTACCCCATGGAGACAACCCAACCGGAGAACGTACTCAGTTATCTTCCTGTTGTAAACTACTCGACTCAGCCACCTGCCTTTGAGGAGCACGTGTTTGGGTTATCTGGGTCGTCACCTGGGATATCCGATGCTGATTCAGTGATTGCTGAGATTCCAAGAGCTGGTTTTGAAGATGACCGGCTTTCAAGTACTGCTATTAGGGCTAAAATTGCCTCTCACCCTCTTTACCCTAAACTACTTCAAGCCCATATAGATTGCCACAAGGTGGGGACACCGCCGGCGATAGCGACAATTTTAGATGAAATGGGCGGAGCCGATGAAAGAGGCTTAGACTTAGTTCCGTGCAGCGTGGATGCGGATCCC…
A12	nnbaa_6			ATGGCACCCATATTGTATTGTCTGAAGCTATTTTTAGCATCAGTTAAAGAGAAAGCTCGGAGTTTATGGATTTGGTTTGAGTACGAGGATATGATGGGGAGAACTAGCAATAAATATATGTTAGGAACAGGCATGCGTGAACCTAATAAAGTTCAATTTTTGAAACAACACATTCTGGTTGAAGCATATGATCGGTTAAATCTCTTGAAGCTCATTGGCAGGCTTTATGTACCTTCCCTGCTAATTGCATGA
A12	nnbab_01			ATGGCACCCATATTGTATTGTCTGAAGCTATTTTTAGCATCAGTTAAAGAGAAAGCTCGGAGTTTATGGATTTGGTTTGAGTACGAGGATATGATGGGGAGAACTAGCAATAAATATATGTTAGGAACAGGCATGCGTGAACCTAATAAAGTTCAATTTTTGAAACAACACATTCTGGTTGAAGCATATGATCGGTTAAATCTCTTGAAGCTCATTGGCAGGCTTTATGTACCTTCCCTGCTAATTGCATGA
A12	nnbab_02			ATGGAAGAACACTACGGTTATCATTCATCGGTTGTTTACCCCATGGAGACAACCCAACCGGAGAACGTACTCAGTTATCTTCCTGTTGTAAACTACTCGACTCAGCCACCTGCCTTTGAGGAGCACGTGTTTGGGTTATCTGGGTCGTCACCTGGGATATCCGATGCTGATTCAGTGATTGCTGAGATTCCAAGAGCTGGTTTTGAAGATGACCGGCTTTCAAGTACTGCTATTAGGGCTAAAATTGCCTCTCACCCTCTTTACCCTAAACTACTTCAAGCCCATATAGATTGCCACAAGGTGGGGACACCGCCGGCGATAGCGACAATTTTAGATGAAATGGGCGGAGCCGATGAAAGAGGCTTAGACTTAGTTCCGTGCAGCGTGGATGCGGATCCC…
A12	nnbab_03			ATGGATGGTACGGAGATAGAGAGACCCACATTACGGCTCACCAACATACCCCAAACCGCCGTTGCCAAAGACCTCTTAGACTTCTTCGAGTCCAAGCTCGGCCCTGATTCCGTCTTCGCCATTGAAATCTCTACCGACCGCAACAACTGGAAGTCTCGTGGTTTCGGCAGAGTGCAGTTCGCTGCTCCCCAAGCTATGTCCGATGCCCTTCGTCTCTCCCGCCACGATCACCTCCTTTTCAAGTCCCATTCTCTTAAACTCTCTCGAACTTATGATGACATCATCCCCAGACCCATCAGGGCCGACCATAGGCTTGATGGTGGAGTCCTTCATGCGGGTTTTATGTCTAGTGATGATTGCTTGCGTGTCTTGGAGCGCTGGGAGGGTGTGAGAGGTTGG…
A12	nnbab_04			ATGACTGAAAGGTCTAGGTGGTTTATGGGATTGGGTCTCTTTCAAATAGTTAGACATGTTAGTTTTGGTCCTAGATTTGTTGTTATTCATTTGGAAAGTAAGATGCCAGAGAGGTCAAAATCTTCTTCTGTAAGTAATCTTCCACTCATCCTGGACATTGATGACTTTAAGGGTGATTTTTCATTTGATGCATTATTTGGGAACCTGGTTAACGAGCTCCTGCCATCTTTCCAAGAAGAAGAAGCAGATACAGCAGGTGGACATGGCCTTGGTGGGACTGAGGCTCTACCAAATGGACATGCCCGTGCCTCTTCCGATGCAGCAAAATTTGCACAAGGAGACTCTATCCCTCTATTTCCAGAAGTAGATGCTTTGCTATCACTGTTCAAGGATTCTTGT…
A12	nnbab_05			ATGGCTTCAAGCGCTTCAAGATTTATCAAATGTGTAACAGTTGGAGATGGAGCTGTTGGCAAGACTTGCATGCTTATTTGCTATACAAGTAACAAGTTCCCGACAGATTACATACCAACAGTTTTTGATAACTTCAGTGCCAACGTTGTAGTTGAAGGCACAACTGTGAACTTAGGTCTTTGGGACACGGCTGGACAAGAGGATTACAACAGACTAAGGCCATTGAGCTACAGAGGTGCAGATGTCTTTGTCCTAGCTTTCTCATTAGTTAGTCGAGCAAGCTATGAGAACATACTAAAAAAGTGGATTCCTGAACTTCAGCATTATGCCCCAGGCGTCCCTGTGGTTCTGGTTGGCACCAAATTGGATCTTCGTGAGGATAAACATTATCTGGCTGAT…
A12	nnbab_06			ATGGACAGAACACAGTTTCACCGATGGAGAGGAACAAAAAACGTGAGATGGAGGCTGCTTTCTGATCGGTGTTCGAAGTCCAGTTGTGACGCCAAAGAGAGGGGAAAATGCAAGGCTATGCATGGGCGGGGAGGAGGTGAGGAGAGGAAAAAGGCACGGCACATGTGGACAGTCCCTACACGTTCAACGGCTGTTCTGAGTGGTGATGGTGGTGCTTCTCTCTCTTCTTCTTCTTCTTCATCTACCGTTAATTTCTTTTCAAAGGATGGACGTAAGATCAGTGTTGGTGACTGTGCTCTCTTCAAACCGCCCGAAGATTCTCCACCTTTCATTGGAATAATTCGTTGTCTAACTGCTGGGAAAGAAAACAAGTTAAAGTTGTGTGTAAATTGGCTTTAT…
A12	nnbab_07			ATGCAGATAGAAGGGAATAATGCGAATGCCAATGATGCAATCATGCTCGACAAGGATGGTTATGTATCTGAAACCAATGCCACAAACATTTTCTTGGTCAAGAAAGGCCGTGTTTTAACCCCTCATGCTGATTATTGTCTTCCTGGGATTACTCGAGCAACTATTATGGAGCTTGTTGTAAAGGAAAAATTTGAGCTAGTGGAACGAAGAATTAGCTTATCTGAGTTCCATGCAGCAGATGAGGAACATGGCCACAATAAAAACAGGAACATGGCCTTAATAAAAACAGGAACATGGCCTTCATTTGTCCAACCAGCCTGA
A12	nnbab_08			ATGTTTCTGTCTAGATTTGTAGGGAGAACAGCTCTCTTGGCTGCTGCTAAATCAGAAAGTTCAGCTGCGACCACCGCCGCCGCCGCATCAGCAGCTGCTCCTACTAATCTCAACCCACTTGAGCAATTTTTTGAGGCTGATAGAAATCCCGAAGATGAAAAACCTGTCTACGGTCGAAGTTGGAAAGCTTCTGAACTGCGTGTAAAGTCCTGGGATGATCTCCATAAACTATGGTATGTTCTGTTGAAAGAGAAAAACATGCTGATGACTCAACGGCAGATGCTTCATGCTCAGAATCTCCGCTTTCCCAATCCAGAACGCATCCCAAAGGTAAGGAAGTCGATGTGCCGAATTAAGCAAGTACTTACAGAAAGAGCAATTGAAGACCCTGATCCGAGG…
A12	nnbab_09			ATGGCTGCTATTGCTGCCGAGGCCATCCTTCTTGGTTTCCAACATTATCTTGTGATGCTTGGAACGACAGTGATCATTCCAACTTCACTTGTTCCCCAGATGGGAGGTGGAAATGAGGAGAAAGCAAAGGTTATCCAGACTCTACTCTTTGTTGCTGGTTTGAACACATTATTGCAGTCACTGTTTGGGTCTAGATTGCCTGCTGTGATTGGAGGGTCTTATACCTTTGTCCCAACAACAATCTCAATTATTCTTGCTGGTCGGTTCAGTGACAGCTCAGATCCTATTGAGAGATTTAAAAGGATAATGCGGGCGACTCAAGGTGCCCTCATTGTAGCTTCCACTCTTCAGATTGTCCTTGGCTTCAGTGGCCTTTGGCGTAATGTTGCGAGGTTTTTA…
A12	nnbab_10			ATGGCAACTTTTGCAGGGACTACCCAGAAATGCAAGGCTTGTGAAAAAACTGTTTACTTGGTTGACCAGCTTACTGCTGACAACAAAGTTTATCATAAAGCTTGCTTCAGGTGCCACCATTGCAAGGGTACCCTTAAGCTAAGTAATTATAGCTCCTTTGAGGGTGTCTTGTATTGCAAGCCTCACTTTGATCAACTATTTAAGATGACTGGCAGCTTGGATAAAAGTTTTGAAGGAACTCCTAAAACTGTTAGGGTAGACCGATCAGCTGACCAGGTCACCAACAGCAAATTTTCGGGATTGTTTGCCGGAACTCAAGAGAAATGTGTTGCTTGCAAGAAAACTGTGTACCCGATTGAAAAGGTGGCGGTTGATGGCACTTCATATCACAAGGCTTGT…
A12	nnbab_11			ATGGCCTTTTTCCTTGGACAAAGTAGCCTTGTGAACCACTTCCGATCTTATCAGAAGACACAGGCTTCCATGGCTGTGCCAACACGAGCATTTCATGTTGAACTTGGGGATCGTGAGAAAGCTCTCTTGGCAAAGGACCCTTCGTTAAGTCGTTTTAAATCTTATAAGAAGAGTGTGTCGACACTGAAGAGAATTGGGGATGTTCTTACAGTTGTTGTTGTAGCAGGTTGTTGCTATGAAATTTATGTCAAGGCAGTAATGCGAGAAGAAGCTAGGAACAAGGCAAAGGCTGGTGGTGGAAGTAAATGA
A12	nnbab_12			ATGAAAAGAGTTTTGCGGCGAAGAAGCATCCCAGATTCCGCCAAATTCAGGCAATGGATAGGAAAGTGTTTGTTAAATGAACCTAATCGTTTCCCGCCATCGATACAGCTTAGCTTTTGGGGTGTTTTTGTTGTTGGAGTTAGTAGTAGTAATGTCACAGAAAAGGCCCCAGGAGGATGTGTGGTTCAGGAGGTGATGAAGTTGCAGTCTGTCCAACATTTGCTGGAGCCAGTTTTGGAGCCATTGATTCGTAGGGTGGTCAAAGAAGAAGTTGAATTGGCTCTTAGAAAGCATTTGAATAATATGAAAAGGAATGGTGGGAAGGAGGTAAATTCTTCTGAGTCAAGAAGCTTACAACTCCAATTCTTAAATAATCTCTCCCTTCCTGTGTTCACTGGA…
A12	nnbab_13			ATGGGCCAAATTGAAAACCATAAAAAACTTAATTGTGAAGCATCAGAAAAGCGGAAGGACTGCGCGCATAAATATCCCATTCAAACGAAAACACGCGGATCCTCTAGCGGGTCGGGTCGATGGGTCGGGCATGGCCAAAACGACGTCGTTTTGGGGCTTAAGTGTAGCCCCCAAAACGACGTCGTTTTGGAGGGCTATATAAGGCCTAAACTAACCAAAAAAATCATTTGGGGAGAGGGAAAGAAAAAAAAAAGAAGAGAGAGGGAAGAGAGAAGGGAGAGAGAAAGGAGGGGGAAGGGGAATCCGGTCCGGGGGGTCGGTCACCGGACGGCCACCGGAGGCTCGCCGGCGCCGGCGCCGGCCACCGCACGCGGTGGCCGAAAAAGGGCATGGCCGGTG…
A12	nnbab_14			ATGATCGCTGGTCATACCCTTTTAAGTGGGAGTGAGAAACTACGCCTTCGTGAGGTTTTCACCTCCGCATGGGATAGTGAATCGCTTCCGGGATACATCCGTACCTATGTCTTCGTGAGATTTTCATCTCCGCATGGCCATAGGGAAATGTGTCGATTCACGTTCAGTATAGATAGAAAGCTTATCATGGAAAAGAGGTTTCTTGATAAAGTAGAAGACAATGCAGCTGTACGAGTGTGGGCTGAGACGATGTGGAGAGAGAAAGGCGATAGTCTTGCAGAAGGGTACGTATCAGAGTTATGGGACTTCACCCGTATCAGCGTAATCCAAAATGATCTTCGAGAAATGAAGGAAATATGGGATCAATGGGACGATGGGACCAAGCAGATGTTTTACTGT…
A12	nnbab_15			ATGGGCCAAATTGAAAACCATAAAAAACTTAATTGTGAAGCATCAGAAAAGCGGAAGGACTGCGTGCATAAATATCCCATTCAAACGAAAACACGCGGATCCTCTAGCGGGTCGGGTCGATGGGTCGGGCATGGCCAAAACGACGTCGTTTTGGGGCTTAAGTGTAGCCCCCAAAACGACGTCGTTTTGGAGGGCTATATAAGGCCTAAACTAACCAAAAAAATCATTTGGGGAGAGGGAAAGAAAAAAAAAGAAGAGAGAGGGAAGAGAGAAGGGAGAGAGAAGGGAGGGGGGAAGGGGAATCCGGTCCGGGGGGTCGGTCACCGGACGGCCACCGGAGGCTCGCCGGCGCCGGCACCGGCCACCGCGTGGGCATGGCCGGTGTTGGTGGTGGGAGTG…
A12	nnbab_16			ATGGACACAATTACAGCTGGACAATCTAGATTAGTCTATGCGAAAGTTTGTGTAGAAATTGATGCAAATCAGATTATTCCTAGAATAATTGATATAGTCCTTAAGGATAGCTCAACCAGAATATTGTGGGTTGAGGTGCCATGGATACCACAGCGTTGTTCAAAGTTTTCAATTTTTGGGCATGTTGACAAAGCTTGCCCCAAAAAGCTAAAGGAGAATAATAAGGTGCAGGTTTCTAAGCTAGTGGCAGTTTCTGATCGAAGTATTACTTGTAGTTCTCAAGCATATTCTAAGCAGGGTTATTTTACAGCAATCTATGGGAGAAATGAGAGTAGAGAAAGATGCAGATTTTGGGAACATTTGAAGGACATTCAACAAGGTGTTGGGGGTAATCCATGG…
A12	nnbab_17			ATGGCCGACCACGGGGCGTTCGGCTTTTTGCAAAAAAGAAGAAGAAATTTCAATGACCAGGGTATAGGAGTGTCAGACGCGTGGAGCGTGGTGGCCAAGGCTGAGGGGCATGCGTGGGGCGTGGTGGCCAAGGCTGAGGGGTATGCGGCGGCTGAAGGTCTTGGTACCTAG
A12	nnbab_18			ATGGCTTTTCCTTCCTTTCTCTTCCTCCTCATCCTCCTTCCCCTTTTCTTCTCCAATATCCCTTTCTCACTCTCACAGTCCCAACTTTCGCCTGACTATTACAGGCAATCTTGCCCTAACTTGGACAACATCATTCGAGATGTCGTCACCACCAAACAGATCAGCAACCCCACCACTGCCGCTGGCACCCTCCGCCTCTTCTTCCATGACTGCATGATAGGAGGCTGTGACACTTCCGTACTCATCTCCAGCAATTCCTTCAACAAGGCCGAACGTGACGCCGACATCAACCTCTCTCTTCCCGGCGATGCTTTCGACGTAATTGTACGTGCCAAGACTGCCGTTGAGCTTTCCTGCCCCGGCGTTGTCTCTTGCTCCGACATCCTCGCCTTGGCCACA…
A12	nnbab_19			ATGCAGAAAACCTGCAAAAGAAAGCAGCTTCGGCTGGATGGGCGGTCCCAGAAAACACCCAAATCAACCACTGAAGAGCCATACCCATGTCACCATAGACCCACCCCTGAAGAATGTAGAGCCGTAAGAGACGAGCTCTTGGCTCTCCATGGTTTCCCTCGAGAATTCCTCAAGTACCGCCGTCACAGGCTCATCAAAATGGAGCCCTTCAGTAACGAAGCACAGTCAGAGCCGTTGATTAACAGTGATGATGGGGATGATAAGGAAGAAAGCGTGTTGGATGGTCTGATCAAAATTGGGCTCTCTCAGAATACTACTGAGCTTAATTCCCAAAAGGCTTTTGCTTCTCTCAAGTCTGTTTTTCCCACCTGGGAAGATGTATATGCTGCTGAAACCAAA…
A12	nnbab_20			ATGGGAAACCATCGAAGCAGCCTTAAACCACCTCAAAATTTCCTAATAGTTTTAAAAATCATGCTTAAAGTAGTCAAGAGAAGTAGCTTTTTCATTTTAAAGGGTCCAAGATTCTCATCTCATGTTTTGGCAGCCAACCATAATCAACTTACCTTATCCAACAATCATCTCTCTATACAGCACACAATCTTTTATTCCCTCTCCTTTATCTGCAACATCAACTCAACAGAAGGAAGAAAGGGTAGTGGTGGGGGAGCGTTATCGTCTACGTGCAATGAAGCTGCAGAGAGCTCTAAAGCTATAGCTTCTTCAAGAATGAGGTTGGAGCTGGAAAGAGGTCTGTCATTACACTTTGTGGGCTGGTCGGAGAAGGTTGGTGATGGTGATGGCAGCGCAGGC…
A12	nnbat_Scaffold000001_02			ATGAATACAGGAATGTCAGATATCGAAGCTACTGCAAGCTCGGGGATCATCAAGGATCGTCACCACACTATCGTACCTCATTTTGGGTTGACACAAATTCGGAGTGGCAAATTGGCTATTCAAATGACATATTTTTGTCCACACGGGCAGAGACAAGGGTGTGTGTCTCAGCTGTGTGCGATACACGGCTATGTTGCATGGCTATGTGTCCCCTGGGGTACAATTCAAATGGATCCCGAAAGAGCTATAGCAGACGATGTTAAAAGCAATGCGCCTGCTCCTGTGCAAGGGATGGTGCAAGCTGATTCTCGACAGGCTATGAGTAGCCGTGATGGTGAGGCTAAGCAAGCCTTCTATCAGATGATGAATGATTGGTTCACCCAATATATTAGAACTAAT…
A12	nnbat_Scaffold000001_03			ATGGAATTTGAGATCAGCGACAAAGTGTTTTTAAAGGTATCTCCGTGGAAGAAAGTTCCTCGGTTCGGTAGAAAAGGCAAACTGAGTCAAAGGTTCATCGGGCCGTATGAGATTATCGAGCGTATTAGGTCGGTAGCTTATAGATTATCATTGCCACCAGAGCTAGACAAGATTCAAGATGTGTTTCACGTATCGATGCTTCGACGATACAGATCCGATCCGTCACATGTGATTCCTCCGTCTGAGATAGAGAAGTCCGATATGACTTATGAAGAAAAGCCAATCTGTATATTAGCTCTTGAGGTTAAAGAGCTACAAAATAAGAAAATTTCGTTAGTTAAAGTGATGTCGCAGCAACATGGAATTGAAAAGGCCACGTCAAGAAAAGAGGAATTTGAA…
A12	nnbat_Scaffold000001_04			ATGGACTTACACCTCACAATCCTCGTGTTTACTGTCCTAATAGACTCTATTGGTTGCCATAGTCGAGCTATGTTCTTTCACCTCGTAATCCTCGTGTTTACTATTACGACAGACTATCTCATGTTTAGTGTCCTAGCAGACTACCCTATGTTTAGTGTCCCGATGGACTACCCCATGTTTAGTGTCTCGACAGACTCTATTGGTTGCCATAGTCGAGTCGGTCTTACGTCTTATACCTCTTTGAGGTATCGCCTTGAAGGACATTATCATCATAGCGATGTTGCCCCAAAAAGTGCTAACTGTTGTCGCAGTGTTGCTCTATGGAACCTTACATCAGTCAACATTGATTCATCTTGTATCTACCTTGATACTCGAACACCGAAATGTCCCCCTCGATAA
A12	nnbat_Scaffold000001_05			ATGGAGGTCAACATAGAGGTCTCAATCGATGACCAATATGTGGCAACCGATACATTTAACATTCCTTCTTATTCGAAGGCTAGTACCGTTGTAGACGTAATAGGACTTTCAGGCAAGGAGCGACTATTGCGGTGTAGTAAAGGTGATGCTCTTTTTGGGGTGACGACGGTTTTCGTTATTACACAACCCATTAATAATTACAATCGTTACTGCGCCGACTTGAATTTGACCTTTTTTGTGTCGAAACATCTGCTCTCCACATAA
A12	nnbat_Scaffold000001_06			ATGTCTGGGACATTGGCATCGCATTTGATTTCGTATGTCGTAGCTATCGGGAGCTCGGGGATCGTCGAGGATCATCACCACACTATCAAACTCTATTTTGAAATTCATCATTTTGGGAGGACCCTTAATGGGTGGCAAATTGGCCTTGTAAATGGCCTATTTTTGCCCACACGGACAGAGAGCTACGGTTTAATCGATTCTAGGACTAATGTAGCGTATAAATTGGATCCCGAACGAGCCGTAGCTAACAATGTCGAGAGTAATATGCCTGCTCCCGCGCAAGGGACAATGCCGTCTGACTCTAGACAGGCTATGAGTAGCCATGATGGAGAGGCGAGACAAGCCTTCTATCAAATAATAAATGATTGGTTCATCCAATTTATTGACCAGAAACGTAAA…
A12	nnbat_Scaffold000001_07			ATGGAAGTGCATCTAGCTGGGCAAGCTTTCTGCAGAGGTGGTAGTAAAACGAGCCTAGTTGGACGTGCTTTCTGGAATACTCATCTAGTTGGATGTGCTTTCCCTCAACAATCAAAAAGCAATGGCTTTTTGAACGTTGCCGTGCCAACGGTGAATGATCGTGTTTTGGAGAGCTTTATTGATAATATGGGAAAGCATGCGATCCCTGAAATTCATGGCTACTTATGGAGGCCAAAGCACACTTCTCATCTTCCATGCAATGAGTATACAAACACACTCGAGGACGTAGTGCTGCAACTTGGTTTTCCAATGGATGGGCCAATAGTCATCACGGGATTAGCAATCATTTTGGGTAAGGTACATATTTTGGGGCACCGATATCCCTACATGCTACACCCT…
A12	nnbat_Scaffold000001_09			ATGGATCAAAGATTGGAAAGACTTGAACAACTTCAAAGTGAGACGCAAGACCTGCTACAAATGCAAATGCAAGAGCAACTAGCAAAGATCCTGCAAGATATAAGGGACCAAATGCTAGAGTCCCAAAGGAATACGATGAATCAGTTGTCCCAATTACTGACTAAGGGGCTAAGAAAAGGAAAAAACTCCATGATCAACGTTGGGGAGGACAATGATGAGCCTCTATACCCTCCGGGTTTCACCCCGATAAACAATCAGACATGTCCACAAGATGTCGGTACCCCGGCACCCCTGAACTACCCGACGGGCTCAGGTTCCAATCCAAGGGACAGTCCAACCAATCATGAAGTTCCTGATCTAGAAAAAGCAAAGGTTGAACTGGAAAGACAACTCGAAGAT…
A12	nnbat_Scaffold000001_10			ATGGATATCGAACTGAGAAGAACTTTATGTAGTAAAGATGACCTGTTTTGGAGGGGCATCAATATTGACCGAGAGGGATGGCAAAGATTTGCCCAAGTCGGTGAATTCGGATTTCGTCAAGAAGTATTTCACTTAGAAAATGAGAGGCCAAGGCGAAAAACCTCAAAGGGCGCTTTGAGACCTTCAAAAAAAAAGAAAGAAAGAAAGAAAGAGAAGAAAAAGGAGAGGCCAGAGCGAAAACCCGCAAAGGGCGCTTTGAGACCAAAGGGGATTTGA
A12	nnbat_Scaffold000001_11			ATGTATCGGTTTCCTTGGGTGTTGTTTCTGGTAGCAGCAGTGAACATGGCCGTTGCTGCAGAGCCTCTCCGGCCAGGGTTTTACTTTGAAACATGTCCGCCGGCGGAATTCATCGTCAGAGATGTGATGAAGAAAGCCATGATTAGGGAACCAAGAAGCCTTGCCTCTGTTATGCGCCTTCAATTCCATGATTGCTTTGTTAATGTATTATACAAGTCTGTTCAATTCCATGATTACTTTGTTCATGACTTTTTGCTTAAGCCTGCTTTTGTTTTGATTCAGGGCTGTGATGGTTCGTTACTCTTAGATGATACAGCAGACATGGTTGGGGAAAAGCAAGCTCTTTCAAATATAAATTCGCTACGATCTTTTGAAGTTGTGGATGAAATCAAGGAAGCC…
A12	nnbat_Scaffold000001_12			ATGAAGTTCAACATTGCAAACCCAACCACTGGTTGCCAGAAGAAGCTGGAAATTGACGATGACCAGAAACTCCGAGCCTTTTTTGACAAGAGGATCTCACAAGAAGTCAGTGGTGATGCCCTTGGCGAGGAGTTTAAGGGCTACGTATTTAAGATCATGGGAGGCTGTGACAAGCAAGGTTTTCCTATGAAACAAGGAGTTCTCACACCTGGCCGTGTTCGTCTGTTGCTTCACAGAGGTATTCCTTGCTTCTGTGGGTATGGGAGGAGAAATGGAGAGCGTAGGAGGAAGTCAGTTCGTGGGTGCATTGTTAGTCAAGATCTTTCAGTTCTGAACTTGATTATTGTGAAGAAGGGTGAAAATGATCTTCCTGGGTTGACTGACACTGAAAAGCCAAGA…
A12	nnbat_Scaffold000001_13			ATGATTGGATCGAGTGGAGGAAAGAGCCTGATGAAAGTTTCTAAAGAATCATTCAACAAGTTCCAACTTCAATACATTCCCGATGCAAGACGATTCCAAATGATCGAAAAAGGTAAGGTTGAAGGTGAAATCCAACCACTAGTGTTTGAAGTTTGCTTCGTGCTCCTACCAAGCTGCCAGCCAAGAATTGAGCAAGTCAATGTGAGATGGTTATCGAGAGCAACTATGCCAATTCCATCGACCACAGGGCTAGTGATGATGCAAAATTTTTCTCAAGAAATTGGCCCGATTTGGGGACAAATCGCTTTAAGGAGGGAGGGGATGATGCGATCACACCCGAGCACACTCTCGGACCAACTTCCTAAGCGTCGCCTGCACTACCTTCTTACATGTATGAAC…
A12	nnbat_Scaffold000001_14			ATGGGTGTAGGTGCCGATGCCATGTCCCAGACATGGTCTTACACTGACACATCTCGTAGCCGATGCATGTCCCAGACATGTCTTACACTAGCACTCGTCTTAATGCCGATGCCATATCCCAGACATGGTCTTACATTGGCTCCCATAATGTGGCCGATGCATGTCCCAGACATGTCTTACACTAGCTCACACAAGTGA
A12	nnbat_Scaffold000001_15			ATGGCCTCACATGCCCGTGTGCCAGGCCGTGCCAAAACTGTAGGGTATACTGACTTATGCCATACGGCTAAGTCACATGCTCATGGACATATGGCCGTGTTGCTTGACCGTGTGTCACACACGGCTGAATCACATGCCCGTGTGGACGAAAATAGGCTATTTACCAAGCCATCTTGCTCACCCAAATTTGCATTCACCTACACAAGTCAAATGGCATATAACATGGCATGA
A12	nnbat_Scaffold000001_16			ATGTCTTCTGTAATGGAGTTGACAGCATCTCAAGAAAGCCATGATGAGGGTAAAAATGAACGGTTAGATAATTTTCTTAACATGGATCCAACGCTTTCTAATAGTTTGTCACTCTCTGCTGATACTTTCCTTAAAGCTGCCATGACTCTCAAGAACCAGGTAGTGGAGGTTACATGGAAAGGAAGGGGAAGTGGCGGCGGCGGCGGCGGCGGGTTAGGTACGGGAATAGACCCGACTGTTTATACGGGTCTGCTGGGGACAGCTTTCACTTGCTTGAGATCTTACGAGGCTACTGGTAATCGGCAGGACTTGGTATTGTCCGCTGAGATCGTTGACACGTGCCTCTCAGTCGCACGTGCCTCCCCTAGACATGTGACATTTTTATGTGGTAGAGGAGGG…
A12	nnbat_Scaffold000001_17			ATGTCTCAGACATGGTCTTACATGGGATCACATAACGATGCCAAAGCCATGTCCCAAACATGGTCTTACATGGGATCACATAACGATGCTAAAGTCATGTCCCAAACATGGTCTTACATGGGATCACATAACGATGCTAAATTCATGTCCCAAACATGGTCTTACATGCGATCACATGTCATTGCCGATGCCATATCCCAGATATGGTCTTATACGGGAGCTCATCCACTCAAATGTCAAAACGATGATACCCTAAACATTCCCTAG
A12	nnbat_Scaffold000001_18			ATGGATCCTGATTGGGCTGTGGCAGATTATGTAGAAAGTAACGCACTGGCTCTCGCTGAACGGACAGTGCCAACTGATACCCAACCTCCCACGATTTCGTTCGAGCGAACCCGAATGCTCAACCCCTTCCCCCCGCCTATTCCTCAGCCTATTCCAATGGCACCCCAAGGTATGGATTTTATAAGACTGAATAGACCCCCGGTGGATAAAATTCGGAAGCAAGGAGCTGAAGAGTTTCGAGGTAGTATTAGTGATATTCGGGAATGGGCTGAGTTTTGGTTTGAAAATACCATCCAGAGATTCGACTTACCATTGGTGGAAGACACTTGTCTCGGTAGTACTGATGGAGAGGGTGACATGAGAATTTTTCCATGGAAAAAATATATCAGTCAGAGATTC…
A12	nnbav_01			ATGAATACAGGAATGTCAGATATCGAAGCTACTGCAAGCTCGGGGATCATCAAGGATCGTCACCACACTATCGTACCTCATTTTGGGTTGACACAAATTCGGAGTGGCAAATTGGCTATTCAAATGACATATTTTTGTCCACACGGGCAGAGACAAGGGTGTGTGTCTCAGCTGTGTGCGATACACGGCTATGTTGCATGGCTATGTGTCCCCTGGGGTACAATTCAAATGGATCCCGAAAGAGCTATAGCAGACGATGTTAAAAGCAATGCGCCTGCTCCTGTGCAAGGGATGGTGCAAGCTGATTCTCGACAGGCTATGAGTAGCCGTGATGGTGAGGCTAAGCAAGCCTTCTATCAGATGATGAATGATTGGTTCACCCAATATATTAGAACTAAT…
A12	nnbav_02			ATGGAATTTGAGATCAGCGACAAAGTGTTTTTAAAGGTATCTCCGTGGAAGAAAGTTCCTCGGTTCGGTAGAAAAGGCAAACTGAGTCAAAGGTTCATCGGGCCGTATGAGATTATCGAGCGTATTAGGTCGGTAGCTTATAGATTATCATTGCCACCAGAGCTAGACAAGATTCAAGATGTGTTTCACGTATCGATGCTTCGACGATACAGATCCGATCCGTCACATGTGATTCCTCCGTCTGAGATAGAGAAGTCCGATATGACTTATGAAGAAAAGCCAATCTGTATATTAGCTCTTGAGGTTAAAGAGCTACAAAATAAGAAAATTTCGTTAGTTAAAGTGATGTCGCAGCAACATGGAATTGAAAAGGCCACGTCAAGAAAAGAGGAATTTGAA…
A12	nnbav_03			ATGGACTTACACCTCACAATCCTCGTGTTTACTGTCCTAATAGACTCTATTGGTTGCCATAGTCGAGCTATGTTCTTTCACCTCGTAATCCTCGTGTTTACTATTACGACAGACTATCTCATGTTTAGTGTCCTAGCAGACTACCCTATGTTTAGTGTCCCGATGGACTACCCCATGTTTAGTGTCTCGACAGACTCTATTGGTTGCCATAGTCGAGTCGGTCTTACGTCTTATACCTCTTTGAGGTATCGCCTTGAAGGACATTATCATCATAGCGATGTTGCCCCAAAAAGTGCTAACTGTTGTCGCAGTGTTGCTCTATGGAACCTTACATCAGTCAACATTGATTCATCTTGTATCTACCTTGATACTCGAACACCGAAATGTCCCCCTCGATAA
A12	nnbav_04			ATGGAGGTCAACATAGAGGTCTCAATCGATGACCAATATGTGGCAACCGATACATTTAACATTCCTTCTTATTCGAAGGCTAGTACCGTTGTAGACGTAATAGGACTTTCAGGCAAGGAGCGACTATTGCGGTGTAGTAAAGGTGATGCTCTTTTTGGGGTGACGACGGTTTTCGTTATTACACAACCCATTAATAATTACAATCGTTACTGCGCCGACTTGAATTTGACCTTTTTTGTGTCGAAACATCTGCTCTCCACATAA
A12	nnbav_05			ATGTCTGGGACATTGGCATCGCATTTGATTTCGTATGTCGTAGCTATCGGGAGCTCGGGGATCGTCGAGGATCATCACCACACTATCAAACTCTATTTTGAAATTCATCATTTTGGGAGGACCCTTAATGGGTGGCAAATTGGCCTTGTAAATGGCCTATTTTTGCCCACACGGACAGAGAGCTACGGTTTAATCGATTCTAGGACTAATGTAGCGTATAAATTGGATCCCGAACGAGCCGTAGCTAACAATGTCGAGAGTAATATGCCTGCTCCCGCGCAAGGGACAATGCCGTCTGACTCTAGACAGGCTATGAGTAGCCATGATGGAGAGGCGAGACAAGCCTTCTATCAAATAATAAATGATTGGTTCATCCAATTTATTGACCAGAAACGTAAA…
A12	nnbav_06			ATGGAAGTGCATCTAGCTGGGCAAGCTTTCTGCAGAGGTGGTAGTAAAACGAGCCTAGTTGGACGTGCTTTCTGGAATACTCATCTAGTTGGATGTGCTTTCCCTCAACAATCAAAAAGCAATGGCTTTTTGAACGTTGCCGTGCCAACGGTGAATGATCGTGTTTTGGAGAGCTTTATTGATAATATGGGAAAGCATGCGATCCCTGAAATTCATGGCTACTTATGGAGGCCAAAGCACACTTCTCATCTTCCATGCAATGAGTATACAAACACACTCGAGGACGTAGTGCTGCAACTTGGTTTTCCAATGGATGGGCCAATAGTCATCACGGGATTAGCAATCATTTTGGGTAAGGTACATATTTTGGGGCACCGATATCCCTACATGCTACACCCT…
A12	nnbav_08			ATGGATCAAAGATTGGAAAGACTTGAACAACTTCAAAGTGAGACGCAAGACCTGCTACAAATGCAAATGCAAGAGCAACTAGCAAAGATCCTGCAAGATATAAGGGACCAAATGCTAGAGTCCCAAAGGAATACGATGAATCAGTTGTCCCAATTACTGACTAAGGGGCTAAGAAAAGGAAAAAACTCCATGATCAACGTTGGGGAGGACAATGATGAGCCTCTATACCCTCCGGGTTTCACCCCGATAAACAATCAGACATGTCCACAAGATGTCGGTACCCCGGCACCCCTGAACTACCCGACGGGCTCAGGTTCCAATCCAAGGGACAGTCCAACCAATCATGAAGTTCCTGATCTAGAAAAAGCAAAGGTTGAACTGGAAAGACAACTCGAAGAT…
A12	nnbav_09			ATGGATATCGAACTGAGAAGAACTTTATGTAGTAAAGATGACCTGTTTTGGAGGGGCATCAATATTGACCGAGAGGGATGGCAAAGATTTGCCCAAGTCGGTGAATTCGGATTTCGTCAAGAAGTATTTCACTTAGAAAATGAGAGGCCAAGGCGAAAAACCTCAAAGGGCGCTTTGAGACCTTCAAAAAAAAAGAAAGAAAGAAAGAAAGAGAAGAAAAAGGAGAGGCCAGAGCGAAAACCCGCAAAGGGCGCTTTGAGACCAAAGGGGATTTGA
A12	nnbav_10			ATGTATCGGTTTCCTTGGGTGTTGTTTCTGGTAGCAGCAGTGAACATGGCCGTTGCTGCAGAGCCTCTCCGGCCAGGGTTTTACTTTGAAACATGTCCGCCGGCGGAATTCATCGTCAGAGATGTGATGAAGAAAGCCATGATTAGGGAACCAAGAAGCCTTGCCTCTGTTATGCGCCTTCAATTCCATGATTGCTTTGTTAATGTATTATACAAGTCTGTTCAATTCCATGATTACTTTGTTCATGACTTTTTGCTTAAGCCTGCTTTTGTTTTGATTCAGGGCTGTGATGGTTCGTTACTCTTAGATGATACAGCAGACATGGTTGGGGAAAAGCAAGCTCTTTCAAATATAAATTCGCTACGATCTTTTGAAGTTGTGGATGAAATCAAGGAAGCC…
A12	nnbav_11			ATGAAGTTCAACATTGCAAACCCAACCACTGGTTGCCAGAAGAAGCTGGAAATTGACGATGACCAGAAACTCCGAGCCTTTTTTGACAAGAGGATCTCACAAGAAGTCAGTGGTGATGCCCTTGGCGAGGAGTTTAAGGGCTACGTATTTAAGATCATGGGAGGCTGTGACAAGCAAGGTTTTCCTATGAAACAAGGAGTTCTCACACCTGGCCGTGTTCGTCTGTTGCTTCACAGAGGTATTCCTTGCTTCTGTGGGTATGGGAGGAGAAATGGAGAGCGTAGGAGGAAGTCAGTTCGTGGGTGCATTGTTAGTCAAGATCTTTCAGTTCTGAACTTGATTATTGTGAAGAAGGGTGAAAATGATCTTCCTGGGTTGACTGACACTGAAAAGCCAAGA…
A12	nnbav_12			ATGATTGGATCGAGTGGAGGAAAGAGCCTGATGAAAGTTTCTAAAGAATCATTCAACAAGTTCCAACTTCAATACATTCCCGATGCAAGACGATTCCAAATGATCGAAAAAGGTAAGGTTGAAGGTGAAATCCAACCACTAGTGTTTGAAGTTTGCTTCGTGCTCCTACCAAGCTGCCAGCCAAGAATTGAGCAAGTCAATGTGAGATGGTTATCGAGAGCAACTATGCCAATTCCATCGACCACAGGGCTAGTGATGATGCAAAATTTTTCTCAAGAAATTGGCCCGATTTGGGGACAAATCGCTTTAAGGAGGGAGGGGATGATGCGATCACACCCGAGCACACTCTCGGACCAACTTCCTAAGCGTCGCCTGCACTACCTTCTTACATGTATGAAC…
A12	nnbav_13			ATGGGTGTAGGTGCCGATGCCATGTCCCAGACATGGTCTTACACTGACACATCTCGTAGCCGATGCATGTCCCAGACATGTCTTACACTAGCACTCGTCTTAATGCCGATGCCATATCCCAGACATGGTCTTACATTGGCTCCCATAATGTGGCCGATGCATGTCCCAGACATGTCTTACACTAGCTCACACAAGTGA
A12	nnbav_14			ATGGCCTCACATGCCCGTGTGCCAGGCCGTGCCAAAACTGTAGGGTATACTGACTTATGCCATACGGCTAAGTCACATGCTCATGGACATATGGCCGTGTTGCTTGACCGTGTGTCACACACGGCTGAATCACATGCCCGTGTGGACGAAAATAGGCTATTTACCAAGCCATCTTGCTCACCCAAATTTGCATTCACCTACACAAGTCAAATGGCATATAACATGGCATGA
A12	nnbav_15			ATGTCTTCTGTAATGGAGTTGACAGCATCTCAAGAAAGCCATGATGAGGGTAAAAATGAACGGTTAGATAATTTTCTTAACATGGATCCAACGCTTTCTAATAGTTTGTCACTCTCTGCTGATACTTTCCTTAAAGCTGCCATGACTCTCAAGAACCAGGTAGTGGAGGTTACATGGAAAGGAAGGGGAAGTGGCGGCGGCGGCGGCGGCGGGTTAGGTACGGGAATAGACCCGACTGTTTATACGGGTCTGCTGGGGACAGCTTTCACTTGCTTGAGATCTTACGAGGCTACTGGTAATCGGCAGGACTTGGTATTGTCCGCTGAGATCGTTGACACGTGCCTCTCAGTCGCACGTGCCTCCCCTAGACATGTGACATTTTTATGTGGTAGAGGAGGG…
A12	nnbav_16			ATGTCTCAGACATGGTCTTACATGGGATCACATAACGATGCCAAAGCCATGTCCCAAACATGGTCTTACATGGGATCACATAACGATGCTAAAGTCATGTCCCAAACATGGTCTTACATGGGATCACATAACGATGCTAAATTCATGTCCCAAACATGGTCTTACATGCGATCACATGTCATTGCCGATGCCATATCCCAGATATGGTCTTATACGGGAGCTCATCCACTCAAATGTCAAAACGATGATACCCTAAACATTCCCTAG
A12	nnbav_17			ATGGATCCTGATTGGGCTGTGGCAGATTATGTAGAAAGTAACGCACTGGCTCTCGCTGAACGGACAGTGCCAACTGATACCCAACCTCCCACGATTTCGTTCGAGCGAACCCGAATGCTCAACCCCTTCCCCCCGCCTATTCCTCAGCCTATTCCAATGGCACCCCAAGGTATGGATTTTATAAGACTGAATAGACCCCCGGTGGATAAAATTCGGAAGCAAGGAGCTGAAGAGTTTCGAGGTAGTATTAGTGATATTCGGGAATGGGCTGAGTTTTGGTTTGAAAATACCATCCAGAGATTCGACTTACCATTGGTGGAAGACACTTGTCTCGGTAGTACTGATGGAGAGGGTGACATGAGAATTTTTCCATGGAAAAAATATATCAGTCAGAGATTC…
A13	NAU856-300	AACCCCCAATTTAGCTTCTT	ACAAATTTTCTCAGGGGTGA	GAACCCCCAATTTAGCTTCTTCTAGTAAAATACACATATCCTTTTTGCCTATTATATTCCCAAATTTTATACAAACAGTAGACCATACATACCTTTCTCTTGTATACCTTGCCTTTTAAGCACCCCTTTCCTTCATTTCACCTTTTTCTTCCTTCTCTTCTCTTCTCTTCTCTTCTCTTCTCTTCTCTTCCTTTCACCCCTGAGAAAATTTGTGTTCTCCATTTTTGAGAACATGCTTTAATGTCCAGGGAAAGGGAGAGATTTGATGAGATAGGCAAAAAGATCAAGAGAGAAGCAGATGTTGTTTCATTTGGAGGTCATCATCATCAAATGGGAAGAAGGCACATAATGGGTTCTCATGGAACCCTAAATACCATTACACCATGTGCTGCTTGTAAG…
A13	STV016-245	TTGAAAGGAAGAAAAAGAGCAACG	ACAGCAATAGCCTCAATAGCATCC	GAGCATTTGGCTGTCAAGCACTTCTCAGTTGAGGGGCAACTTGAGTTCAAGGCTGTCCTCTTTGTCCCCAAGAGGGCTCCTTTTGATCTCTTTGACACAAGGAAGAAGCCCAACAACATTAAGCTCTATGTGAGACGTGTCTTTATCATGGACAACTGTGAGGAGTTGATTCCTGAATTCCTCAGCTTTGTTAAGGGTATTGTCGACTCAGAGGACCTTCCTTTGAACATCTCAAGAGAAATGTTGCAGCAAAACAAGATCTTGAAGGTTATCCGCAAGAACTTGGTAAAGAAGTGCATTGAGCTCTTCTCTGAAATAGCAGAGAACAAGGAAGATTACAACAAGTTTTATGAGGCATTCTCGAAGAACCTCAAGCTTGGTATCCATGAGGATTCTCAG…
A13	Y034	GGTGGCTGCCTCGGGATTTT	AACTGGCTCCAAGTGGGTGA	GGCACGAGATAACCTCAAAGCCAAATGGATCTCCTCTTCTTGGAGAAGGCCCTCCTGGGCCTTTTCGTGGCGGTGGTACTAGCCATCACCATCTCTAAGCTTCGTGGCAAGCGGTTCAAGCTCCCTCCTGGACCATTACCCGTGCCGGTGTTCGGCAACTGGCTCCAAGTGGGTGATGACTTGAACCACCGCAACTTGACAGATTTGGCCAAGAAATACGGTGACATATTTTTACTTCGAATGGGACAGCGTAATCTAGTGGTGGTGTCTTCACCTGAGCTAGCCAAAGAGGTGCTCCACTCGCAGGGAGTGGAGTTCGGCTCAAGAACTAGGAACGTAGTGTTTGATATATTCACGGGTAAGGGTCAAGACATGGTTTTCACGGTGTACGGAGAGCAT…
A13	NAU5110-210	AACCCCATTAGCTTTGACTG	TTACTGCTAAACCACCACCA	CAAAACCCCATTAGCTTTGACTGTCCATTATCATTATTATTATTATTACAGCTCCCCCATAACCCCCCCAAAATACAAAGCATCACCTCTGCACCTGCACCTGCACCAGCAGCAGCAGTGAAGAAATCTATGATGCTTCCCACTGCTCTCTGCTCTTTTACTTACACCCTTCAATGAAAACATGGTGGTGGTTTAGCAGTAACTTTTGAATGCTGAAAGAGAAGGAAAAAGAGGGTTTATTATGGTTCGTTCTCCTTTAGCTTCTCTGCAACTTTTTGATGATGTTTTACTTTATCAAGTAATTCAACCACCCATATTTTCTTCTCTCACGGGAATACTCTTTTTTTATGTATGCTTTCCTGTCACTGCTTTTTTTACCTTCTTGCAGGATACTGACTG…
A13	NAU3723-1350	CTCAAAAAGAAAGGGTGTTCA	GGAAAACATGATCGAGAACC	GAAACCTCAAAAAGAAAGGGTGTTCAAAGAGAAGAGAAGAGAAGAGAAATGGTGGGTCCAGTTAGGCCACAGTTCGTCCTCTTTGGTTCATCCATTGTTCAACTTAGTTTCAGCAATGGTGGATGGGGTGCTATTCTTGCTGACGTCTATGCCCGCAAAGCCGACATACTTTTACGAGGATATTTCGGATGGAATTCACGACGTGCCATACAGGTTCTCGATCATGTTTTCCCAAAGGATGCTTCTACACAGCCTGAATTGATAATAACTTATTTTGGCGGTAATGACTCGATGGGGGCTCATCCATCTGGCCTTGGCCCCCATGTTCCACTTCCTGAATATATCGAGAACATGAAGCAAATAGTGAATTATCTGAAGGGCCTTTCAGATTCGACGCGT…
A13	NAU6699-400	TTTTGAAAGCAACAGTCACA	TGTGCGAGGTTAGTGAAAGA	CTTTCTTAGATCTCAAAACTATAGAAAAACCTAGAAAAAGAAAAAGAATACAGCAAATATGAAGAAATAAATATGGAGAAACCTATACTTTGATGACGATTCCTTCTAATTTATATTAATATTTTGAAAGCAACAGTCACATTAGAAGAAACCCATAGCTCCTTATATGGAGAGAGATTCAAAGAACAACTCTTTATATACAAGTGTAAATATATATATAGCTTATGATATCTACTTTCTTCTTCTTCTTCTTCTTCTTCTTCCTTCTTGCTTGGATGCCACTGATAAACCTCTAGCTAGCTAAAATTAACTCAGAAAAAAGAAAATGGCAAAAAAACCCATCACAAAGGAAGGGTTTTTGGTTCAAGAATCAGTGTAGTCACGCCAGCAAATAAGCAT…
A13	CIR054-160	TTTCCCTGGTATGCTG	CAATTTCTTCCTCTCGTT	GGCACGAGAAATCTTTGAAAGCTATCTCTCAGACCCAAACACAACCCCTTTTCTTCAACTCTTCTACTTCTGCTGCTGTTTTCTCTGTTCCACTTCAATCTAAGGGCTCCGTACACAAAACCCACCACACCGACTACAAAGCCCTTGTCGCATCACGACTAGACCGTGACTCCGCCCGTGACGACTCTCTCTCTACCAAGCTTCTACTCGCTCTCAATGGAGTCAAGAAATCCCAGCTCCGCCCACTCCCTACCCATATCCAAGCTGAGGCACTTTCTACCCCCATTATTTCCGGAACAAGCCAAGGGAGTGGAGAGTACTTTTCCCGGGTCGGAGTCGGTAACCCGGCTAAACAATACTACATGGTTCTTGATACTGGAAGTGATATCAACTGGATTC…
A13	NAU6990-170	AGGAATAAAATGGAAGAACT	ACCAATAAATTAAGGAAAAA	GAACTATATGTCAAAGCTGGGGGGCGGGGGGGGCGGTCCAAAACAAAATGATGTCTGCTTCAGATGCTTGCAGCATCATTATCCAATTTTTCAACTACTCTGATGGGTTGTCAGACTTTCCTACCTCCGGGGCATGTTCCAAAGAGTTAACAACAACTCAAGTTGAGCCTTCNAAAAGAGGAGGCATCCGTGACACCAGGCGCTTCTCTTCCTCAGAAGCTCGTGTTTTACAGCACAAGCTCGGCAAGTGGGCATGATTTACTTCCGAACGAACACCGGCGGAAGGACCTCAAAGCTTCTCTCATGAATGACCTAAAGAGTGAAGATGAATACCGATTTGGAAGGGCATCAAACAATGATGGATTTGACAGCTTANAAAGCATGGTAAGAATTAAGGAA…
A13	MUSS181-150	AGCTACAAAGCAGCAATGGG	CATTCATTTCTCAAAGGGGG	CAATGGCTATGAAGGTTTACCATTCAAAAGAATTTTTCACAACTCAGTACAATCATTCATTTCTCAAAGGGGGGGAACAAGTAGAATCCATAAGGTTAAAAACTTGGAACAAACCACACGTTTTACATTAATTAATTGTTAACCAATAAATTAAGGAAAAAAAGAAAAAAAAAAGAAAAGAAAAGAGTTAAACCCATTGCTGCTTTGTAGCTTCCATTCTCTCCAACAAACTGGCAATCTCTGCTTGCATTCTTAGTTTCATTTTGTAGTAATCACACTGTGAATGTTCCAAAACCTTAAGTTCTTCCATTTTATTCCTTCGCCTTTCCTCTGTCTCCTGTAAGCAAAGTCGGGATAGCTTCTCGGCATATTCCTCTTCCAACTTTTCGGACTTGGCCC…
A13	GhCAPA-346	CGCACTTGGTGTGTGGGTACGACA	AGTTTTCAATTCAAATAGGTCTCATTTATGCTCCTG	GGCACGAGGTTTTTTTTTTTTTTTTTTGCAAAAATTCCCAACTCATCATCGCCAATAAAACAAAACACACCAGCCAAAAAACAGGTTACGGAAGAGATTCAAACTGTAGTTGTGAAATAATACAGATGATGACCAAATGATATGTGTGTTAAAATAAATAAACAGCCGTACGGAAGAAGTAAAATTCACCCATAGGTATGTATCCAAGAAAATGAAAGAATATAATTGTTTTTCCCCCAAAGGAAAGCTAAGTTTTCAATTCAAATAGGCCTCATTTATGCTCCTGAGTGCGACACTGGGGTAGTTTCAAATTGACCATCCTTAAATACATGGATATACTGTTGCGGCAATGAATGCTCCCCCTACAACACAAAACAACGTAAACCATCTATTGTAAAC…
A13	NAU2893-160	GAAAGTGCCAATGCAACATA	AAAGTTGTTTCCTTGGTTGG	AGTGAAAAAATTGACACTTATTTATAGGATAGAGTCAATGCAACATATACATGACATATCATTGCTATATATATATATATATATTCCTTGGATCAAAAATCTACTATACAAATGGCCACCAGTTTCTAGCAATTACATCAATGGCTGCTCACGAAGCAGTAACTTGAGCCAACCAAGGAAGCAACTTTTGATGAACTAGGTCAGGTTTATCATCATGGGGGCAATGCCCTACACCTTCCAACATATAAAGGCTTACATTCGACGATTTCGAAGGGAAGGAAGAAAAGTACTTACCTACAGGCCCATCTATAGGGGTGAAAGGATCTTGATCACCCCATAAAACTAGGACAGGTAAGTTGATTCTCGGCATCAATTGCACAGGGTTTGGCCCTGGTGGAC…
A13	NAU2730-400	TATAAGCAAAGGGGTCAAGG	GTACCATGGAACAGGGAAAG	CTCTGCGGTGCTGTAGGTTATCTTGGTTCCAATTTATTCGTACGGAGGATCTATAGAAACATTAAGTGTGACTAGAACATCGCTGTCGGAAAGTAGAACCATCAGCACTTCTGCGAGAATTCTAGTTATCGACGCAATAAGTGCTGAGAGGAACCTCCTGATCAGGTACAGGGGAACCTAATGAAGCCTATAAGATTAAATCACGGCATTTGACGGTAACATGTATTCTTGGTACCATGGAACAGGGAAAGCCCTGAGATTTTGTTTTGCTTCTTTTATAATAATTATTATTATTATTATTTTATTCCTCTGGCTGTAACTTGAAGCCCTGGTTTGTTAGATTTCAGATATTGTTTTATAATTTAGAAACTAGCTAAAGTATAAGACTTGTGTCATTTT…
A13	NAU1141-200	CCCCTCTCTCTGTTTCTCAA	AAGGGGTTTGAAGGGTTATC	GAGATAGGAAGCCCCTCTCTCTGTTTCTCAACTCATATCCCATACCATGAACATAACCTATATGTTACTTTCCAACCTTTTTCTTCCATCTCCATCTCCATCTTGGTTCTGCAATGCTCCCCAACTTTCCATGGCTTCCTTCACACCCAATCTAGAACCTGGCCATGACACCTGTCTTCAGTTCAAGCCCAAGAAACCCAGGATAACCCTTCAAACCCCTTCCTCTTGACCTCCCAATCAACGCATCCAAAGAATTAAGCGATGGCGGACCCAACGAGACCAACACATCTACTCCTCCAGGCTCTTCCAGGCTCTCCGTCGTTCTCGTCGTACCTACGGCTCCAGGGAAGTCCACGAAACGGCTGACAGGGTTCTCGCCGTCTTGGCCAAGGGCACCAC…
A13	NAU1215-300	GAGTGAGACTGGAGCTGGTT	CAAATCATTGTTTGCAGCAG	GGCACGAGGTAAAAAATGAAAGATTTAAACCCTAGAGATATAACCCAAACTTTTTTTATTTCCCTTTTTACCCCAATAAAGCTTGAAATGATATGAAGGCAAGGGAGATGAACAAAGAAGGAAAAAAAAAATTATAACAAAAGAAAATCTTAGAAAATTGAAGGCAATTCCATCATCTGATCAATTTCTTCGACTTGAGCTGCAGAAGAACTCTCATCCAAAAGCCACTTCTCAAGAAACGATAATGGAGGATTACTGTTGTTATTATTATTATTATCATCAATATTATTGTTATTGTTATCAGCTTTTTGCTTCCTTTCTGGGTTAATAATCTTTTCACCAGAATCTTGAAAAGTAGCCTTTGAAGTAGATTTCTCCATTAATGCAACATCCTTCATG…
A13	NAU3398-155	TCCTTCATGTTCTCAAACGA	CGTCTTCTTCAAGGTTGGAT	GGCACGAGAAAACCAAAGAGGGGGGAGGGGGGAAGAGAAAAAGAAGCAAAGGAAGCCATGGGAAGACCTCCATGTTGTGATAAAGTGGGTATCAAGAAAGGTCCATGGACTCCTGAAGAAGATATCATCCTCGTCTCTTACATTCAAGAACATGGTCCTGGAAACTGGAGATCAGTCCCTACCAATACTGGGTTAATGAGATGCAGCAAAAGTTGCAGACTTAGATGGACTAATTATCTCAGGCCAGGAATCAAAAGAGGCAACTTCACTCCTCATGAAGAAGGGATGATTATTCACTTGCAAGCATTACTGGGTAACAAATGGGCAGCCATAGCATCGTATTTACCACAAAGAACAGACAATGGCATAAAGAATTACTGGAACACCCATCTGAAGAAG…
A13	HAU1779-260	TGAGCTTGCTAAGGGGATAG	CCATCCACAGTGAGTCAGAA	GAATAGTAAAGTTTGGATTTTCTTCATCGCATTTACTAATTATATGAATTTCTGTTACATTTGAAATTGAGCTAGAGCTTTATTCTGAGTACTTGACTTATTGATCTCCCTAAATGCTGTTCAATCTCAATCCATCTAACAAAGCCTTCAAATCAGAGTGAGATGATCCACCTTCTTCAACAGCTCTCTTTGCCATCCATTTCAATGCACTGGCTCTGTTCCTCATGTCATTAGCTTCTTCACCAACCATCAGCTGAGATATTGCGCTGGTTATATTTTCTTTTGTCACCAACAATTTCTTGCTTTCCATCCATTTAGAGCATTCTTGTGCTCCAATTCCAACCCCTACTCTTACTATATCTGTCACTAGCTTTTCATTGCTGAACTGTTCATTACTAA…
A13	Y059	AACCCAAAGTCAACCTG	TGCCATTTACGGACAA	CCGAGGCGAGACTAGATCATTTCTTAGAGGAATCGACGTGAACAGATTGCCATCTACGGTCGATTGCGAAGAAGAAGCTGGAGTTTCATCTCCGAACAGCACGATATCGAGTGTGAGTGGGAAAAGGAGCGAAAGGGAAGGCACTAATGGAGATGAGCTTGATATTGAAAGAGCTTGTTCTCGTGGCATCAGTGATGAGGAAGATGGTGACGCTTCGAGAAAAAAACTTAAGCTTTCGAAGGATCAGTCTGCTATTCTTGAAGAAAGCTTTAAAGAACACAACACTCTGAACCCAAAACAAAAGATGGCTTTGGCTAAGCAGCTGGGATTGCGACCCAGACAAGTTGAAGTTTGGTTCCAAAACAGAAGGGCGAGGACCAAGCTGAAGCAAACTGAGGT…
A13	NAU3203-225	GGCAAGTTGAGGTCAAAGTC	CTTCACGAGTGTTCCATCTG	GGCACGAGTAAACCCCTCCAAAAAAGCTTACTTTTAGCACTCTGTTTTTGCTCTCAAACTCGAAGGGATTCGGAAGTATTTGATATGGCGCTTGAAGCTCTGAACTCGCCGGCGACGCCTTTCACCAACAAATACGATGACGTGGACAACAATTACGTCGAGACATGGAAGAAAGGCAAGCGTTCGAAGCGACAACGTGGCGACTCTCCTGCTGCTGTTGAACTTCAACCCACCACCGAAGAAGAGTACCTCGCTCTTTGTCTCATCATGCTCGCTCGCGGCTCTTCCGGTGCTGATCGTGATGTTATTCGTCGGTCTTCCCCTTCGTCGTCACCGCCTCCGCCGCCGCCTGCTTTGAAGTTGTCTTACAACGGTAGTGTTTGTGACAAGGCGTTCCCT…
A13	Y038	GTCCTCCTCGTCCTCATC	TGGGTGGTCTCAGTTTCA	GGCACGAGCCAAATTAAGTATACTTCTAATATGGTGGTTCCTCTCGGCCCCGGCAAGTTCTACGGCAGCAGTCTTCCTCGGCCCCGTATCTACAGCGAAACCAGGTTCAACTCCGAACGCGTAGATCCTCCGGTTCCAGTCCTTGATCCGCTGCTCTCCTGGGCCAATGAAGCGCACTGGTCCATGGGTGGTCTCAGTTTCAAGCGCCTCCGTCTCCAAGGCCGCATCGAAGGCAACGTCCAGAGATTGAAGGCCCAGCGCGACAAGTTCCTTAATAACAAGGATCCTGTCCCTAAGAAAAACAATAGGGATGCTTCCTTATCCCCTCCTGCTCCTGTGGCCGTCAAGAGGAAGAGATTCTTGGACCTTAATGATGAGGACGAGGAGGACGTAGAGAGT…
A13	NAU4104-160	GCTGTTGTTGTAGCTGAGGA	CCCCTCTCTAGACAAACCAA	GGCACAATGATTCCTACTCCAGGCATCCCTCAACAAGTACAGTCTGGAATGCAGACACTTGAGAGTGAGCAACAGTTCAGCTGCTAGTATGCCACTATCACAACAGACGTCAAGTGCTTTGCAATCAGCACAATCCAAATATGTTAAAGTCTGGGAGGGAAATTTATCTGGCCAGAGACAAGGGCAGCCGGTCTTTATCACCAGATTGGAAGGTTATCGGAGTGCCTCAGCTTCTGAGACACTTGCAGCACATTGGCCACAAACCATGCAAATAGTTCGTCTTATATCTCAGGATCACATGAATAACAAGCAATATGTTGGGAAGGCAGATTTTTTAGTTTTCAGGGCAATGAATCAGCATGGATTTCTTGGACAGCTACAAGAGAAGAAGCTTTGTGC…
A13	HAU2224-260	AACACCATCGCCCTCGAACC	CCGCTACCATCTCCATCGCC	GGCACGAGATGAGAAATCAAAGTCTTTGGGTTCCGGGGGGAGTATGGTCGCAAGGCTGAAACTTAAAGGAATTGACGGAAGGGCACCACCAGGAGTGGAGCCTGCGGCTTAATTTGACTCAACACGGGGAAACTTACCAGGTCCAGACATAGTAAGGATTGACAGACTGAGAGCTCTTTCTTGATTCTATGGGTGGTGGTGCATGGCCGTTCTTAGTTGGTGGAGCGATTTGTCTGGTTAATTCCGTTAACGAACGAGACCTCAGCCTGCTAACTAGCTACACGGAGGTGATCCTCCGTGGCTAGCTTCTTAGAGGGACTATGGCCTTTTAGGCCAAGGAAGTTTGAGGCAATAACAGGTCTGTGATGCCCTTAGATGTTCTGGGCCGCACGCGCGCTA…
A13	NAU6746-200	ATCTCTGTGGTGGTTGGTTT	TGATCAAACACTGCTTTCAA	ACGGCCGGGGGATCTGAAAAAAGGAAAAAACAGAGACAAAAAGGGTCAAAGCCATGCCGACCCTTACAAAGCTTTATACCATGCAAGAAGCCGCTCAGCACAATACCAAAGATGATTTCTGGATCGTTATAGATGACAAGGTATATGATGTTACTTCTTATTTGGATGAGCATCCAGGAGGTGATGATGTAGTGCTCGAGTCGACAGGGAAAGATGCAACCGATGATTTTGAAGATGCTGGACACAGCAAAAGTGCAAAGGAGCTCCTGCAAAGCTTTTGCATTGGTGAACTTGACACGTCCTCCCCTATCATCCCAGAACTTGAAATTTCCTCTAAGAAGGAAGCCGTTAAGTACTCTGAGAAGCTCATGGACTTGACAAAACAATATTGGACCATCC…
A13	Y159	CTTTTCTTCTTTTTGTTCAGTGTAT	GGACACTGACGTTATATCCTCTG	GTCAACCAATTGTTTGAGCTAGCTAGCTCTTACTCAAATGGCAACCAAAACGATGATGTTGCAAATATTTTCACTTTTCTTCTTTTTGTTCAGTGTATGCAACTCCATTTTCCTTGGTGCTAATGGAGATGACAATGGTGGTTGGCAAACTGCCCATGCCACCTTCTACGGTGGTGCTGATGCTACCGGCACAATGGGGGGAGCTTGTGGTTATGGAAACCTGTACAGTCAAGGGTATGGAACGAGCACAGCAGCTTTGAGCACTGCACTTTTCAACAATGGCTTGAGCTGCGGTGCCTGCTACGAGCTCCGGTGCAACAATGATCCTCAATGGTGCATTAGTCGAACCATAACCGTGACAGCCACCAACTTTTGTCCCCCTAACTATGCTTTATCTAG…
A13	NAU3989-320	GTTAGCCATGGTTCATCACA	ATATGGTCTTCGTTGCCATT	TCAGTTCTTCGCTGAACAATTAACACAACCAAAGAGACGAAAACTACATACAACAACAACCACCCAAGCATACAAATGAAACCTATACTTTCTAATCCATTTTCAATTTATAATATGAAATGTAAAACCAAAATGCATCTACTACTTTGGCAGCTTTGCTAAGGATGCTGCTGGTGATGATTGAAGTAGTTTTGGGGGTTCCCAAACTCCACCATTGGAGACATGATTTCAGCTTCCCAAAGGTCGCCATTATTAGATTGCTGCTGCTGCTGCTGATTGTCGGTAATCAAAGAATCCAGAAACAAAGAGAACATATGGTCTTCGTTGCCATTTTCAACCAAGTCTCCCCCGTTCCCGCTGCTGCTTGGCTGCCCCATACAATCATCACCAACCTCTTGT…
A13	NAU1023-335	CTGGGATGATTGTGTTTTCA	CGAGAGGAATTTGTTGTCTG	AAAAAAGAGAAGAAAAGAAAATCGGAAAAAAAACACAAAAAGTGGACTGATAAGAGATACAGAGGCAGAGCAACAACAGCAACACCAAGCCTCCTCCTGCCTCAATTTCAGATTCATTACATAAATATATATATTAAAGCAATAATTTAGACAAGAAAATATACCCCAAGTTTTTCTTTTATTTTTCTCTGGGATGATTGTGTTTTCATTGTAAGATTTCTTCTTCTTCTTCTTCTTCTTCTTCTTCTTCCCTTTTTATGTAATATTCTCAGTTTTTTCGTTCTTTCTTTCTTTTACCTGGTAATTGATATCTATTTTTATGTTGATTTTCAGGACCTTTTTGATAAAAATTTAGTGTACTTGTTTAGATCTTTAAGGTCAGACAACAAATTCCTCTCG…
A13	GW60-390	GTTGCTCATCCTGTTTTCC	AACGGTGGTAGCCTTCTTA	CTTTGTTTTAGTTGCCATAACGTCACCTTCCAATACAACCCACAATGAGGCAACAATATGTCTTCACTACTCTCACGTTGCTCATCCTGTTTTCCCTCAGTTGTTCAACAACATTAGCCCAATCTCCGGCACTGGCCCCGGCACCTTCTGGTCCGACAAACGTCACCAAGATCCTCGAAAAAGCTGGTCAATTCACCCTCTTCATTCGTCTTCTAAAGTCCACTCAAGTGGCCAACCAGCTGCTCGGTCAGCTCAACAATTCCAACAATGGTATGACCGTTTTTGCACCAACGGACAATGCTTTCTCCAGCCTTAAATCGGGCACATTGAATTCACTCACCGATGAACAAAAAGTGCAGCTGGTGCAATTCCACATCGTCCCAACATACCTCACCTCGT…
A13	NAU3570-650	TCAGTCGGAAATGACTGTTG	GTATGGGTTAGGCATTCCAC	ATTTGAAAATCAACTCCTTCAATAAATGTTATAATTAGATTCAGATCAGTCGGAAATGACTATTGTCGGTCCGGGTTAGGGCTGCTTCCAAAATATGTACAGGTTGTCGGAAAGTTACTGGACAGGATCTACGACTGCTTGAGCCTGTTGTGGATCAAGTAGTTTTCTTCAGCAATATTGAAGTAGATGAACGTTCTAATTCGGCTGCCGACCAAAATGGGCCATATCTTGATTACGTGGAATGCCTAACCCATGCGGTGAAGCTGGACGAATATAGGGGTTAACAGTTGCTACTTGAGGTCTATAGGAGTTAATAACCGGCCCATCAGTCCGAGCACGCTTATTGCTTAGCTCTTGCGGTTGAGCCCCCGGTGTGGAAGCAAAGACCCCACCGTGAAG…
A13	NAU2381-340	GCCCAACAGAAAACAAAAAG	GCAAAAATGAGCTGAAGGAT	GGCACGAGGGTGACCGACACATCTGCGAGAGATTTCGCCAGGAGGGGGATGCTAGCGTATGTGGAGAAGATCCAAAGAGAAGAAAGGAACAATGGAGTGGACACATTGGCTCACCAAAAATGGTCAGGTGCCAACTTTTATGATAGATATCTCAAGACAGTTCAAGGAGGTATATCATCCACAGCAGCCATGGGCAAAGGGGTGACTGAGGAGCAATTCAAGGAAACATGGACTAGACCAGGTGCAGGGAACATTGGAAGTGAAGGCAATCTGGTTGTGGCTAAGGCTAGAATGTAAGACAAGCAAAAATGAGCTGAAGGATGGTCTATTTTGGACTTGGGAGAATAACCCAATTCTTGAATTTTGGAATTGGGACGGAAAAAAAAAAAGTGGTAATAA…
A13	Y128	GTTGTATGGCGTGCTCGTT	GCTTAGGGATTACCTGTTATGG	CCCTTTCGCTGTATGGCGTGCTCGTTTGGGTTGGGCATCGGCTAAGAGTGCTCAGAGTGTAGATTAACTCCAGTCTCCTATCAGGTAATCCCTAAGCTTAAATGGTTTGGAGCTACCAAAGACTCGGAAATGGCCACACTACTGTTTTTGTTTCTTTTAATTGCAATAAGTAACCGGTTTATTTTTTTATAAGTTTTATCTTAATTAATATTATTATTTGGTTTTGGGATGTAATAAGGCCATTTTAATTATTTTTCTGGGAATATTTTATCTTATACCCTATATTTTTCTAATAACAATATGAGTTAGATCTAGGGAGCGTTTCCAAAATGATAATTGTTTTCAAAATAATGCAACGATACAATTAATTGGTTTATCAAAAATATCTACTTAAATAAA…
A13	GW61-395	GTTGCTCATCCTGTTTTCC	AACGGTGGTAGCCTTCTTA	CTTTGTTTTAGTTGCCATAACGTCACCTTCCAATACAACCCACAATGAGGCAACAATATGTCTTCACTACTCTCACGTTGCTCATCCTGTTTTCCCTCAGTTGTTCAACAACATTAGCCCAATCTCCGGCACTGGCCCCGGCACCTTCTGGTCCGACAAACGTCACCAAGATCCTCGAAAAAGCTGGTCAATTCACCCTCTTCATTCGTCTTCTAAAGTCCACTCAAGTGGCCAACCAGCTGCTCGGTCAGCTCAACAATTCCAACAATGGTATGACCGTTTTTGCACCAACGGACAATGCTTTCTCCAGCCTTAAATCGGGCACATTGAATTCACTCACCGATGAACAAAAAGTGCAGCTGGTGCAATTCCACATCGTCCCAACATACCTCACCTCGT…
A13	NAU1201-155	CCGATATCTTACTTTCCAACCT	AAGGGGTTTGAAGGGTTATC	CATAACCTATATCTTACTTTCCAACCTCTTTCTTCCATCTCCATCTCCATCTCCTTTCTGCAATTATTCCCAACTTTCCATGGCTTCCTTCACACCCAATCTAGAACCTGCCCCTGACACCTCTCTTCAGTTCAAGCCCAAGAAACCCAGGATAACCCTTCAAACCCCTTCCTCTTGTCCTCCCAATCAACGCATCCAAAGAATTAAGCGATGGCGGACCCAACGAGACCAACACATCTACTCCTCCAAGCTCTTCCAGGCTCTCCGTCGTTCTCGTCGTACCTCCGCCTCCAGGGAAGTCCACGAAACGGCTGACAGGGTTCTCGCCGTCTTGGCCAAGGGCACCACTCGTTGGAGCAGAGCCATTCTCACCGCTCGCAAGGTGACCAAACATAAGAA…
A13	HAU1091-110	ACCAAACTCCTAAACCCTCA	AGCAATAGAAGCCATTGGAG	GGCACGAGCACAAATCCTCCTATAAAAACCAAACTCCTAAACCCTCATACTCCACTCCACTCATCTTCGGTCTCTCCGCCGTTTCGCATTTCGTCTTTCTCTCTCCAATGGCTTCTATTGCTGGTTCATCCATCTCCATGCAACCTCGCCCCTTTGCTAAAGGCAGTGTTTCTGGGTTGAAATTGGGTTCATTTATGAACCAGGGAAGAAGCACCCTCTCATTTACGATGCGTCCAATGCCTGCTCGCTTGCAGATCTGCTGTGCTGCCAAACAAGAGACCGTGGATAAGGTATGTGAAGTAGTAAAGAGACAATTAGCTTTAGACAATGACAAACCAATCACCGGTGAATCAACATTTCTTGATCTTGGAGCTGATTCTCTTGATACGGTTGAGATTG…
A13	MUSS506-400	CCCTCCACCATATTCTTTCTCC	ACATTGAAGCTTAGCCCACG	GCGGCCGCGTCGACCATTTTTCAGAATATCTTCCTCCCCTCCACCATATTCTTTCTCCTTATTCCGTTTTCATCTTCCTTCTTCTTCTTCATCCAATTCCCTTCTTCATCTGTTCTGTAAGTTTTTTATGCTTTTTATTTTCTGTATTTCAGGCGATGTGTTGATTGCAAAAATGTAGGGAAGTCTTTCGGCTCTGTTTCATGCTCGATTTGCCTCGAAACGGTTACTGATAATGGGGATCAGTCGTGTGCTAAGCTTCAATGTGGGCATCAATTTCATTTGATGCATTGGCCTGAGAGCTCTGGTTTTGGTGATGCAACTGATCCGCCTTTGAAGTCTGGGAGTGAGCATAGGCAGTTTCTGAATCGCCTCAAGAAGGTATGGAAGGCCATGGAAGGC…
A13	NAU817-175	CTTACTTTCCAACCTCTTTC	TCGCTTAATTCTTTGGATGC	CATAACCTATATCTTACTTTCCAACCTCTTTCTTCCATCTCCATCTCCATCTCCTTTCTGCAATTATTCCCAACTTTCCATGGCTTCCTTCACACCCAATCTAGAACCTGCCCCTGACACCTCTCTTCAGTTCAAGCCCAAGAAACCCAGGATAACCCTTCAAACCCCTTCCTCTTGTCCTCCCAATCAACGCATCCAAAGAATTAAGCGATGGCGGACCCAACGAGACCAACACATCTACTCCTCCAAGCTCTTCCAGGCTCTCCGTCGTTCTCGTCGTACCTCCGCCTCCAGGGAAGTCCACGAAACGGCTGACAGGGTTCTCGCCGTCTTGGCCAAGGGCACCACTCGTTGGAGCAGAGCCATTCTCACCGCTCGCAAGGTGACCAAACATAAGAA…
A13	NAU3307-245	TATTATGCCGTATTCGCTGA	ATCGTGGCTCTCCAATTATC	TGCTTCTGCAATATTGCATGTTTTATGCCCTATTTTGTCTGTTATAAATTGTCTTGTGTGTTCTCTTTAGTTGCTATCACGTATGTAATAATTGAGTCATTAATATGTCATCAAATGTCTCAAATGAAATTTATATACAAATATATTGCGTTCTAATTGAGACACTAAAAATGTAGGGACCTTTAATTTTCTTGGTTGATATATGTCCCCTCGTGTTTGAAAAAGGCTCTCTAACTTTGCACCCTTTGCAGCGAATCAAGAAGGAAGTGTTGCTTCAGCAACTTGGGATTTTGTTAGCAATGTCTCATCAGATCGTCAATTACACCCAAGAGTTTTGTTGAGCCATATTCCATTATATCGGCGGGATTGGACCGATTGTGGACCACATCGTGGCTCTCC…
A13	NAU3522-190	AAACCAACGTGCTTTAACAT	GCAAGCAATTGTTTTTCATC	AAACCAACGTGCTTTAACATATAATAATAATAACTAATAATAATAATAATAATAATAATTGTTACCAATATTCTAACTATATCTGTACAAAGATTATTTATATACATATATATTCACGGGACTTCCCTATTCCATATAAATTGATATGAATTAATAAAAAAGGATGAGAAACAATTGCTTGCGGCCGGATCGATAGATGTCAGCTTCAACAATAACTGCTATTTACACTTGAAAACTCCAGCATAAACAACTGTCACGTGAATTTCCTCAAGTTCCTTGCTGCCCGGAACTTATCAAGTTTGTCTCTCAAATCAGCAGCATCCTTGTAACGTTCCTGAGAAATAGCCTCATTTAAGTCGCCGACAATTTTGAACTCCTCTGAATCGAGACAAGGCTGAC…
A13	NAU2871-400	ACGCAGAAATTCAAATCCTC	TGTCGAATTGTCCAATATGC	ATCTGAAACAAACTACTTTTATATATGTGCAAACTAATATCTTAACGCAGAAATTCAAATCCTCACCCAACAAGTATAGATTAAATTTGTAAAATAAAATAAACCTAATTAATGATTTACTGAGTCTGAAATCATCAACACTTGGAAAGCTGTACATAAATATGGAAATCAAGTAAACAGCCTAAGACGATTAGTAATCCTTTGGCGGCATATTGGACAATTCGACACTTTTGACCCACATTCCCTGCAAGTCGTATGCCCGCAATTAAAGGCCAAGTCCTTTGTATTCGTAAGGCATATTGGGCATGTAGCCTGGGTCTGATCATCCGCAGGTGATGATGATGAGACATTGCTCGGTATACGCTCAGGTGGAGCAGGTGTAGGTCTACGGTAGGAAAC…
A13	HAU1513-220	AACTAAACAGCGACGAGGAC	AGACAGCGATGAGGAATGAT	ACTCTCTCCCTCTCGTCTCTTCTCTTCTTCAACCAAAACTAAACAGCGACGAGGACTCCACAACCACGATTGGTACTAACTAATTGCTTCACCTTCACACTCGAAGATTCCACTTCTTTTCTTTTCTTTTCTTTTTCATAAAACGCCAAATGAAACAACTCATCCGCCGTTTCTCCCGCGTTGCCGATTCTTCCTCCCAATACAGGCTCCTCCGTTCCGACACCTCCAACAGAGAACGCGCCACCCCCACGCGTTCAGCCGAATCATTCCTCATCGCTGTCTCCTCGGTGAAAAAGCCGGGACGGCGGTCGGTTCCCCAAGGCCATGTGCCGGTGTATGTGGGGGAGGAAATGGAACGATTCGTTGTGAACGCCGAGTTGCTGAACCACCCGGTTTTCG…
A13	NAU3540-145	AAGAGGCTAGCTGCAAGAAC	ACCACCACAGGGTCCTTC	GGAGCTCGCGCGCCTGCAGGTCGACACTTTCCGANATCCAAAGAATTCGGCACGAGCGNTCNCCCCTTATCACCATGGTCCAGTTGCAAAGCCACCCACAGGATCATCTCCGGTTCCTGCTCTGGCTCCTGGTCCTATTGCAAAGCCACCCACAGGATCATCTCCGGTTCCTGCTCTGGCTCTTGGTCCTATTGCAAAGCCTCCTACAGCATTAACTCCAGGTCCAGCACAGTCTCCTTATCACCATGGCCCCATATCAAATCCCCCCACTGCATCATCACCAGCACCGTATTCAGGCCCAGCGCTCTCTCCCACCCATCATGGTCCTTCACCGTCGCCAACGGCTGAGGGCCCTATTGCAACACCTCCATCACCCCAAGCTCCAACTACTCCTGTTTC…
A13	NAU2938-190	TATTGCAACACCTCCATCAC	TTGAAGTGGCAGATGACTTG	GGAGCTCGCGCGCCTGCAGGTCGACACTTTCCGANATCCAAAGAATTCGGCACGAGCGNTCNCCCCTTATCACCATGGTCCAGTTGCAAAGCCACCCACAGGATCATCTCCGGTTCCTGCTCTGGCTCCTGGTCCTATTGCAAAGCCACCCACAGGATCATCTCCGGTTCCTGCTCTGGCTCTTGGTCCTATTGCAAAGCCTCCTACAGCATTAACTCCAGGTCCAGCACAGTCTCCTTATCACCATGGCCCCATATCAAATCCCCCCACTGCATCATCACCAGCACCGTATTCAGGCCCAGCGCTCTCTCCCACCCATCATGGTCCTTCACCGTCGCCAACGGCTGAGGGCCCTATTGCAACACCTCCATCACCCCAAGCTCCAACTACTCCTGTTTC…
A13	InDel005-200	AATCGAAGGAGCACGAAGAG	CTTTGGGGAAATTGGGTTTT	CAAAATTCTTTGCTTTGTATTTCGTTAACCATGGCTCATAACACTCGTCACCCTTTCTTCCTTTTCCAACTTTTACTCATTAGTGTCTCACTAATGATCGGTAGCCACACCGTCTCGACAGCGGCTCGACGTTTATTCGAGACACAAACAACCTCATCGGAGTTGCCACAATTAGCTTCAAAATACGAAAAGCAGGAAGAGTCTGAATATGAAAAGCCGGAATACAAACAGCCAAAGTATGACGAAGAGTACCCAAAACATGAGAAGCCTGAAATTCACAAGGAGGAAAAACAAAAACCGTGCAAGCAACATGAAGAGTACCACGAGTCACACAAATCGAAGGAGCACGAAGAGTACCAGAAAGAAAAACCCGAGTTCCCCAAATTGGAAAAGCCTAAA…
A13	NAU4863-300	TCTAAACCCCAGTGGTGAAT	ATCTGCCAGAACCGACTTAG	TCTTTTCACCCTCAAAACCCTAACCAAGCCCAAAAACAGACCTAATACCCCTCCCTCCATTTGAGATCTAAACCCCAGTGGTGAATTTAATGTAAATTTTCCTTTGTTTTTAACTGGGTTTTTATTTTTATTTTTAGTTTTTGGTTTGATGGCTTCAGCTTGTGTTAACAACATGGGTGTCTCGCCGGAAAGTTTCCAACCATATGGTTGGTTGAGTCGTAGGATGTCGTTGAGCCGAGAAAAGGAGCTACCTAAGTCGGTTCTGGCAGATCCTGTTGAACCAGAGATCCAAGAGACACCAGCGACTGGTGACTTTGAGTTCAGGCTTGAAGATCCAGTCACTAATATGCTTCCAGCTGATGAGCTTTTCTCTAATGGTAAGCTCCTGCCTTTACATTT…
A13	NAU7215-130	TCTAACTCTCTTTGCTGTGT	AAGAAAAACAGTAGTGATTAAAG	CGGGGCTGCTAAGAAACTCCAAAACACACTCTTTCCTTCCACCTCCTTTTCTGCATCACAAGTATGGAGATCCCAGGAAAACTTGTGAAGTTAAAGTTCCCAATAATCCTAACACTCACCCTTTCACTTGCTCTTTCTTTACTCATAATTTTTGCGCCTTCTTTTCTAACCATTTTAACCTACTTTTGGCCTCTTTTCCTCTCCACTGCCCTCTTCCTTATAGTTGTCATCTTCTTTGCCAAAACCTCTGCTGACTCCCTGGCCGATAAGCCCGGTGAAGGCATCCTTGACTACGTTGCTGGCCATCCCGAACTACCTCTTGATTCTTACAAATCTGACTAGGTTCTTTTTCGACTCACTTGTCTCATCTCTAACTCTCTTTGCTGTGTTTCCGTTTTT…
A13	NAU3468-300	ATAGCACGATTGGGAAGAAC	AGGAAATGAGTCCTCAGCAG	AGAAAAGTAAAGTACATTATTAACTCAATAATTTTCACAAATATATCTCAGAGAAAGACAAAAGCAAAACCAAAGCTTTGAGAAAAAAATGGAGGAAGACAAGTCAATGAGTCCTCAGCAGCGGCAGCAGCAGCAATTTCTCTTACACCAACAGAAACAACAACAGCAACAGCAACAGCAACAAATGCTTCTCTTACAACAACTTCAGAAACAAGCCCAACATCATCAGCAACAGCAGCAGGCAATTTCTCGCTTCCCTTCCAACATTGATGCCCATTTACGTACTACTCCTGGTGTTCTTCCCAATCGTGCTATTAACATCCACCCAAACCCTAATTCAACCCCCAATCCTAACCCTAACCCTAACCCTAATTCCACTCCTAATTCACAACAACAGCA…
A13	NAU3017-245	CACCCAAACCCTAATTCAAC	GCATCTTCAAGGGAAGAAAA	TCAGCAGCGGCTGCAGCAGCAGCAGCAGCACCTTCAATTTCTCTTACACCAACAGAAACAACAACAGCAACACCAACAAATGCTTCTCTTACAACAACTTCAGAAACAAGCCCAACATCATCAGCAACAGCAGCAGGCAATTTCTCGCTTCCCTTCCAACATTGATGCCCATTTACGTACTACTCCTGGTGTTCTTCCCAATCGTGCTATTAACATCCACCCAAACCCTAATTCAACCCCTAACCCTAACCCTAACCCTAACCCTAACCCTAATTCCACTCCTAATTCACAACAACAGCAACAGCCCCCACAATCACAGCAACAGCAACAGCAGCGGCAACAACAGCAGCAGCAGAAGCAGATGCGGCCGTTGAATCAAGCTGAACTTCGGATGGCTTA…
A13	HAU2857-150	AACAGCAACAGCCCCCACAA	GGGTGACAAACACGCAAGGC	TCAGCAGCGGCTGCAGCAGCAGCAGCAGCACCTTCAATTTCTCTTACACCAACAGAAACAACAACAGCAACACCAACAAATGCTTCTCTTACAACAACTTCAGAAACAAGCCCAACATCATCAGCAACAGCAGCAGGCAATTTCTCGCTTCCCTTCCAACATTGATGCCCATTTACGTACTACTCCTGGTGTTCTTCCCAATCGTGCTATTAACATCCACCCAAACCCTAATTCAACCCCTAACCCTAACCCTAACCCTAACCCTAACCCTAATTCCACTCCTAATTCACAACAACAGCAACAGCCCCCACAATCACAGCAACAGCAACAGCAGCGGCAACAACAGCAGCAGCAGAAGCAGATGCGGCCGTTGAATCAAGCTGAACTTCGGATGGCTTA…
A13	HAU0539-250	CTCTTTGAGGCCAATTGTTT	GAAGGGTGTAAATAGCAGAAAGA	TTTTTTTTTCTTTTTTTTTCATATCCAAAATATATATATAATTAAAACATAAAAGAAGGGTGTAAATAGCAGAAAGAAGCTAATATAGTCAGTCCACAGCCACAGCCACAGCCACAGCCACAGCCAGTACTGACATTTTCATTAGGCTCATAAAAGATACACTACCAAATTTCGTGCCTTTCAATTTTTTTGAAGGTAATTCATATATTCCCAAAAATACAAAATATTTAGAGGGGAAATAACCAAAAAAGAAAAGGAAAACAATTGGCCTCAAAGAGGGGCATATTATACGCCTAACAAATACTTCCAACACACAGTTATTCAAATGATTTAAGACAAATTTCCTCTGGATCATCTTCGATATAAAGGATGATGTCCGACCTCGGATATGCCTCTCAC…
A13	cgr5554-120	GGTTTCCTGGTGTTCCTCCT	AGAAAGAAACACAGATGACGGA	CGCTTTGGTAGTTTGATGGAGAGACGATGGAGAAGGAGCTTAGGATTCTAGAAAGCTCGTGGGATGGGTGAGGGGGTAAGACAATGGACTGTTTCAGTCTTTTGGAAACAGAAATAAAGAAGAAGGCTGGTTTATGTCTTGCCTACTCCACCCATGCCACTGGTTTCCTGGTGTTCCTCCTCCTCCTAAAGTCTCTGCTGCTGCTGCTGCTGCTGCTGCTGCTGCTTGCATCCTAAGATCTATCTTTGAGATTGATCTGTTCAATGTTCTGTAATATCCGTCATCTGTGCTTCTTTCTTCTTTTTTCTTTTGACGTGTACT
A13	NAU2300-500	TCATGTCATGGGAAACAGAG	GCTGTCGAAGTGAAGGAAGT	GGCACGAGAGGTTACAGAAAGAAAGAAAACATGTCTCTTGTGACAGAAGAGATAAAAGCGAGTGCATCAGAGATTTACCATGGAGATGAGATATGCCAGGAGAAATCCAAGTTTTTGTTGGAGGAAGTAGGCATGCCAAGGGGGCTTTTGCCACTTAGAGACATCGAAGAATGTGGGTACGTGAAGGACACAGGTTTCGTGTGGCTCAAACAAAAGAAGAGCATCACCCACAGGTTCGAAAAGATAGGGAAGCTGGTTTCCTATGCAACTGAAGTCACGGCTGTCGTTGAGAAAGGCAAGATCAAGAAGCTGACTGGGGTGAAGACCAAAGAGCTTTTGGTTTGGATCACACTGAGTGATATCCAAGTGGATGATCCTCCCACTGGGAAGATCACTTTC…
A13	shin-1462-230	CTAGAAAGCTCGTGGGATGG	GCACAGATGACGGATATTACAGA	CGCTTTGGTAGTTTGATGGAGAGACGATGGAGAAGGAGCTTAGGATTCTAGAAAGCTCGTGGGATGGGTGAGGGGGTAAGACAATGGACTGTTTCAGTCTTTTGGAAACAGAAATAAAGAAGAAGGCTGGTTTATGTCTTGCCTACTCCACCCATGCCACTGGTTTCCTGGTGTTCCTCCTCCTCCTAAAGTCTCTGCTGCTGCTGCTGCTGCTGCTGCTGCTGCTTGCATCCTAAGATCTATCTTTGAGATTGATCTGTTCAATGTTCTGTAATATCCGTCATCTGTGCTTCTTTCTTCTTTTTTCTTTTGACGTGTACT
A13	NAU7028-140	CAGAAGAAAGCCTTAATGTA	CACTACCATTCCAGTTGAT	GGCACGAGAGGTTACAGAAAGAAAGAAAACATGTCTCTTGTGACAGAAGAGATAAAAGCGAGTGCATCAGAGATTTACCATGGAGATGAGATATGCCAGGAGAAATCCAAGTTTTTGTTGGAGGAAGTAGGCATGCCAAGGGGGCTTTTGCCACTTAGAGACATCGAAGAATGTGGGTACGTGAAGGACACAGGTTTCGTGTGGCTCAAACAAAAGAAGAGCATCACCCACAGGTTCGAAAAGATAGGGAAGCTGGTTTCCTATGCAACTGAAGTCACGGCTGTCGTTGAGAAAGGCAAGATCAAGAAGCTGACTGGGGTGAAGACCAAAGAGCTTTTGGTTTGGATCACACTGAGTGATATCCAAGTGGATGATCCTCCCACTGGGAAGATCACTTTC…
A13	HAU1182-470	TGGGAACAACCTAAAAGCTC	CAGATCATAAGATGCAAAAC	CTCCTTTCTACTATAGCGTCACCTGGGATTAAACACTAGCCTTCCTGCTTTAGAACATTCGGGGCATGTTGGTCGCGTGGACATGTCTTCTCTTAAAGATTTGGATGCATTTGCACCAAGCTCTATGGTTGGTTTCCTTTTGAAGCACAAAAGCCTGGCAATTCCAGTACTCCAAATATCGTTAGAAGCATTTACTTGGACAGACAGTGAAGCTGTGACCAAAGTTTGTTCTTTCTCTGCTTCTGTGGTTCTTCTAGCTATACTTACGAACAATGTCGATCTCCGGGAATTTGTTTCGAGAGATCTATTTTCTGCTCTCATCCGAGGTCTAGCCCTCGAGTCAAATGCTTTTATCAGCGCTGATCTGGTTAACCTCTGTCGCGAAATATTCATTTATCT…
A13	HAU1997-420	TGGAGAGAGTGAAGCAAAAA	TTCATCCAGAAAACCCTCAT	AGGGGACTGGAGAGAGTGAAGCAAAAATAATAAGAGAGAGAGAGAGAAACAGGAAAAGTGTGACTTTACATAGTCCACTCCCACCTCCTAACACTATAATATCCAGTTTTCCACTCATTTTAATCCAATGACATGATATATATTTTATACATATAATTCTTAAAAAGAAAAGCTGCAATGGATTTGATTCAGTTGCAAAGGCAACTAGTTGACTACAGAACCTCACTCTACCATGAGGGTTTTCTGGATGAACAATTCACCCAACTTCAGTCACTCCAAGATGAAAATAACCCAGATTTTGTTGTGGAAGTAGTGTCTCTTTTCTTTGAAGATTCTGAAAGACTTCTTAATGAACTGAGTAAAGCACTAGAGCAGCAGATCATAGATTTCAAAAGGATG…
A13	NAU7130-310	TACGATTATTAAAGTTCCCA	AAAGTTCAGCTGTATAAACG	CTATCGAGTTATTTTTTTAAACAAAGATCCCCGATCTCCTGCTTAGGGTTAGTTTCTCATATTTATGGGGCTACTTGACCAGTTGTGGGACGACACCGTTGCGGGTCCTCGACCCGATAATGGTCTCGGCAAGCTCCGAAAGCACTCCACTTTCACTTTCCGCTCTAACTCCTCCAAGGAAACCGATGGCGGGAGTGTGAGATCGTACAATGATGAGACGCCGGAGGAAACAACGAAAGTGACACGTACGATTATGATCGTAAAATCGCCGCGTTACCAGAGCGGATCGCCTCCGGTTTCGCCGGCCGAATCGACTCCTCCGGTATCTCCTTTTTCTGATTTCTGTGAAGCATCGTTTTTTTTTTTTGATGGATGTCGTCGTTGTACGATTATTAAAGT…
A13	Y157	AGGAAGGGATAGCGGAGTT	GACCAAACAAGATCAAACTGG	GCAACTTTGGGGACAAGAAGAGCACGCATCTTCCAATTATATCTACAAATCATTAAGCCTCGCTCTGCAATTTCCCCCTTTTTACCCTTCCACCACTACTACAACAAAGCCGCCATTTCAGTCGCTGACCCAACCACACCGACGAAACCATAATCAATGGCTGCCGCGTTACAATTACAAACACACCCTTGCTTCCATGGCACGTGCCAACTCTCACCTCCGCCACGACCTTCCGTTTCCTTCCCTTCTTCCTCCCGCTCGTTTCCATCTAGCAGACGTTCCCTGTCCGCGCATGTGAAGGCGGCGGCGTCGTCTTTGTCCACCACCACCTTGCAGGAAGGGATAGCGGAGTTTTACGATGAGTCGTCGGGGATTTGGGAAGACATATGGGGTGACCAT…
A13	Y145	TCCCGCTTGCGTTTCCTT	TGACCCTGCCCCGATTTT	GTCTTCACAGCTAAAAGATGCCGGCCGGAGAACTCCGGTATCCTTCTTCGATCTCTTGTCCGCAGATTTCTCAAGCAACGGAAACCCCCATGGAGGAAGACGAGGCGTGGGTGTGGGCGCAGATTAAAGCCGAGGCACGCCGCGACGCCGAGTTGGAACCGGCTCTAGCTAGCTACCTCTACTCCACGATCCTATCTCACTCCTCTCTCGAGCGCTCCCTCGCCTTCCACCTCGGCAACAAGCTCTGCTCCTCCACGCTCCTCTCTACGCTTCTCTACGACCTTTTCCTCAACACTTTCTCTTCCGATCCTTCGCTTCGAGCCGCCGCCGTCGCCGATCTCCGTGCGGCTCGCGTTCGGGATCCCGCTTGCGTTTCCTTCTCTCATTGCCTACTTAATT…
A13	NAU5345-160	AAAGGCAGAGAAACCTGATG	CCTCCAAAGGTAAAGCAAGA	GGCCGAGGCAACTCTGTATATTTCTCTGTGAGTAATGGTCCGCTTAATGCTTGTGCTTGCTCCAGCTGCGTGCATCACATCTGGAATTGCCCTTTCCGAAGCTTTTGATGTTTTAACCGGATCAATAAAGTTTCAGCTACCTGGAGTAACAAGCAATGCTGAAGTTGATGCATGTGAAACTAGTTCTGATACTAGTGAAGCACAGACTGATGAAGTAAAGGCAGAGAAACCTGATGACACATCAAAGAATCGACCCTTAAAGAAAAGCAAGAAGAAGGAAAGGGAGCTTGCGGAAAATCCTCCTGCCAAAGCCACAGCCAAAGCCAAAGCCAAAGCTGAGAAGAAGAGGCTTCTTGCTTTACCTTTGGAGGCATCTGTGATTTCACTTCTCTTACTGGT…
A13	HAU2792-250	TGCGGAAAATCCTCCTGCCA	ACATAGAAGGCGCCCAGCAC	GGCCGAGGCAACTCTGTATATTTCTCTGTGAGTAATGGTCCGCTTAATGCTTGTGCTTGCTCCAGCTGCGTGCATCACATCTGGAATTGCCCTTTCCGAAGCTTTTGATGTTTTAACCGGATCAATAAAGTTTCAGCTACCTGGAGTAACAAGCAATGCTGAAGTTGATGCATGTGAAACTAGTTCTGATACTAGTGAAGCACAGACTGATGAAGTAAAGGCAGAGAAACCTGATGACACATCAAAGAATCGACCCTTAAAGAAAAGCAAGAAGAAGGAAAGGGAGCTTGCGGAAAATCCTCCTGCCAAAGCCACAGCCAAAGCCAAAGCCAAAGCTGAGAAGAAGAGGCTTCTTGCTTTACCTTTGGAGGCATCTGTGATTTCACTTCTCTTACTGGT…
A13	NAU2038-3000	GAGACACGAACACAAAAACG	GCGGTGTGTTATACATCCAT	GTGGTANAGAAGAAAAAAGAAAAAGAAGAAAAGGAAGAGAAAGAACAAAGGAGAAGGAGAAAGAAAAGTANGAGACACGAACACAAAAACGGAGGAAAAGAAAATAAAGTGAAAAAAAGGGTTNTGTGTCTCCTCGAATTGAGCTTTGAAAANGAGAGAGGGAGAGAGAGAGAAATGGCAATGGAATATGAAAGTAACAATTGGATTTGGGAATGGATGTATAACACACCGCATCTGTTTGGCGGATTAATGCTAACGGCAGCTTTGCTTGGGTTTTCAACTTCTTATTTTGGTGGGATTGGGAATTTCCCAGTGTCTTATGCTTGGTCAAATTTAGGGTTCTTACTCAAGAAGAAGAGGGACAAGAGGCGCGTACGGGTTTACATGGATGGATGCTTT…
A13	HAU2977-190	TGGTGATGGAAGGTGTTGCCC	AGTCCCCCTTCAGCACTTGGA	TTANTGGNGCTCGCGCNNCTGCAGGTCGACACTTCCGGATCCAAAGAATTCGGCACGAGATTTNCCAGCCAAGTTCATTGTGGGTGATAAGGATTTGGTTTACCATATGCCTGTTCCCTNNCCNTACATTCACAATGGTGGGTTCCAAGAAGATGTGCCATCTCTGCAGCAAGTGGTGGTGATGGAAGGTGTTGCCCATTTCATCAACATGGAGAAACCAGACGAGATCAACAAATACATTTCTGACTTCTTTACCCAGTTTGTTTGAAATAAATAAATAAATAAATAAAATAAATCCATGTATTCCAAGTCTTTTGTGTTATAATAATAAAAAAAACACTTTGGCTAAGATCCAAGTGCTGAAGGGGGACTTATGGTTAAGACTGAATTATTAATGTT…
A13	NAU2765-370	CAATACCACCATTTCAGCAA	TAGACAAGGACGACCCAGTT	TAGTGGATCCAAAGTTTTTTTTTTTTTTTGAGCATTAATACCACAATACCACCATTTCAGCAAAAACAAGAAGTTGTTCTTTACCCATATATCTAATTCTCAAATCTAAAGCAAATTAGCAATTCAGATTGCAAAATAAAAATAATAGGGTAAAGCAAGGAACAAAAAGGTTCAAACATGGCTGAAAATCGGCTTACGCTTCAACATTTCTTGAAGAAGAAGAAGAAAAACTGGGTCGTCCTTGTCTAAATTTTGTTGAATGCAACTATGTCACAACTCTGAATATATTCATTGCGAGGCTCAACCGTCAAGTATTCTTCGATAAGGGTATCAACAGAAACAAGATCGTCAACTATTGTAAGCATGATCTGGAGCTTCTTAATCCCATATCCGACCGCA…
A13	NAU2285-150	GCATGGTTTCTCGCTTATTT	CCCAATCTATTTTGGCAATC	AAGTTAAAGGAGATGAGTCCTGAGCTGCGGAAAAATACTACTTCCCGGACCATTATGATTGGAGGGAAAGCATTTGCCACATATACAAATGCTAAACGTATAGTCAAATTGGTGAATGATGTTGGTGCAGTAGTCAACAATGATCCTGAAGTCAATAGCTATTTGAAGGTCGTATTTGTTCCAAACTACAATGTGTCTGTAGCTGAAATGCTTATTCCTGGAAGCGAGCTTTCCCAGCATATTAGTACTGCAGGCATGGAGGCTAGTGGGACGAGCAACATGAAATTTGCTCTAAATGGCTGCCTCATAATAGGAACACTTGATGGAGCTAATGTTGAAATCCGCGAGGAAATAGGGGAGGAGAATTTCTTCCTTTTCGGTGCAAGAGCTGATGAAGTC…
A13	NAU464-210	AAAGGGAGATTGAAGCAGCA	CACCACCAAATCATCTGCAT	ATGGTGGGCGTAGAGCGTTGACGTCCCCTACGGCTGAGTGGCCACAACAGAACCTACATAATCCAATACACGATTCAAAATACAGATAGCAGAGTGAGTGAGAGATGAGACGACAGGTTTAATCCAAATTCGAAAGGGAAATTGAAGCAGTAAGGAACAACAAATACAACAACAACAAAAGTAGAGCAAGACTAAGATCGAGTTGATGAATTGTGCAAACAAATTAGAATAGGAGTTAGGAAAAAAGAAATGGCTTACAGGAGGAGGCAACAGCAGCAACAGCAGGGAATATTAACATCATCTTCCTCATCATCAGCTGATGTAGATGCAGATGATTTGGTGGATGTAGAAGTAGATGCAGCCAAAGCCATAAGGGCATCGTCCGCCCACAAAGATTCG…
A13	AC194364.1_01			ATGGAATCATCTCTCTCGGTCCTTGACCTTTTGGTCCAAACCTTATATCATTTAGACAAAGGCCTCATGTGCAAGCACGCATTCGATTTGCTCATCGCACATTTCTACAAGATCAAAAGGATTGTGCGTGGTTCAAACTATGATGGGAAACACATGCTTGGATCATCAATTTACTCAATATCACTTAAGGGTGATAACAATAGACAAAGGGATGAAATTTCTGGTGATCCAAATAACAAAAAGATTCGTTTCAAGGACCCGGAGTCTAATATTAAAGATGTGATGGCTGTCGGCGCAACACTGATTCCAATCCTGTCTTGGAAAGATATGGTTATGGGGAAAGGCTCCACCGTTTCTAATGGGGACAGAGATTCGAACACTGCCAATGAGACTTTCTCC…
A13	AC194364.1_02			ATGCCGTTTCTCGAGGTTTCCAAACAGGACTCAAAGGGTCATCGAATATCCTATATTTCCACCCCTAAAAATATTAGTCGCCTCCCTAAACTTCCCCCACATCTGTCCTCTAACTTAAGTTTCGTCGAGTTTTCTCTTCCCCATGTGCATGGCTTACCTCCAGGAGTTGAGGCCACTTCTGAGGTACCAATCGACAAAGTCCCTTACCTTAAAAGGGCATACGACAAGCTTCGAGACCCTTTAACTGACTTCCTCAAAAACTCAAACGTCAACTGGATAATCCATGATTTTGCACCTTACTGGTTACCTGGTATTGCAGCTCCATTAGGCGTCAACTTGGTTTTCTTCAGCATATTCAATGCCAGCACGTTTGCTTTCTTAGGTCCACCATCAGCTTTG…
A13	AC194364.1_03			ATGGACAGAACAGAAAAGCTTCACATAGCTATGTTCCCATGGCTAGCTTATGGTCATACAATGCCGTTTCTCGAGGTTTCCAAATTCTTGGCTCAAAAGGGTCATCGAATATCCTATATTTCCACCCCTAAAAATATTAGTCGCCTCCCTAAACTTCCCCCACATCTGTCCTCTAACTTAAGTTTCGTCGAGTTTTCTCTTCCCCATGTTCATGGCTTACCTCCAGGAGTTGAGTCCACTTCTGAGGTACCAATAGACAAAGTCCCTTACCTTAAAAGGGCATACGACAAGCTTCGAGACCCTTTAACTGACTTCCTCAAAAACTCAAACGTCAACTGGATAATCCATGATTTTGCACCTTACTGGTTACCTGGTATTGCAGCTCCATTAGGCGTCAAC…
A13	AC194364.1_04			ATGGCCGGATCATTGATTCATCTTGATAAGAATCACATATCGGTGGAGCAAATGAACATGGCTGAAGATCGGGTATTGGAATGCAATATTCGGAATATGCATGCTCCTCCATCACCAGAGTGCACTATCACTCTAGAAGATGTCCTTCTGTATTTGGGATTGCCGGTGGACGGCCACACAGTGACCGGGTCTGCCCAATCTAGCAATTGGAAGGCGGTGTGCTACAAGCTTTTGGGCGTCGTTCCGAATAAAATGGATGGATGCTATCTCATGGCCGACACGTCACAGAGCCGTGTACATCTAAGGTGGCTGCTAAAACTCGTTGATTTTAGAGCAGCCGGTGGAACCATCCGGCGAGTTATCGTGGATTACCGTCTGAACTTGAAGATATACGGCTTC…
A13	AC194364.1_05			ATGGGGGGTGCCGCCTCTGCCACTGGTACCATTGGTGCCGCCTCGGCCACTGGCACCATTGGTGCCGCCTGTGGCAATCCCTCCACTACTGTTTTTTTTTTGTACCCATTTCTCCAAAACATAGATTTGACAGAACTCCGTAAAAGAATTAGGCGTAAAATCTTCGGAACGACGCCAATGAAAGTTCTGTCAATGACGTATCGATTTTGTTCTTCTGTTGATCCGGTGACATATGACTCGTTCGACATAAAATGTGCTCGTAGCTTAGAGGCAATGGTGCAGATTCATCTTGCTAGCGGAGCAACTTATATTGAGTTATATGTACAATTTACGTCGCCAACTGATGTACTTCCGTCTGGTGTTCGAGATCTGGGGAACTGCATCAAGTTCTACCGGATG…
A13	AC194364.1_06			ATGTACCGAGATCTCGAGATTGATAGTGTGATGTGTCTCCGACCAAATCCGACTTCCGAGCTCTTAACTCTACAAACAGGGGAAAACGAAACAGGAGTATTGTCGGGATTACCAGTCCAGGCTAAATCCCCTGCAACGACAATTACTCTAATGAGCTTGGATCTGAATTACCAGTCCAGGCTAAACTCAGACCCTAATTCGGATTACCCATCCGGGCTAAATCCATTTTCCACATATTCTTCGGGAGGGCTATATCAGGATAGGATCACCCGTCCGGGCTAG
A13	AC194364.1_07			ATGGTCGGAAAAATCACTCGAGCTTATGAAAGGGAGGTCAAAGAGGGTGATGTGAAGATGGCGAGTCCGAAGTTCGGGATGTCAATATTATTTTTCTTCCTTTGCATCTCATTTTGCTCTTCAACAGACCAAAGTTTCCAGCAATGCTTTTCATCTCATTTACCACCTTCCAACATAACTTATGATGTTATCTTCACCCAAAACAGTTCTCAATATTCATCCATATTGCAGTCTTCCATACGGAACTTACGGTTTTCGAATGCTTCGAAACCACGTTACTTGGTTACCCCTTACAACGAAGATCATATCCAGGCAACCATAATCTGTTCCAAGGAACATCACATGCATGTTAGAGTTCGAAGTGGTGGACATGACTATGAAGGCCTCTCTTACATATCT…
A13	AC194364.1_08			ATGGGAGTTTCTCTTCTTTCATCACCAGCATTTCTGGTTTTCTTCTCATTTTTCACTTTCTGTCTACTTGTTGACCCCGTACTTGGGATCACCAGGCACTACAAGTTTGATGTCAAGTTGCATAATGTGACACGTTTGTGTCATACAAGGAGCATTGTTTCAGTGAATGGACAATTTCCAGGGCCTCGCATTGTAGCAAGGGAGGGTGATCAGCTTCTAATAAAAGTGGTCAACCATGTGCCTAACAATGTTTCTATCCACTGGCATGGCATTCGACAGCTTCGAAGTGGGTGGGCAGATGGGCCAGCATATGTGACTCAATGTCCCATACAAACTGGTCAAAGCTACGTTTACAACTTCACCATTGTAGGCCAAAGAGGAACTCTCTTCTGGCACGCC…
A13	AC194364.1_09			ATGGCACCAAAGCGTTCAAACCCTATTGAAGTCCCACCAGCCGCTTCTTCCTCTGAAGAAGATGAAGAGGTGACTTCTTCTGAGGAAGTAGACGAAGGGTCTTCAACTGAGGAAGACCCCAAAACCCAGTCTACTCCAATGAGCCAGAAGAGCCCACCACCTAGAAAGCTTGAAACCGCTACGCCTGCCATCGTTAAAGAGGGATCTGATGAATCCGGTTCTGATTCCGAATCCGACACCGCTGCACAGATTGCTATTGCGACGGAACCCAGATGTAATAAGTCCTTGGCTTCTTCATCTAAACGGCCTGGGAAGTCGGAGTTGGATGCCAAAGAAGCGAAACGACTCAAGAAGAAGGTTGGGGAAGAAGGGATGGCTACTGCACCTGTTGTGGAGGGG…
A13	AC194364.1_10			ATGGTGTTTAAGAAGAGGTTAGATTATGGATTTAATGCCTTTAGTGTCTCGAATGTACCTCGAGCCCCTCGATCGATTCGGAAGAGGGACCGGACTAAGAGGGTGGTTGAAGATAGTCGAATATGCGCATTTGAATTGTTAGCTTCATTAGCTGGGAAGCTACTGGAGGAGGGTGAAAGCTCTGCTTCTAGCAATGCATCTGCAGGACATGATCATGTTTCTATAGGTAAAGATGTTAAACTGGAAACTCGATACGATGATAAACCGTTGAAAACTGAATGCGTCGGGCATGTAAGCTGTGATGCGAGTGTTGTTACCTCTGATTGGACCGCTGAAAACAGTGACAATTCGAAGGAACCTAAACTTTCTGAAAACAATGCTATTCTGGAACCTACTTTG…
A13	AC194364.1_11			ATGACTACCACTGCTTCTGCTGATTCTGCCTCTGTCGAGCATTGTTGTCCGATGTTCACTGGTGCTCGGATCGTTCAGTCATTTCCTCGTCATGACACTGTTAAGTTGGATGACGGAAACTTCGTTCAATGGACGGCATGCGATGTTTGGAATACTGCCACTCGTCTCTTCGTCACAGTCATAGGTGCAAAGTTATCTCGCATTCATCACGACTTACACTCACTTAAGAAAGGTAATCTGTCGATAAAAGACTATGTAGCAAAGATTCAGAATACCTACGCATTAATCGAGGCTTCTGGATCTTGGATCTCGGAGGCGGAGAAAGTGGATATCGTCCTTGCGGGCCTGCCTCCAGAGTTCGATGTCGTGCTTACCTTAGTGTCGTTCTCGTTGAAAACC…
A13	AC194364.1_12			ATGCCTCAAATCTCCATCCGACCCCGATTGAGACGGAGCAGAAGGTACGGCGTACGGAGGCCAGCTGGAGGCGCGTGGAGGTACTACATGCATGGAAAGTGGCTCGACACGCGCGGAGGATGGCCTTGGCGGCTGCGGCGCTGGAAGCTGTTGCTGCTAGGGTTTCTTTGA
A13	AC194364.1_13			ATGGCACCGTTTTCATTAAAGCAGACCCGCGCGGTGACCCGACCCGAAGGGGAGGATCCGCGCGTTCTTGCTTTTGATGGTTTTGAATGTGGCGAGAATTGTACTTGTCAACTATCAGCCGAGTTGGAAAAGCGACGAGAAGAGGAAAAAGTTCACCACTTCCTGATGGGATTGGATGGGACATATAGCACGGTTAGATCCAACATCTTGGCTAACGATCCGTTGCCATCCTTGAGCAAGGCTTATTCGATGGTTATTCAGGAAGAACGAGTGAAGACCATATCTCGTGAGATGGAAGATCGCTCCGATGTGATGGCTATGGCGGTGCAAAGTCGAGGCCGTGGAGAAAGTAAGGAGAAAGGGGGGGTTTGTTCCCATTGCAAACAACCCGGACATGAT…
A13	AC194364.1_14			ATGGCAGCAACGACGTCGTATTGGTGTTACCAATGCAATCAGTTCTTCTTGATTTCCAACGAAGATCCGATTACTTGCCCCGACTGTGACGGCGGATTCATCGAAGAGATCGATAACATGCCTCATGCAGCGCGTGCTCTCCACGCTGACTCCCGTCTCGTCGGCGGCGATGGATTCACCGCGATGTACAATAGCTCAACTACCCTTCGTCGAAGCCGGATGAACGGTGGCGATCGTTCTCCTTTTAATCCCGTCATCGTCTTGGCGTCACCTTCCGGGGAAAGTACAAATGTTGAACAGAGTGGGAGGGGGTTTGAGCTTTATTATGACGACGGAGGTGGATTGGGTTTGCGGCCTTTACCGGCGAGCATGTCGGAGTTTCTGTTAGGTCCTGGGTTT…
A13	AC194364.1_15			ATGGAGGAGGAAAGGGAACAGCTCTCAGTACGAGAAGGCGGGTACTGCTCAGGAAACTGGTGTAGCGCCACCACACTTTCCTGGGCGCGCGTCGGTCCCACCGGTGGCCGACCAAGTAGGGATACTTGTAGCGCATGTCGGGCGAAGAAGATGGCTCCATACGGGATACAACAAATGATACGTTATAGACTCAAATCAAAAATTTCTAAATTTTTTTATTGGTTTTTCCCTTGCGCAAGCGCAAGGCAAGAGGTTGACCCTGACGCTCGACACTTTGTTGATGAAGTTGCTATGGCTGAAAAGCAATGTAAGCTAATTGTTGGTGTAAATGTTGCGACTGAAGAGTTGGAAATAGCAGCCCTGCAACTCAAAGGCGTACCAAGGGGTTTGTAA
A13	AC194364.1_16			ATGGAGGAGGAAAGGGAACAGCTCTCAGTACGAGAAGGCGGGTACTGCTCAGGAAACTGGTGTAGCGCCACCACACTTTCCTGGGCGCGCGTCGGTCCCACCGGTGGCCGACCAAGTAGGGATACTTGTAGCGCATGTCGGGCGAAGAAGATGGCTCCATACGGGATACAACAAATGATACGTTATAGACTCAAATCAAAAATTTCTAAATTTTTTTATTGGTTTTTCCCTTGCGCAAGCGCAAGGCAAGAGGGTACGTTACCCCTCCATACCTCCCTCGGGGAGGCTTATCATAGGAACGTTACCCCTCCATACCTCCCTCGGGGAGGCTTATATGAAATCCCGTGCAAACAAGAGGGTAACAACACTATAACTACACTAGGAACGTTACCCCTCCAT…
A13	AC194364.1_17			ATGGCTTCAAGTCTCACAACAACATGTTCAACTTCACCACCACCGACTTTCTACTTGGATGAGAAATGGAAGTTATCAAAGAAAGAAACTTCTTCATCATCATCATCATCATCATCAAGAAGGAGCCGTTCATCATTCATCGTCAAGAACTCTTCTAATAAAAGATGTGCTTTCACAAGGAAATGTGCGAGGTTAGTGAAAGAACAAAGGGCTCGTTTTTACATCATGAGGCGTTGTGTTACCATGCTTATTTGCTGGCGTGACTACACTGATTCTTGA
A2	NAU3535-230	AGGCAAGCTAGTGTATGCAA	CAGAAAGATCCACCCACTTC	CAAGTGCTAAAATCTAGGGATTTGCGCCTTGAGAAGACGAGAGCCCATCTCTCNTGCTTCAAAGCTCCTGTCCAGGTAGAATTCTCTTCTTCCCTTGCGTTGTGTTCTTTGCTGTTCAATCGCCATGGCTTCAAAGCGGATTTTGAAAGAACTCAAGGATTTGCAGAAAGATCCACCCACTTCTTGCAGTGCTGGTAACGTTTCATTATATCTCTATCCCATCCTCTGAAATTTCATTGTTTTTCAAATTGCGTGCTTAATTTAGCTTATGAATATAATCGATTTAATTCCAAGTTCCAAACTTGATTTGCTTTTAGAACTATATATATGTATATATATTTGCATACACTAGCTTGCCTTTATCCACTCGGGGTTTTTTGCTGAAAGTGAAAACCTTTT…
A2	Y047	TCACTTGGGTTGTGAAGA	GTGGTATGCCCTTGCTAA	CCTTTGGTGNNGGTTAATTNGCCTGCGGTCGACACTAGTGGNTCCAANNATTCGGCACGAGGTTGTTTAGACTGTCCAGNAGGTTATGATGATCTAATTGTGGATTTGGAAGTGAGGGGAGCAATCAATGTAGTTGAGGCCTGCGCACAAACAGATAGCATGCAGAAAATTGTATTCACTTCTTCCTTAACTGCAGCTATTTGGAGAGAAAACATTTGTTCACAGACAGATGTAGATGAGAGGTTTTGGAGTGATCAAGATTTCTGCCGCAAAATGAAGTTGTGGTATGCCCTTGCTAAAACACTCTCCGAGCAGGCTGCCTGGGCTCTTGCCATGGATCGAATGCTTAACATGGTTTCTGTGAATGCTGGACTAGTTGTTGGCCCTGCTGTTGCACAG…
A2	Y086	AAAATAAGGGGTAGCAGC	CAGCAAAACAGGAACAGA	GGTCATAAAATAAGGGGTAGCAGCAAATAAGAGATATGGCGAAAGCTGAGGTTGTAATTGTTCTGTCTTTGTTGTTGGTGATAACAGTGGTTGATGGGTTGGGAGGGAGGATGAGGATAAACGATGTGAAGAACAACAAAGAGGTGCAAGAGCTTGGGAGGTTCTCGGTGGAGGAGTATAACAGGCGGAGCCAAGGGCGGTTGCGTTTCAGTTTGGCCAATGGTGGGCCGTCGACGGCGTTGGTTTTCTCTCAAGTGGTGGGAGCTGAGAAACAGGTGGTTGCTGGGATCAAGTATTATCTCAAGATTAAAGCCATGCAAGGTGGGGTAACCAAGACCTTTGAGTCAGTGGTTTTGGTTAAACCTTGGGTTCAATCCAAGGACTTGCTTAATTTTTCCC…
A2	NAU5499-490	ATAAACTTTCCCGGCTGATT	CCAGCACAAGACTTGATTGT	AAGGAAAGGAAATAATTAATTCGCTGAAAAAAGTTAAGAAATTTCTGGATCAATCTGAGATTTTCTGTTTCTTTTTCTTTGCAGAAATAAACTTTCCCGGCTGATTCTCACACTAAAAAAAAATTCAAATTTCATTCTCTTATTTTATTTTATTTTATTTCATATTTTGGGAAATTTAGAACGATAAGCGAAAATGAATATATTCAGATTAGCAGGGGACATGACCCATTTGTTTAGTGTTCTTGTTTTGCTTCTTAAGATCCACACAATCAAGTCTTGTGCTGGCATTTCACTGAAGACTCAGGAACTCTATGCTATTGTCTTTGCTACTCGTTACTTGGACATATTCACTAATCATATCTCACCTTATAACACAATCATGAAGCTAATATTCCTGGG…
A2	NAU456-105	GAAGGAGGGCGAAAAACATA	TTGGAGATTACGCGACCTTC	CGCGGCTTCACTTTCTCTACGATATTTTCTGTTTCATTTTATTTCTATTTCTATCATTTATTTGCTTCTATAGTGGTTTCTCAAAATCCGCGAAGATAGATTCGGATCGTAAGAGGAAGAAATCTTCGATCTCATCCGCAGATCGAACGGCGGCGAAGGAGGGCGATAAACATAAAGATAAAGCTCCCACTTCCTCCACCAATCACCACCACCACCACCACCACCACCACCACCACAAAAAGAAGAGCAAGATGTCTTCTTCATCGCCCGCCAATCAAGTGAGGGCTTCTCACATCCTCATCAAGCACCAAGGCTCCCGCCGTAAGGCCTCTTGGAAGGATCCTGAAGGTCGCGTAATCTCCAGCACTACCCGAGATGCCGCCGTCTCACAGCTCAAAG…
A2	NAU437-290	CGCAACAACTGATGCAACTC	AACCGATACCTCCGCTTCTT	GCGGCCGCGTCGACACCACAACTAGAAGAAGAAGATCCAAGGAAGAGAGGAAATCATTAAACTATTGATTTCGTTTGAGGCCTAATGTTGGAATCTGAGTACTCTTCAGCTGAGTTGCAATGGACGTTGTTGATGTCGGACTCCGACATGGCAGCAGCCGCGCAACAACTGATGCAACTCAGCGATGAAGATAACAGCAGCAGCAGCAGCAGCAATGGCAACAACAATAACAAGAAAATCATAGCGAAGATGATGAAAGACGGGAGATACTTGGAACAAAGTCAAAATGAGATAACTTCAGCAAAGATTGAAGAAATTTTTGGGAAAGAAGAGATTTCAAGACCAACTAAGAAGCGGAGGTATCGGTTCCTTGAGAGTATTTACAAGGAGACAAAACCT…
A2	HAU2583-220	ACCAAGACTGGGGTTGGGGT	TGGATGCCTTGCCTCCCTCT	GGCACGAGCTTACATTAGAGCAATTGGATTCCTCTACTTGAGATATGCTGCCGATCCGAAGACTTTATGGAGTTGGTTTGAACCATACATCAAAGATGAAGAGGAATTCTCCCCTGGATCTAGTGGACGAATGACCACAATGGGCGTGTACGTGCGTGATTTACTTCTTGGACAGTACTACTTTGATACTCTTTTCCCCCGAATCCCTGTTCCTGTGTTGCGGCAGGTGACATCCAATCTTGAGAAGATGAAGCTGCCTACTAAACCTTCAGGTTCAACTGGGGATAATAACCGTCATGGATCTGATGACACTGCTCGCCGCCCACCTTCTGTAAAAGCAGCACTTTCTGTCTCCTTTGGTCAGCGTGCCCCCCATCGGGCATCGACCAGGGACTCTTC…
A2	HAU2923-260	GGCAATGGGAAAGGTGAAGGC	AGCATCGCTTCCAACTCAGGT	GAAGATTCAGAGGCAATGGGAAAGGTGAAGGCAGATTCAAGACACAAGAAACATAGGAAATTGGATGATTCATCAAGAAAAGATGTTATGGTCAGTGATGATCAGAATGATTATGATGATAATGATGTGCCAGAATGGCCTGATCTGGATGAGGATGAGGATGAGGATGAGGAAGAGGAGGACGAAAGTGGGTCAAAAGAGAAGCACCTGTCTAATGTAACAGGTTCTGATTATGGTACAGTCATCTCTGATGAACCTGAGTTGGAAGCGATGCTTTCAGACTGAACAGGAGTGACAGATTAATTCTCGAAATTCTTTTTTCTCTTCTTTGGTTCTATGAGGCATATTAATAGTCTTGTTGATGAAAATGCAAAATGTCCACCTGTCTATCAATCCCCC…
A2	NAU6132-270	AAAGACCAGTGGCATCTAGC	CTCTGAGTCTGAGGGGTCTC	TCCTCCATCGGAGGAGTTTGGTGATTCGGAATCCTTAGAGGAGGAGTTCTCTTCTGAGTCCGAGGGGTCTCCGGCTCCCATCCCCCTGCGTGAGTCGTCTGATGACTCGGACGACTCCCAGGGGCTTGCGGCGGAGGTCTGGACGTATATCCGGGCCGTCGAGCGCTCCGGGCTCGAAGGCTCGGATGAGTCGGAGTACTCCTCGGATGAGGAGGACTCGGACGGCGGCGACGAGGGTGAAGACGACGACGACGACGACGACGACGACGACGACGACGACGACGACGGCGGCAGCGGCAGTGGCAGGGGCGGCGGCGACGGCAGCAGGGACAGCACCAAGGGCGACAGCAGCAGGGGCGGCACCAAGGGCAGCAGCAGGGGCAGCACCAAGGGCGGCGG…
A2	Y007	CATCCAACCGACGAAGAGC	CTGGAAATGGGCAGGAAAC	GGCACGAGGAATACCAAAGAAGATTGTAGAAAAAACCACCTAGAGCGAGTGTGAAAAAGCTCAAAAACTAGTTTATTACCTTCAAGGTGAAAAGTTCAAAAAATGACAGCATCGGAGTTACAGCTACCACCTGGATTCCGATTCCATCCAACCGACGAAGAGCTTGTGATGCACTATCTTTGCCGTAAATGTGCATCGCAGTCCATCGCCGTGCCGATTATCGCTGAAATCGATCTTTACAAATACGATCCTTGGGACCTTCCAGATTTGGCGTTGTACGGAGAGAAAGAATGGTATTTTTTCTCCCCGAGGGATAGGAAATATCCGAACGGTTCACGGCCTAACCGGGCAGCTGGTTCTGGGTACTGGAAGGCAACCGGAGCTGACAAACCGATTGGG…
A2	Y061	CCGCAATTAAAAGCTAAAA	CAGGGACCAACAATGAAGA	CTTTGGTCTTTTTACAGAGCTCTCATCGCCGAATTCATCGCTACTCTCCTTTTCCTATACGTCACCATAGCCACCGTCATCGGCCACAAGAAACAACACGATGCATGCGATGGTGTTGGTCTTTTGGGTATTGCTTGGGCTTTTGGTGGCATGATTTTCATTCTTGTTTACTGGACCGCCGGTATCTCAGGTGGTCACATTAACCCGGCGGTGACATTTGGGTTGTTTTTGGCTAGGAAGGTGTCGCTTATAAGGGCGGTGGCTTACATGGTAGCTCAATGTTTGGGTGCTATTTGTGGTGTTGGGTTAGTTAAGGCATTCATGAAGAGTGAATACAACTCCCTTGGCGGCGGTGCTAACACGGTGGCGACTGGTTATAACAAAGGGACTGCTTTGGGA…
A2	NAU1072-220	ATCAGAGGTTTCGAACTCCA	AATAGGATCCTGTGGCTGTG	GGCACGAGCTGGTCCGGTGGTCTGCCCTTTCTTTCCTAACAGAGAAGCGGTAGTCAACACGGCGTTGCTTTTACTCCCACGTTAAAATCCCATCAATTTTTATTTCTAAAGAAAGAAGAGAAGATAAGAAGGAAATAGGATCCTGTGGCTGTGGCGTTTGTTTGTGTTGGAACTTCCAATTTCATTTTCATTTTCAAGTTTTATATTTTACGGCGGAAAAATTAGAATAAAGGAGTCCACCATGTGGGTGGAGATCATCTGTGGACTTGTCTTTTACCGCTTGTTCCGCCGCTTCTTCTACGGCTCCGACGACGTTTTGGAGTTCGAAACCTCTGATTTTGATGCTACTTTCTCCGTCGCCAATAGACTTGAAAAGCTTTATGGTGGAAAGGTGTATGT…
A2	NAU3626-245	ATCTGCTTCTGCTGTTGGTT	TTCTAGGGTCCCTTCAAACA	CAACAACAGCAAAAACAAGCCCAACAAAATCAACAACAGCAGCAGCAGCAACAAGCTATTTCTAGGGTCCCTTCAAACATAGATGCCCATTTACGTACTACTCCTGGTGTTATTCATCATCGTCCCATTAACATCCAACAAAACCCTAATTCTACCCCCATTCCTAACCCTAACCCTAACCCTAACCTTAATTCCTCCCCTAATTTACAACAACAACAACAACAACAACAACAACAGCAACAACAAACGCCACAACCACAGCCGCCGCCGCAGCAACAGCAACCAAACCAACAGCAGAAGCAGATCCGACCCTTGAATCAAGCGGAGCTCCAGATGGCTTATCAGGATGCCTGGCGTGTTTGTCACCCAGATTTCAAGCGGCCTTTTTCTTCCCTTGAA…
A2	NAU3875-190	ATTTTCCACTCCCTCCAATC	TGATGGAAGAGCCTCTCATT	TCCCTCTCTCATTTTCCACTCCCTCCAATCAAACACCAAAGCCAGCCAGCCAGCCAGCCATCTCTTTCTCAGGACTTTCAGATAAATTTTTTTTGAGTAAATGCTTTTAAAATCTCAAATTTATAAGCAAATGATATTTTCAGTTTCTGCTCTTCTCTGGAAAATTCTCTGAAACAATGAGAGGCTCTTCCATCAGTCCCAAAGAGCCCCGTCACCGCGTTTCTACTTTCTTTGAAGACACAAGCAGAAGGGGGTTTCAAAGAAACAAGGTTTTTAAAGATGTTGAGAAGGACCTCAACGTTCCCATCCGATACAGGAACTGGAATTGCAAGATATCTACCTTGAAAGCTGTGCTGGTTATAATTCTATTGGGAACTCTCTTCACACTCCTGTGCTCCC…
A2	NAU5134-230	AGTGAGTTCGGGAGAGACAG	CCAAAGGGCAAGTTATGATT	GTTTCTTTTCTTCACTGCCGATTTAGCCTTTCGGAGGTTTATCAGAAATGGACGGTTCTCACCTTTTCATCACTTTTTCTTCGTTTTGTTCTTATCTAGAGGCGTTGACTTGAAGTCGTCGTTTGTTTTTTTGAATCTTTGATCCATTCCCTATGCAAGTTTTTTGAAAGATTCAATCAATTGTTTGGAATCGAAAGTAGTGTGTAGTACAAATTCCGGGTAATCAAGTAGAGAGGCAGCTTTATTCTTGTAATCTAGTTTGATGGTGAAAAGAAAGCAGCAGCCGCCTCAAGAAATGGGGGGTACGGGCGGCGCTGAAGCGGCAGTGGAGGCTGAGACCGGAATCCAAGCCAAACGAAGGGGTACCAAATCTCTGAAAACGCAAGCTCAGAAGGATAA…
A2	NAU2994-170	GGCGATTTGGTAAGGAGTAA	CTGAAATTACAACAAAGACG	GGCACGAGGCCAGTTTCATTGACTGATTTGATTACCTCTGCGCTCAGTCAAAAAAGTTTATAGAAAGGCCACATTATGTGTCCACCCTGATAAGGTTCAGCAGAAAGGTGCCACTCTTGAACAGAAATATATTGCTGAAAAGGTTTTCGATATTCTCAAGGAAGCTTGGAACAAGTTCAACAAGGAAGAACTTTCTTAAAACCTGTAAAGTATAAATAGCTCATTTGAAGAATCGAGCTATTTTTAATTGGGAATGGTTCCTTCTTGAAACAGAAGGTGCAAGAACAGCCGTAGCAGTGTTATGGGTTCGCAATGATGACACGGTCCAAACTCACGGGAACTTTTATCAAGGAATGAGGCGATTTGGTAAGGAGTAAATTTTTTTTGTTTTCGTGTATG…
A2	Y114	TTCCTGATTTGGCGTTGT	TCCCATTATCCGGCTTAC	CAACGGAGTTACAGTTACAGTTACCCGCTGGCTTTCGGTTCTATCCAACGGATGAGGAACTGGTGATGCACTATCTGTGCCGTAAATGTGCGTCTCAGTCTATCGCCGTCCCTTTTATCGCCGAACTCGATCTTTACAAATACGATCCTTGGGATCTTCCTGATTTGGCGTTGTACGGTGAGAAAGAGTGGTATTTCTTTTCACCGAGAGACAGGAAATATCCCAACGGTTTAAGGCCGAACCGTGCGGCCGGGTCTGGGTACTGGAAGGCAACCGGAGCTGATAAGCCGATTGGGCAACCGAAACCGGTCGGTATTAAAAAGGCTTTGGTGTTTTACTCCGGGAAAGCTCCGAGAGGAGAGAAAACTAATTGGATTATGCATGAGTATCGATTAGCCG…
A2	GhNAC2	CTTCCAGATTTGGCGTTGT	TTCCTTGCGGTGGCTGTTT	CAACGGAGTTACAGTTACAGTTACCCGCTGGCTTTCGGTTCTATCCAACGGATGAGGAACTGGTGATGCACTATCTGTGCCGTAAATGTGCGTCTCAGTCTATCGCCGTCCCTTTTATCGCCGAACTCGATCTTTACAAATACGATCCTTGGGATCTTCCTGATTTGGCGTTGTACGGTGAGAAAGAGTGGTATTTCTTTTCACCGAGAGACAGGAAATATCCCAACGGTTTAAGGCCGAACCGTGCGGCCGGGTCTGGGTACTGGAAGGCAACCGGAGCTGATAAGCCGATTGGGCAACCGAAACCGGTCGGTATTAAAAAGGCTTTGGTGTTTTACTCCGGGAAAGCTCCGAGAGGAGAGAAAACTAATTGGATTATGCATGAGTATCGATTAGCCG…
A2	NAU2817-500	CTCGATAGCGATCCCTGTAT	GTGAAGGCTGGTTCAGTTTT	CAGGATAAAGAGAACTAGCGTATTATTATAAACTCGTAGGGTTTATTCCCAAGCGGAATGAGTTGAGAAAATTATACAAATAATTTAGTGCAAAAAAGGCTAGACTTAGGTAAACTATGTTGACTTGATTCAGCTTATGTAGCGACGACAGCAGAAATGAAAGGCAAGTAACACCGCACAAAGGGGGGGCAGGGAGCCAGCAACAACACCCTTCAGAGCTCATCATGAAACTCATCAATATCACGTGGATGCCTTCTGTATTTGTCTCGATAGCGATCCCTGTATCGTCTATCATAACCCCTCTCTCTTCTTCTTCTCTCTCCTTCCTCTCTAGCTCTTTGAGCTTCCTCTTCCTCTCGTGCCTTTCTCACTTTCTCTGCTTCTTCAAATGCCTCTTTT…
A2	Y112	GTAAATGTGCGTCTCAGTCTAT	GGTCCACGTCGGCTAATC	CAACGGAGTTACAGTTACAGTTACCCGCTGGCTTTCGGTTCTATCCAACGGATGAGGAACTGGTGATGCACTATCTGTGCCGTAAATGTGCGTCTCAGTCTATCGCCGTCCCTTTTATCGCCGAACTCGATCTTTACAAATACGATCCTTGGGATCTTCCTGATTTGGCGTTGTACGGTGAGAAAGAGTGGTATTTCTTTTCACCGAGAGACAGGAAATATCCCAACGGTTTAAGGCCGAACCGTGCGGCCGGGTCTGGGTACTGGAAGGCAACCGGAGCTGATAAGCCGATTGGGCAACCGAAACCGGTCGGTATTAAAAAGGCTTTGGTGTTTTACTCCGGGAAAGCTCCGAGAGGAGAGAAAACTAATTGGATTATGCATGAGTATCGATTAGCCG…
A2	NAU3485-205	GTTCAAAGTCGGGTTATTGG	AGTGCAACGGCTTAGGATAC	ATACCAACTCCAAGGAATAATTATATTATTATTCTATAAATATTACGATTTGTTACAACAACAATCATCTACCCATCATTTATGCTATATAATTAGAACCTAATCTCTATAACCAACACATTTCAATTCATTTCTCTACTCTAATGGTGATAAAGCCATGTGAGAAACAGATAAAAAAGGGACTAATCCCAGAACCTGCAATGCATACCACATATTTCTATGTACAAGATGCTTACAGTGATTGGATTTTCTTATGCTTAACAAGCATTTCCTTCCAACATGAAACTATGCCCTCTAGTTAAAATCCATAAAGCGAGGTTGAGGCTGTCCGTTCAAAGTCGGGTTATTGGTGGATGAATGAGGCATCTGCAGCTGCTGCTGCTGTTGTTGTTGTTGCGG…
A2	cgr5571-150	TGAACATGGAAGTCCCACAA	GAAACTCGTGTGTCGCTTGA	AAATGTATCTGGACATGAACATGGAAGTCCCACAACTCAAACCTTTGGCTGTGTTTGAAATTGAGGTTAAGGCCACGTTTATCATTGCCAATGAACTGTTTGAGGAAGCCGGGAGGATTCTTTCTCAAGTGATACACGAGTTTCCTTTAGACGACTTGATTAACGACGGCAACGGTGCCGTTTTAGACATGCTTAACTCTATGCGAGTTCCGGTTCAACAGTCCATGGTGGAAGAAATAGCGACCACAGCAGTTCACTTGGCGGCGGCTGCTAGGGATGCAGATGGGAAGGTTTTGAGAATGGAAGTGGAGATTGAGGCTGTTGTAAATGAAGTGCCTGACTTTGGGAGTGATGATATGGATATCGAAGATGATGATGACGATGAAGGGGTGGCGATGG…
A2	cgr5029-155	GGAGTCGGAGTTGGAGTAGG	TGTGACTACGGCTTCGACTG	GATAGAAGTAGAGGCAGAAGCTATAGCCGAAGTCCTGACATGGTTCGAACTTGGCGCCGTAGCCGTAGCCGTAGCCGCAGTGGGAGTCGGAGTTGGAGTAGGAGTAGTAGGAGTAGGAGTAGGAGTAGGAGTAGGAGTCGAAGCAGAAGCAGAAGCAGGAGCTGGTCACGTGGTCGTAGCCGCAGCTACAGCCGTAGTCCTGGTCGAGGGCGGAGCCGAAGCCATAGCCGTGGCCGCCGCAGTCGAAGCCGTAGTCACAGCTATGAGCGGAAGGATGTTGCAAAGCGGGCATTTGATTCTCCTCCTGGTTCCAACGAACATAACTTGCAACAGAAGGATGTTGCGAAGCGAGCATTTGATTCTCCTCCTCCTTCCAACGAACAGAACTTCGAGCAGAAG…
A2	NAU3189-230	AAAATCAAACGCCTGAAAAC	AAGCTTCGTTTTGAAGAAGG	TTTCCCTTTCTCCTTTCTCTTCTTCAACCTTCTTCAACCTTCTTCTGTTATCTCTATCTGCTAAGGTCGGCATATCGCAAAAGATTCGGCCCTCTGCTAAGAGTGGTTCCAGTTGATTTACCTCCCCATTTTTGAGTTTTCTTCTATCCACTCTTTTCTTTTTTCTCAATTTTCCTATGGTTGAATGGAAGTCTGGAAGGGAAGGAGTGGGAATTGAAATTTTTTAATTTAATCATTAAATTACAAATAATTGACTTCTAATGAATTTTTAATATGAGGTTAAGTCCATTTTGGTTTAATACATAATATTAAAAAAAAATTTCTTGTTTTCTCTTTTGAACTTCATTTTTAAAGTTCCAAAAGAAGTTTCGTTTTGAAGAAGGTTATATGTTAGACTAA…
A2	NAU1489-360	GGCAATCGGTTGAACTAAAA	AAATCAGCTAATTCCAATCATGT	GAGTTTTTTTTTTTTCTTTTGGCGAAAAAACTGGATAGAGATATTTAGTTATAATAAATCAGCTAATTCCAGTCATGGATCATATAAAGACCAAGCATAAACACATATAAATATATATATAGGAGGATAGAAGTTCTTCCATCTTTCCATTATGCACAAAAGCTCTAAATACAATAGGAATACAGAGTTTTGTTTGATTTTTAGCTCAGCCGATTGGCATTTCTGAGGTAGAGTGAAGACCTTCCTCTTTATGCTTTACTCTCAGACCTAATATTATATATATTTTACCAATAGATTCTACAAATACCCTCATTTAACTTATAAATTCTCATTGAGAATAGTGGACATCAGCAGCCCTCGGACGAATTCACACCTTCGAGCCTTCTCCTCGGGGTCTTG…
A2	NAU854-500	GAAGATGGGGATGGATATGA	TGAGCAATAACAGGCTGAGA	GGCACGAGGGGAGCTTCTTTTTTATTTTCCCCCAATTTATTTAAAACCTATACCATTCGCTAATTCTTCTTCTGCAAGATCGAAGATTTGCGTTTCGTTTTTTTTTATTTTTCTCTTCATATCTTTGAAGCAGATCCCAAGTCTCGCTCTTTCGTGGTGCCGATTTTAGTTTTTCGCTTGGAAAAACGTGGATTTCGTTGGTTTCCGATCCGATTGAAGGTTTCCAGCATTTTTTATCTGACAAGTTCATTCAATACAATAAGAAGGAAAACTGTTAATTGGTTCTGGACTGAGCAATGCGGGGATACGACAGAGAAGAAGTCGAAGATTATGATGATTATGACATGGAAGGAGAATATCAAGACGAAGATGTCTTGGAAGAAGATGGGGATGGATATG…
A2	HAU0306-2000	TGGTGTTCTTCATCATCGTC	GCATCTTCAAGGGAAGAAAA	CAACAACAGCAAAAACAAGCCCAACAAAATCAACAACAGCAGCAGCAGCAACAAGCTATTTCTAGGGTCCCTTCAAACATAGATGCCCATTTACGTACTACTCCTGGTGTTATTCATCATCGTCCCATTAACATCCAACAAAACCCTAATTCTACCCCCATTCCTAACCCTAACCCTAACCCTAACCTTAATTCCTCCCCTAATTTACAACAACAACAACAACAACAACAACAACAGCAACAACAAACGCCACAACCACAGCCGCCGCCGCAGCAACAGCAACCAAACCAACAGCAGAAGCAGATCCGACCCTTGAATCAAGCGGAGCTCCAGATGGCTTATCAGGATGCCTGGCGTGTTTGTCACCCAGATTTCAAGCGGCCTTTTTCTTCCCTTGAA…
A2	HAU2917-140	AGCCGAAGTCCTGACATGGT	GGCTACGACCACGTGACCAG	GATAGAAGTAGAGGCAGAAGCTATAGCCGAAGTCCTGACATGGTTCGAACTTGGCGCCGTAGCCGTAGCCGTAGCCGCAGTGGGAGTCGGAGTTGGAGTAGGAGTAGTAGGAGTAGGAGTAGGAGTAGGAGTAGGAGTCGAAGCAGAAGCAGAAGCAGGAGCTGGTCACGTGGTCGTAGCCGCAGCTACAGCCGTAGTCCTGGTCGAGGGCGGAGCCGAAGCCATAGCCGTGGCCGCCGCAGTCGAAGCCGTAGTCACAGCTATGAGCGGAAGGATGTTGCAAAGCGGGCATTTGATTCTCCTCCTGGTTCCAACGAACATAACTTGCAACAGAAGGATGTTGCGAAGCGAGCATTTGATTCTCCTCCTCCTTCCAACGAACAGAACTTCGAGCAGAAG…
A2	HAU0880-220	ATGCCTCCCTTTGTACCATA	TAGGCCTGCAAACTCTGAAT	AATCAACCCCTAAAATGAAGCAGCAAGTAGTTTTTGTCTTAGGCCTGCAAACTCTGAATTGGATAATACAATAATAATAATAAAATACAAGTTTTAAAATTAAATATTTGCACACACGATCACAATTTATTTCCCTTCATAACCCCAATTTTTGCATGGCCCTCTTATAGCATATACATATAGCTATTATGGTACAAAGGGGGGCATATACATCAAAGTATATATGACATGAAACATATTGGTATATCAAATATTCTGGACAGTTCTGTTGGATATGGAATAATGGGAACTCTTGATAGTACTTCATATACCTGCCATGCATTCCGGGGGGGGGACCGGGTACCGAAACTTGTCGGGGCAGAAATCGTAAATCATGGGGTTCATCCGAACCCATCTGTA…
A2	NAU5384-650	AGCTGTAAATTGGCGTAAGG	GGTTTCTTTCAGCTCCTTCA	GTGAGAGGCCAAAGCTGTAAATGGCCGTAAGGCCCTTGAATTTCACGACAATCTCTCTTCACCACCACCACCGCCACCGTCTCCGCCTCTCTCTCTTCTTCTCCTCTTCACCAATCTCCTCCTCTCTTGCTTCTACCCTTTACTTCCTCCGCGGAATCGCCTCCAAAACATCGTACTCCACCGTTTCTCAACAGCAACAGCAGCAACAAAAGCTGAGGAAAGAGCTTTTGTTGAAGGAGCTGAAAGAAACCGAAACCCTGGCGCAAAAGATCGGAAAAGCCATTAGGCACCCTGGCGTTCCTTCTAAGCCTAAGGTTTACGCCGATGTCAACGTTATTCGTCCTAAAGAGTACTGGGATTACGAGTCCCTAACTATCCAATGGGGGGAACAAGATGATT…
A2	dPL0245-210	TAACTCATCACCATAGTCACCACC	CTAGGTTGAATTTCCCTGACCTTT	ATTTTCTTGGAATTTTCAGTTTTCCTTTGTTTTCTCTCTTTTTTTTCATTTTAAAGTTCTTTCGCAACATAAAAACCTTCGTAATTTGTCTGCAAAAAAAAAAAAAAACCATTTTCAGACACAAACACACACAGAGAGACACAACAATCAAAACTGACATGCCTCAAAAACCCTTCCTTTCCCTGTCTTTAGTTTTATAGTTCTTCGTGCCCAATTTTAATACAGCCAAAAAAAAAAAACAGGCCCAAAGTTGAAAAACTTTGGATTTATCGAAAAAAAAGCTATGGAAAATGGAACAGGGGTTGTTGCTGGTTCAAGGAAGTCGTCTACGGAGAGGCCGTACAAAGGGATAAGGATGAGGAAATGGGGAAAATGGGTGGCGGAAATAAGGGAACCCAA…
A2	NAU3684-360	TCCATTTGTCCCTTGAATCT	CAGTGACCATTGATGAAGGA	CCGAGTTTGAACTTTAAAAATACGCGACGATCCCTTCGTGAAAAACAGGCAGCGAATCTTGAATCTCTTTTATACTATATAAACATGTCTGGTTGGTTATTGTCATGTTCGAAAAAAAGAGAGAGCGAGAAAAAAAGAGAATAATGGAGTTGAACATGGATGTGGATTTGGTTTATGTACCAGAAACCGTATCTGAGTTTTTGAAACAAGCTTCAAAGATCAAAAATGGGTTTCAAAGATTATGTAAGATTAGTGACTATGTTAGAAGATTGGAAGATGAGATGAAGAAAATTGATGCCTTTAAACGCGAGCTTCCTATTTGCATGCTTCTCTTGAAAGATGTGATTAAGAGATTGAAGGAGGAAGAAATGATGTGTAAGGAGCTTGGTGATGGATCAG…
A2	NAU5383-470	AATAATCGAACTCATTCTCACC	TCTTCAGTGAGTTCCAACGA	AAACACTAAATAATCGAACTCATTCTCACCGCCACCGCCACCGCCATCGCCATCTCCACCGCCACCGCCTCTAGGGTTTTGTTCTATTTCTCCGCTCTAAAAATCGTAAACCTCCGATCAACGAAGCCAATCGAAAATGGTCGGGCCGCAATCCGAGAGAGAAGACAAAGTATCGTTGGAACTCACTGAAGAAATCATTCAAAGCATGGAGATCGGCATGGTTTTTAAAGATTATAGCGGTAGGATAAGTTCAATGGATTTTCACAGAACGTCGGGTTATTTAGTAACTGCTAGTGAAGATGAATCCATCCGCCTTTATGATGTTTCCAGTGCTACGTGTTTGAAAACAATTAATAGCAAAAAGTATGGAGTTGATCTAGTTTGCTTTACTTCACATCC…
A2	NAU2896-250	ACAATGGCCATACTTGAACC	GGGTTATTGACCCCTGTAAA	CTGAGATATCNGGAGTACCACCCAAATATCAAGAACTGGCAAATCGAAAGCTACGGAAAAACCGAAGAGTTCCACAGGCCAAAGGTTCATTTACACTGTAGTCCCGGACAAGCTATCTCTTCAATCAAATTCGCTAGCTTTGGAACTCCTTTAGGAACTTGTGGAAGTTACCAACAAGGCCCGTGCCACGCTCCAACTTCGTATGACATCTTAGAGAAGAGGTGTGTCGGGAAGCAACGATGTGCGGTCACCATATCCAATAGCAACTTCGGGCATGATCCATGCCCAAATGTATTAAAACGTCTATCGGTTGAAGCTGTTTGTGCTCCCATGACTTCAACAACAGCACAACCGGGTGGTAATTAAATCGAAAGGGTGCAAAATAATTCCGTAACTTGT…
A2	NAU2858-200	AGGCCCTATTTCCAATTTTT	TCCCCAAGAATCACTCTGTT	TCAAACATGATGGAGATCGAGGAAGTACCCTTCTACGAATCGTTGCCGCTTCTCTCTTTGAACCACGTCTCGTTATTGTGTCGATCGGTTTGGGATTCGATGCGATTCTACGAGGAAGTATTAGGTTTCATTCCGATCAACCGCCCCTCTTCTTTCAAGTTCAATGGTGCTTGGTTGTACAATTACGGTATCGGAATACACTTAATCGAGAATCCATTGATAGACGATTTTGATACTATCATCGAGCCGAGGCCAATTAATCCCAAAGACAATCACATATCTTTTCAATGTAGGGATGTTGAGATTGTGAAAGGGAGACTTGAAGATATGGGGATGAAATATGTAACGGCAGTAGTTGAAGATGAAGGTAACACAGTTGACCAAGTGTTCTTTCATGAC…
A2	NAU3775-195	GAGCCGACGACTAAGCTAAT	AGGAACTAGACAGGCTGCTG	TCAACTCGGTGCTGTAATCTCTGTTTCTCCGTTCACTGAATCTAATGGCTTTCGCTCATTGTTTGTTTGCCTTTCCAATGGACACTTCAATTCACCCCAAAATTTCAATTCCCCCTTCGTTTTGTTCCACTGAATCCCCATCTTCCTTACCTTTCCCTTCTTTTTCTTCCCCTTTTCCTCCATTGTCTAAAGCTCGAAATCTCTCTATTTTCCCCAGAATCAACAGAGTGGGACACAAAGAAAAAGCTGAGCCTCGAGAATCTGAAGTGAATATAGAAGCTGATGCGTTTTCTCATTTCAAGCATTTGCTTCTTCCAATAACTGATAGAAATCCTTATCTTTCTGAAGGAACTAGACAGGCTGCTGCAACTACTGCTGCTTTGGCAAAGAAGAATGGAG…
A2	NAU2277-120	GAACTAGCCACATGATGCAC	TTGTTGAGGCATTAGTTTGC	AAAATCAAACATACCCTTTATTCATTTGGTTATGTTCAAGCTCTAAGAATCTGCAACCACATTGATGCCAACTGAACTAGCCACATGACGCACACTTCACACACATGTACACACGTGCACATACATACATACATACATACATACAACGACGTACATTTTTTGCGAACTAATACTTCAACAAAGAACTAAGAACAGAAGAAATCTGCAATTGATACACATGGTGATTTACGTCGTAAGAATGTCTGGAAGCTTAACCGAGTGAGTTCCGATTACTTTGCCACCAACATCTGGGAAATTTTCATATCCAGGGAGTGGTTTCACTTTCCCGTCAATATCTACTTCCAAAGGATACCTCATAAGATGGCCCTGCAATGCCGAATAATCGGTATCTGTAAATTT…
A2	NAU1246-200	TGCGCACTAAAGAAAAAGAA	GAACAAAATGAATACCCCACA	AGCAACTCTTAATAAGCATAAACTTAAATTTCAGGCTTTCACAGCAGGTAAGCTGAAGCAGATGAAGGTTAAAAATGAGAAACCCATCACCAAAGAAGAGCAGCAGCAAGATGAGAAGTCCAGTGCTGTTGATCAAATAAAGAAAAAATATGGGTTTTCTTTGCAAGGTGAATCAAGTGCAGCCAAAATGGCAGAAAGCAAGCTGCAGGAAAATTTGAGAAAGTTGCAGGGAATCAGCTTGAAGACTGCAGAGATGCAAGATAATGCAAAATCATTCTCTTCCATGGCAAGAGAACTGCTGCGCACTAAAGAAAAAGAAGATAAATGATATCTCCTATATAGCATATAATATTGTTTTGGATTAAAAAGGTTTGATTTTTTACATATATGTCCATGTTT…
A2	NAU3419-400	AGAATCTGCAACCACATTGA	CGGTTAAGCTTCCAGACATT	AAAATCAAACATACCCTTTATTCATTTGGTTATGTTCAAGCTCTAAGAATCTGCAACCACATTGATGCCAACTGAACTAGCCACATGACGCACACTTCACACACATGTACACACGTGCACATACATACATACATACATACATACAACGACGTACATTTTTTGCGAACTAATACTTCAACAAAGAACTAAGAACAGAAGAAATCTGCAATTGATACACATGGTGATTTACGTCGTAAGAATGTCTGGAAGCTTAACCGAGTGAGTTCCGATTACTTTGCCACCAACATCTGGGAAATTTTCATATCCAGGGAGTGGTTTCACTTTCCCGTCAATATCTACTTCCAAAGGATACCTCATAAGATGGCCCTGCAATGCCGAATAATCGGTATCTGTAAATTT…
A2	NAU895-260	CATGATGCACACTTCACACA	CGGTTAAGCTTCCAGACATT	AAAATCAAACATACCCTTTATTCATTTGGTTATGTTCAAGCTCTAAGAATCTGCAACCACATTGATGCCAACTGAACTAGCCACATGACGCACACTTCACACACATGTACACACGTGCACATACATACATACATACATACATACAACGACGTACATTTTTTGCGAACTAATACTTCAACAAAGAACTAAGAACAGAAGAAATCTGCAATTGATACACATGGTGATTTACGTCGTAAGAATGTCTGGAAGCTTAACCGAGTGAGTTCCGATTACTTTGCCACCAACATCTGGGAAATTTTCATATCCAGGGAGTGGTTTCACTTTCCCGTCAATATCTACTTCCAAAGGATACCTCATAAGATGGCCCTGCAATGCCGAATAATCGGTATCTGTAAATTT…
A2	NAU2265-380	CAATCACATTGATGCCAACT	CGGTTAAGCTTCCAGACATT	AAAATCAAACATACCCTTTATTCATTTGGTTATGTTCAAGCTCTAAGAATCTGCAACCACATTGATGCCAACTGAACTAGCCACATGACGCACACTTCACACACATGTACACACGTGCACATACATACATACATACATACATACAACGACGTACATTTTTTGCGAACTAATACTTCAACAAAGAACTAAGAACAGAAGAAATCTGCAATTGATACACATGGTGATTTACGTCGTAAGAATGTCTGGAAGCTTAACCGAGTGAGTTCCGATTACTTTGCCACCAACATCTGGGAAATTTTCATATCCAGGGAGTGGTTTCACTTTCCCGTCAATATCTACTTCCAAAGGATACCTCATAAGATGGCCCTGCAATGCCGAATAATCGGTATCTGTAAATTT…
A2	AC187225.2_01			ATGGCTGAAAATCTTATGCATGCTTTACAATATAGCAGCTATGGCGGAGGCGCTGCTGCTTTGAAGCATGTTGAAGTTCTGATCCCAACTCCAAATAAAGGTGAAATTTTGCTTAAACTGGATTGTAGACTGTGGGACGACCATCCTGCAATCATGGCTGTGGGTGTTGTAGATGGAACTTCAGAAGCCATTTTCCAGACACTAATGTCTCTTGGACCCTCAAGATTAGAATGGTACTTGTGTGGGTGTTTGAATGCGGAAGCATCCTTTGGCCTCTCAGCTTGA
A2	AC187225.2_02			ATGGAAAGGGCATCTTCAGAGCACTCAAGTCTGGTAGGTCTCAATGATGCTGCTGATGAATTCTTTGATGTTCCAGAACCAATAGACCACGATCGAGCAGAAGATGGATGGTCTTCTGACTTTGGTCCTGAAGTATATTCTCAGGTACAAGTCGAAGTTGTAATTATTGATTTTACATTCAAATGGATTTTTGGGTGGTGGACTGGTGAGGAATCTGTGAATGTTCTCTTAGAAGTCGCAGGCCAAGCGACGTCCTCCAAAAAAGCGTTGCTAAAGGTCATGCTTTTTAGCGGCGTTTTTGCGAAAAAGCGCCGCTATAAGTCATGGTCTTTAGCGGCGTTTGTGAGAAAAGCGCCGCTAAAGCTCGTGGTCTTTAGCGGCGTTTGTGGAAAAGTGCCG…
A2	AC187225.2_03			ATGGCTGCTCTGAGCTGTATTTTGGTCGTAATGCCTCGTAACCCTAATCCGGTGCAGCCGAATTTGAAGATACATTGGGCAGATTCATGCATGTGGTTTAATGCATTGAAGCTGATTAATTTTGGTGCTTTTCAAGGAAACTATTCGGCCAAGAGTGTCCAAGTTATTCATCCCTCCAAGCTTGGTCGATTCTCTTCTCAAGGGAGCATAAAGGTTGTTCACACAATGGCTGTTCGGTTCAGCCATGTTCACACCATGGGGACTCTTCAAAACCGTCCATTCACACCCAAAAAGGCTGCTCAAGTTCCTTTTAATGCTGAGCTGGTTAATTTAGGTACGAGTCCGGATCGTCGAGCAACAAGTGGAGGAGCTTCAAATGTCGCTAGTGGAGGAGTAAAC…
A2	AC187225.2_04			ATGATGATTTTTACAATTTGGGTTTTTGCAGAATCCCGTGCAATCATAAGGTACTATACAGAAAAATACAAATCACAAGGGACTGATCTAGTAGGAAAGACAGTAGAGGAAAGGGGTCAAGTGGAAAATTGGCTAGAGGTTGAGGCACACAATTTCAACCCACCAATTTATGCGTTGACCCTATATCTGATGTTTGCTTCCAAGATGGGGTTCCCTCATGATGAAAATTTGATCAAGGAAAGCGAGGAAAAGCTAGGCAAAGTTCTGGATATTTATGAGGAGAGGCTGTCAAAGAACAAGTACTTGGCCGGTGATTTCTTCAGCCTTGCTGACCTGAGCCACCTGCCATTTACTTAG
A2	AC187225.2_05			ATGAGCACTCGTGGTTCTCATGGTTGTGGTACCCGTGGGCACGGCGGTCGCCGTCGGAGGGCTCAAGTTGAGCCTTCTTCGATGGGCAGTATATCCCAATTAGATACGAGTGAGACCGTAAGAACTCCGAATACTGAGACTGAATTTGCAGCTCAGGCTACTAGGGACGACGCACTGTCCCAAGCAATGTTGAGAGTTTTAAAGAGGGTCGTTGGGGCCCATACTGGATCTGGATCTAGGAGCCAAGGGTTAGAGGGCACTCAGCCTGAGCAGCTAACATGGGATTACTTTCGGAGTGCCTTCCAAAATAAGTATGTGGAAGCAAGTTATGTTGAGGCCCATAGACAGGGAGCGAATTTTGCAGTCTTAGTTAACAAGGCAAAGATTGTGGAAGAGGTT…
A2	AC187225.2_06			ATGAAGAAAATAAAAGATACGATGAACAACAACCAATGGAAAAGTGAGTGGAAGGGAAAAGAAATTACCTGTGCAAGGAAACGTGGGAGAATCGGAAGCTTGATGATGAGGGCAGAAAATGGAATACAAAAGATGAAAAGAGGCGGAATACCTAATCGGCGCTGA
A2	AC187225.2_07			ATGGCTCGTCTGCCTTTAATTGCACAAAGTGTGGGGCGTAAAAGAATTAGTATTGCATTGAAAATATGGTTGCAAATCTGTAGAATTGCGATTTGGTTCTTACTTACATTGGGTGCCAGCCTTAGCCTACATACTTATAGACCAAGGATTAGGTCCTATATTTTAGATTTTTATGCAAAACGGGATTACGTGAAAAGGCTTGTATATGCTAGTGACGAGACCTATATTGAACAAGTTAGGATGAATAGAACTGCCTTTTTTAAACTATGTGAGATGTTACAAACGTTAGGGAGATTGAAGTTGTCAAGAAACATGCTTGTTGATGAGCAAGTGACAATGTTTTTACATATCATTTCCCATCACCTAAAAAATCGAGTTATCAAGCATCACTTTAATAGG…
A2	AC187225.2_08			ATGGTGGACTTGCACAATGTTGGAACCTTTAATGCTGATACGGGGTTCAAAGTCGGTTATTTAAACGAGTTGGAAAAAATGTTAGAAAATGCTTTACCCAATGCAATGTTGAAGGCTAAACCTAATATAGAATCGAGGATTATGTTACTAAAAAGGGATTGGTCAATCGTGTATGACATGCTTAATGGCCAAAACAATAGTGGTTTTGGTTGGGACGAGCATAGGCAGCTCGTTGTTGCTGAAGATGCGGTTTGGAACTCTTATTTAAATACTCATAAAGAAGCCGCTCAATTCAGACATCGTAGTTTCCCTTACTACGACCAACTTACTGCCATCTACGCACAAGATCGAGCGACTGATATTAATGAAGAAAGAAATGAATTCTATGACTGCGAAGCT…
A2	AC187225.2_09			ATGAATTCAAACAACAACAGCAGCAGCCATGGCGAAGTAGATCAGCGTAACAAAGAAAGCCTTGATTCCAGGTTCAATCAAACCCTCAAGAATGTCCAAGGGTTGCTTAAGGGTCGCAGTATTCCTGGTAAAATATTATTGACCAGAAGGTCAGATATACTTGATGATTCAGGTTCACAAGAACGATCTCCCAGTTATCAAAGAAGCTTCTCACAGAACGATGCCGGTACAAGTGATGACATGGACAAATCCATGGAGGGAGGGGTCAGAAATACAAATAATTCTGATGGTAATACAACTGATAATAAGTTAACATCTTCAACCTCAAAGAATGATGATGCTGCCAATGAAGTCCAGAACTCTGCAATGGGCACAAGAGCTACAGATTCTGCCAGGGTT…
A2	AC187225.2_10			ATGGCTGAACAGCTTTTTACTGAACTAGAAAAAGATGGGTTGAAACCTGATACAAGGGCATTCACCGAGCTGATTGGAGCATATTTGCAAGTTGGTATGATGGAGAAGGCAATGGAGACATATGAGAGACTAAAGGCATGTGGCTGTTCTCCAGATAAGTTGACCTTTACAATTTTGATAAGAAACCTTGAGAATGTGGGGAAAGAAGAGCTTGCAGCGGTTGTAAAGAAGGATTGTATTGAATATCTGGAGTTTCCTGAGAGATTCCTTGAAGATGTTCGAAAAAAGCATGATTCGTGCTTTTCTTCAACATCTCCATTACTTTGTGCATCAAGGAAAAAATATTCTGCCCTCTTTTGTCGATGCAAAAAAGATGGCAGGGCACAACACCCTTGCCCA…
A2	AC187225.2_11			ATGGTATTTGATCATGTTTTAAGACATGAGAAAGAATTAGGGCTAGCTCGGATTCAAATGTCGTTGGGAACATCATCGTGCTATCAGACATCTAAGTTGGTACTTTTGAATTGTATATATATGGTATATGGCATGTATAGGCTAGTTTCATTTTGGGAAGGTCTAGTAATGCTCCATAACCCTATTCCGGTGACGGACACGGATCCCGATCAAGCCATAGCTGATAGTGTTGAAAGTAATGCACCTGCTCCCACTCAAGGGGCAGTGCAATCTGATTCTAAATTTGTTGCTAGTAGCCACGAAGGAGAGGCAAAGCAAGCCTTTTTCCAAATGATGAATGAGTGGTTTATAGAGTTCGTTCGAATGAATTCAGCTGCTCAACAACCTCCACCCCCGCAA…
A2	AC187225.2_12			ATGGATTTTGTATCAGGTTTGCCTCTGTCACCGAGTAAGAAAGATGCGATCTGGGTAATTGTCGATAGACTGACTAAGTCGGCTCATTTCATTTCGATACGCACGGATTATTTACTTGATAAGTTAGCTGAGCTATATATCTCTCAGGTTGTGAGGTTGCACGGAGTACCTATGTCTATTGTTTTAGATAGAGATCCGAGATTCACATCGTATTTTTGGAAGAAATTGCAAGATGCATTGGATGGTCAATCTGAGCGAGTTATAAAAATACTCAAGGATATGTTGAGATGTTGCATTCTTGAGTTTGAAGAGACTGAACAAAAAGTGAAAGTGATTCGTGATAGTCTGAAAGCAACGTTAGATCATCAGAAATCATACGCAGATTTGAAACGGAAAGAT…
A2	AC187225.2_13			ATGATTGAGAAAGAGGTTAGTACGAGACGATACAGAGAATCAAGGCTTGCTCAGATCCAAAAGTCGTCGGGAACATCATCGCGCTATCGGACATCTAAATTGGCTAGTGTCATTTTGGTTAGGGGTGTTACAGTCGATGTTATGGGGTGGAAGTATTATGCTGGAGGATCATCGACGTACACCAGTCATCTACCTGTTGAATATTTTGGTAGGCACATGGGCTACAGAAGAATTGATGACCTACTCCTTTCGACGGGGGTCGACGAAAGTACGTCTAACATAGCGCTCGAAGGTGACAATGAAGGCGTGGACATGGAAGGAGATGCAAGTGAGGATGAAGGGGCTGTGAACCCCCACATAATGAACATTGACCTATTGGTCGAGGGTGGTTTAGAGTTT…
A2	AC187225.2_14			ATGTCGATCGGTGGTTTCCTGCTACTGCTACTACTACTGCAGTCATGGGCCTGGTGGCAAATACTATTTTTACATCCCAGAGTGACCGATCCATACACATTCCCAATGGTGATTAGGTGGAACCATGGCCCAAGTTACGTGGGACTGGCCGATGAGTTGGAAGACATTAGGCTGCTATTAGATCAACGATCGAAAATCGAGCATAGGAGGGGACGCAGTCGCACGACGAGTTCGTTATCGGCTCCGACAAAAGATGCGCCGCCTGTGGCTACGCAATATCCGGGTAGTTCGCTCAACTTATTCTCATTCAATTCACTAACCCCATTTATTTTTCAGAAGTACCACCGCACTACAGACCATCGTTGCACGTGGTCGGTTCTTCTGTTCCCGCAGGCGAGG…
A2	AC187225.2_15			ATGGGGATTTCGCAATCGGCGTCGAAGCGAGTGACCTCCGCATTAGTCAACTCGTCCCAATTCAACTCAGCCTGCGACTCAGTCTACAGTCAATGCCTCTCCCTTACCCAAGAAGCCTACCCCGGAGTCTTCCCTTATCAGCTCTTGAACGCCGCCGCTAACCTCCATCAACACCTCACTTCCCTCCGCCCTCACTCTCTCATTCTCCGTTGGGTCCCTCATCCTCCCGCTCGCTCCCAAGTCGATTCTGCGTTCCGGTTCGTAACTCGCCACCAGGATAATCCCCGGAGCGATGAAGAAGCACTTCTCCTGGATTCCTCCGACTTCAGGGAATGGGCAGTGGTTTTATTCAGTGATGCCGTCGTGGGAAACGCTGGAAAGGCAGTTTTGCAGCGAGTG…
A2	AC187225.2_16			ATGATTACAACTCAGTTGACAAGACTACTTCAGAAAGATGTTAAGTTCGAGTGGTCGAACAAGTGCCAGAAAAGTTTTGATCAGTTGAAAGCTCTTTTGATTGAAGATCCAGTGTTAGTAAAGCCAGAATCGGGTAAAGAATTCGTAATCTATGGTGATGCATCATTGAATGGACTGGGCTGTGTTTTGATTCAGGAAGGCAAAGTCATAGCTTATGCCTCGAGACAATTAAAGCCGCATGAAAACAATTACCCAACGCACGATTTGGAATTAGCAGCTATCATGTTCGCGTTGAAGATTTGGCATCACTATCTGTTCGATGAGAAATGTCGTGTTTATTCTGATCACAAGAGCTTAAAATATTTGATGACTCAGAAATATCTAAATCTACGACAGCGA…
A2	AC187225.2_17			ATGGCTGCAAGCACTAGTACACTCTCATTGCAATCGGTCCTTGATAGGGACAAATTGAATGGTTTGAATTTTCTTGACTGGTTCCGTAACTTGAGGATTGTCCTCAAACAAGAATTTAAATTATATGTCATTGAACAACCACTTCCTAATGAACCACCCGCTAATGCCTCGAGGGTTGATAAAGATGCTTACAGGAAGCATCTTGATGACATGGTAGACGTTGGATGTCTTATGCTTGCCACTATGAATCTTGAGCTTCAGAAGCAACATGAGAACATGGTTGCTTATGAAATGATCGAGCACCTAAAAGAACTTTATCAGGGGCAAGCACGGCAAGAGAGGTTTGATATCTCTAAGGCCTTATTCCAATGTAAGATGGCTGAAGGAAGCCCAGTAGGA…
A2	AC188842.2_01			ATGGCTGATGAGGACCTCTTTCCCAAGAGAATAAATCGGCACTTGAACAAAAAGGAAAATGGAAAGGAAAAGTTGAGAGAAAATGTTTGTGCTAGTCCATATTTTGTACCCCAAGCTGATCATCATCCTCATCTAGGCTTTTACCCTCAGTGTCCCAAGGTTCTTCTCCCTAGTGGATCAATTAAAAGAAGAGGCAAGCCTATTTGTAAAATTGGAAAGGCTCTATTTTACAACGAAAATGCTTATGATCATACCATGGTTCCATCACTTGATATTGAAAACTTATACAATGGAGCATTCAACAATGACGGTAGCGCCACTGATCATCACGAGACATTGCCATTGTTTCCATTACACCCGACTAGTGTTTTTGAAGAGACATCAATGGCTTCATCATCA…
A2	AC188842.2_02			ATGCAATCCTCCCCTAACTGCAGTGGCTTCCCTGGTATTTTACCAAATACTATCATACTAATTTACATAAAACTCGGAGTCCGGATAACGAAGCTGTACATAGACCAGGGGAAAGCTGATGATCAACTGAATTGGAGAGTTCGTCAAAGCGAGAAGCTAACTAACTTGAAAGAGAAGCTTCGCCGAAGCAAGGAACAATTAGCTCAAGGTAAGGTTAAGATTGAGAGAGTGTCTCATGAGTTAAAGGTTAAGTATGGAGTGCTTAAATCAGCTCGTGGCACGTTGGAAAAGAATCGTGTGGAAAAGCTCGAAAAGTTCTATCCCAATCTTATTTGCACACAAAGCCTGGGGCATATGGCAATTACCTCAGAACGTCTTCACAAGCAATCAGTTGTCATA…
A2	AC188842.2_03			ATGTCGCATAGTCCTGTAAGGAATGCCGCTGGTGGAGGCGCATCACATTCTGCTGATGGTAGTGGTATGCATGCTGTGAGAAATATAGCTGGTGGAGAATGGATGGATCAACTCGAAGAAAGAAATCAACGGAAACGTACTCCTCTAAACCCAAGGAGAGAACAAGGCCGACTGTGGCAACATCAAAATGATCTTTATGAACCAAGTAACGTGGAGAGTGACCAAGCCTCCAACCGAAGTGAAAGACGTCGAGGCCAATGGAATCAAGGGCCAAGGGTGCCAGAATGCGTAGATGATGACCTTAAGAACATCAAGATGGTCATTCTACCACTCCAAGGAAAAACTGATCTCGAGGCATATTTGGAGTGGGAGAAGAATATCAAACTTGTGTTCGAATGC…
A2	AC188842.2_04			ATGACAATATACGAGCAACTAAACCAAATAAGCCGGTGGGGAGACTCATTCAATCGTGGTGATAGTCCAAATACAGGATCATCCACAATTGTAGAGGGGGATGTTAGGCTAGAGAACAAGGCTGGATACATTTCTTGTGATCAAGTTGAACCTTCAAGAAGTGATCAAGAAACAAACAAGCCCATTGATAAGACACAGAGACGTCTGGCACAAAATCGAGAAGCTGCTCGTAAAAGTCGTCTACGGAAAAAGGCCTACGTTCAACAATTAGAATCAAGTCGTTTGAAACTAGCTCAACTGGAACAAGAGCTCGAAAGAACTAGGCAGCAGGGTATATACATAAGCAGTCCATCAGATACTGGTTATTTTGGACTGTCTGGAACCGTAAACTCAGGGATT…
A2	AC188842.2_05			ATGGTTGTTTCGGAATGGGCAAGGGTTGTAGCAAACCAACCGGAGTTTTCAACTCAACCTTATCTTGTTGGCATATTAGACAAGTCTTCACATAGGTCTCCACATCATCACCCATGTGAGACCAATATTAGCAGTCCTTCAAAAGGGCCAAGAGACATCTTCGAGTCTTCCAAACCTAATGAGAAAGGAAATGGTTGGGGAGACCATGAGGAAGATGAAGAGGGACATAGCGATGATGGCAACAGTAGTAGTAGTGATGGTGATGATTACAATTTTATGCTTGGCTTAAACTTCCTTGACAAGATTCAGGTGGTTATGTTTCCATGGGTTGATCAAATTCATATCGTTACCGATCCATTATCACAAATCATTGTGCTGATGCATCGGGATATGAAGGTT…
A2	AC188842.2_06			ATGCAGACAATTCTTGCACAGATGGACTCAGAGGAAGCCCTGCTAGGGGCAGATAAGATGCCTTCAACATTAACGGAGGAAGAGAAGAAGCACATGGATCGAAAGGCGTTAACATGGGAGAGGGTCTCATTGTTCGTGGGAAACAAGATCGGAATGCTGATGATGATCGTGGAAGGACACAGGAATGAAATCCTCGCGGTAAATCTAAGGGTAGATCGAAGTCTTCAAATAGAGAGTTCTGCTGTTACTGGTGATGCAGTTGTTGCATCCTCTTCCTTATCAGATGATGATATTACTAAACTTTGGCATATGCGTCTAAGGCATATGAGGGTCGTGAGACACTTGACAGTTCGTCATACTCCACAGCAAAACGGTGTTGTAGAACGAACGAACAGAACG…
A2	AC188842.2_07			ATGTCTGGGACATGGCGTTGGTACCGAGATGAGAGGTCCCATCAACGAGATGAGAGGTCCCCCGTAAGACCATGTCTAGGACATGGCATGGGCACCGATATGAGAACATCCCATTATTGCAAAATCTACTTCAAGGATCCTAAAGAAGTCAGAGATCGTCCACACTATCAACCACAACTGCTCGGTATTTTATGA
A2	AC188842.2_08			ATGTCACATGTTCCTTACTCTAGTGCAGTGGGATCTCTCATGTATGCTATGGTTTGTTCACGTCCAGATTTGTCATATGCAGTCAGTGTAGTTAGCAGATATATGGCGAATCCCGGTAAAGAATATTGGAAAGTAGTTCAATGGATTTTAAGATACTTACGAGGTACTACTAAAGTTTGCTTACAGTTTGGAAGAATCAGAGATGGGGTCATTGGTTGGAAAGTCACTTTGCAAACTACAGTTGCTTTGTCTACCACTGAAGCTGAGTACATGGCGATTACTAAGGCTTGTAAAGAAGCTATTTGGTTGAAGGGACTATTTAGTGAACTCAATGAAGACCTTCAAATCAATACAGTATTTTGTGACAGTCGGAGTGTCATCTTCCTTACAAAAGATCAA…
A2	AC188842.2_09			ATGTGTGAATTTCAGGCTAAGGATAAATTAGAGAAGTCAATGGTGGCGGATAATGAATCGGGTGATAGCATTGAGAGTGAAGTTCGAACCAGCTCTGGCATGTTTCTTCAGAAAGCTCAGGATGAAGTAGTTGCTGATATCGAAGCTAGGATTGCTGCATGGACCTTCCTTCCAGCAGAGAATGGGAAGTCTATGCAAATACTACATTACGAGAATGGTCAAAAGTATGAGCCACATTTCGATTATTTTCATGACAAGGCTAATCAAGAGCTGGGCGGTCACTGTATAGCCACTGTACTGATGTATTTGTCTGATGTTGAGAGTGGTGAGGAAACTGTGTTTCCAAATGCAGAGGGAAAACTTTCTCAGCCAAAGGATGATAGCTGGTCAGATTGTGCA…
A2	AC188842.2_10			ATGAAGATGATAGATGCTGCTAGTGGAGGGACAATTGTAATTATGACACCTCAAAGAGCAATTGAGTTAATTTCGACAATGCCTATGAATTCTCAACAATTTCGACCAACTATAGAGCCCACGAGAAGGGTTCATGAGCTAAAGAGGTTAGCTATTAGCACCGAAAAGTTCCAACAAAAGGCTGAAGTGCACTTGCAAGAATTAGATCAGCAAATAAGTAAGCTTACGCTTATAGTTAGTCGTTTGGAAACTCAAAGGAAACTATCATCTCAAACTAAGCCAAACCCACAACAAATTACGAGTGTTGTGACTGTAAAAGATGGAACGATTCTTGAGCCAGAACTTGGCACGTGTCGTGCCCATGACGCTGGATGA
A3	BNL3259-210	TTTTGAAATTCCAGCGAAGG	GTCAATACCTGCTTCTCCACG	GGCACGAGGCTTCCCAAAAATTCAATTAGATTTTGAAATTCCAGCGAAGGGGGAGGAGACACACACACACACACACAGATCTTCAAATTTCATCAATGGATCATTCAAAGGTTCAAGAGATCGTGGAGAAGCAGGTATTGACCGTGGCGAAGGCCTTCGAGGACCAGATCGACGAAGAGATTGCGGCTTTAGATCGACTCGACCATGACGATCTGGAAGCTATTAGAGAGCGGAGGTTGCAGCAGATGAAGAAGATGGCGGAGAAGCGAAGTCGTTGGATCGGTTTAGGCCATGGTGAATACTCTGAGATTCCAGCTGAGAAAGACTTCTTTTCCATTGTTAAAGCTAGTGAACGAGTCGTTTGTCACTTCTATCGCGAAAATTGGCCTTGCAAGGTGA…
A3	NAU2161-155	GGGAACAAATGGAGACAAAG	ATGACCATTGGATTTTCTGG	GGCACGAGAAAATGTCCAAGGAAGTGACTGAAGAAGGGCAGAGCCGAAAGGACTATGTAGACCCACCACCAGCACAGCTGGTGGACATTAACGAGCTCAAGCTCTGGTCATTTTACAGAGCTCTCATCGCCGAGTTCATAGCCACACTCCTTTTTCTCTACGTCACAATAGCCACCGTAATCGGCCACAAGAAACAACACGATGCGTGCAATGGAGTTGGTCTTTTAGGCATTGCATGGTCTTTCGGTGGGATGATCTTTATCCTCGTTTATTGCACCGCCGGTATCTCAGGTGGTCACATTAACCCCGCCGTGACTTTCGGGTTGTTTTTAGCCCGTAAAGTGTCACTAATAAGAGCTGTTACTTACATGGTAGCTCAATGCCTGGGTGCTATATGTG…
A3	NAU862-200	AAGAACCACCACCTCCACT	TGGTTATCCAACACCGTCTA	GGCACGAGTTTTAATCACATCACCAATTCACATTAACTTATTATAAGATATTCATTGTTAGACACCATGCCATGTGAAGAAGGAAAAAAAAGAGCTAAGAAGAAAAACTACAAAAGAAACAAGGTTTTACAATGCATAAAATCATTCGAAAGAAAATATAATGGCAGCACATTTCAAATGGATTTTTCCTTCTTAACGTACAGACATACCTACCCTAAGCTGCTCTACATGTACCAAAAATTTTTAAGTGTGCATATAATCACACGATGCCCCTTTCTTGCAGTGTCCATTTTCATGGAATTTGCATACTCTTTGACCTTTAAATGGTGGTCTAGAAGAACCACCACCTCCACTGCCAAATGATGATTGCCTGTTCCAAGGTTTGGCCCCACCAAAACC…
A3	NAU1081-200	AAATCCAGGTTGGTCTGCT	CTTGTCTCCGTTGTGATTTG	GGCACGAGTTTTAATCACATCACCAATTCACATTAACTTATTATAAGATATTCATTGTTAGACACCATGCCATGTGAAGAAGGAAAAAAAAGAGCTAAGAAGAAAAACTACAAAAGAAACAAGGTTTTACAATGCATAAAATCATTCGAAAGAAAATATAATGGCAGCACATTTCAAATGGATTTTTCCTTCTTAACGTACAGACATACCTACCCTAAGCTGCTCTACATGTACCAAAAATTTTTAAGTGTGCATATAATCACACGATGCCCCTTTCTTGCAGTGTCCATTTTCATGGAATTTGCATACTCTTTGACCTTTAAATGGTGGTCTAGAAGAACCACCACCTCCACTGCCAAATGATGATTGCCTGTTCCAAGGTTTGGCCCCACCAAAACC…
A3	NAU5289-270	TGAACTGGGGACCATCTAGT	ACTCGTCTCCGTTGTGATTT	GGCACGAGTTTTAATCACATCACCAATTCACATTAACTTATTATAAGATATTCATTGTTAGACACCATGCCATGTGAAGAAGGAAAAAAAAGAGCTAAGAAGAAAAACTACAAAAGAAACAAGGTTTTACAATGCATAAAATCATTCGAAAGAAAATATAATGGCAGCACATTTCAAATGGATTTTTCCTTCTTAACGTACAGACATACCTACCCTAAGCTGCTCTACATGTACCAAAAATTTTTAAGTGTGCATATAATCACACGATGCCCCTTTCTTGCAGTGTCCATTTTCATGGAATTTGCATACTCTTTGACCTTTAAATGGTGGTCTAGAAGAACCACCACCTCCACTGCCAAATGATGATTGCCTGTTCCAAGGTTTGGCCCCACCAAAACC…
A3	BNL3259-295	TTTTGAAATTCCAGCGAAGG	GTCAATACCTGCTTCTCCACG	GGCACGAGGCTTCCCAAAAATTCAATTAGATTTTGAAATTCCAGCGAAGGGGGAGGAGACACACACACACACACACAGATCTTCAAATTTCATCAATGGATCATTCAAAGGTTCAAGAGATCGTGGAGAAGCAGGTATTGACCGTGGCGAAGGCCTTCGAGGACCAGATCGACGAAGAGATTGCGGCTTTAGATCGACTCGACCATGACGATCTGGAAGCTATTAGAGAGCGGAGGTTGCAGCAGATGAAGAAGATGGCGGAGAAGCGAAGTCGTTGGATCGGTTTAGGCCATGGTGAATACTCTGAGATTCCAGCTGAGAAAGACTTCTTTTCCATTGTTAAAGCTAGTGAACGAGTCGTTTGTCACTTCTATCGCGAAAATTGGCCTTGCAAGGTGA…
A3	HAU2024-200	ATGTCATCATGCACCAACAT	ACAGCTTTTGTGCCTCTTCT	ATACCATCATCACCATCATCATCATCATCCCCTTAGTGAATATCATATTATTAGCTTTTATATTATGGCATCAAGCTCAATGTCGTCCCAAGGTTCTAGTTCATGGACAGCCAAACAAAACAAAGATTTTGAAAAAGTTTTGGCTGTTTATGACAAGGACACACCTGACCGTTGGTACAATGTTGCCAAGGCTATCGGAGGGAAAACCGCGGAGGAAGTGAAGAGGCACTATGAACTGCTTGTGAAAGATGTGAAGCAAATTGAATCAGGCAAAGTGCCATTCCCTAACTATAGGACCACTGGTGGCAGCAACACCCAAGGATGAAAAATCAGAATCTGAATTAATGAAGATGATCAATGGACTTCTGGCATGTCATCATGCACCAACATTAAACAACA…
A3	NAU483-250	TCCTCCTCCCACTTCATCAC	GACTGTGGCTGGAGGAGAAG	GGCACGAGACGGGTTGTGGCGTCGTTTAAGCAGAGAGGGTGCGCAGGATAAAGCTATTCACCATTGTTTCAACATGAAGGTTTGTAATAAAAATTTGTTTCTATCAGCATTGCTTTGCATTGCTGTTGCAGGAGTTTTGGGTCAAGCTCCTAGTAATCCTCCTACGTCTACGCCGGCGCCACCCACACCACCGGCTTCTACTCCTCCTCCGACGACTCAAGCACCGCCTACACCAACCGCCACTCCGCCACTGGTTTCTACTCCTCCTCCCACTTCATCACCGCCCCCAGTGACAGCTTCTCCACCCCCAGTTTCAACTCCTCCACCCAGTTCTCCTCCTCCTGCAACTCCACCACCTGCTTCTCCTCCTCCTGCAACTCCACCTCCAGCTTCTCCACC…
A3	STV097-330	GTCACAAACGCTGTCACTACGAA	GGGCAAGTTTAGGTCAAAGTCAAA	GGCACGAGTAAACCCCTCCAAAAAAGCTTACTTTTAGCACTCTGTTTTTGCTCTCAAACTCGAAGGGATTCGGAAGTATTTGATATGGCGCTTGAAGCTCTGAACTCGCCGGCGACGCCTTTCACCAACAAATACGATGACGTGGACAACAATTACGTCGAGACATGGAAGAAAGGCAAGCGTTCGAAGCGACAACGTGGCGACTCTCCTGCTGCTGTTGAACTTCAACCCACCACCGAAGAAGAGTACCTCGCTCTTTGTCTCATCATGCTCGCTCGCGGCTCTTCCGGTGCTGATCGTGATGTTATTCGTCGGTCTTCCCCTTCGTCGTCACCGCCTCCGCCGCCGCCTGCTTTGAAGTTGTCTTACAACGGTAGTGTTTGTGACAAGGCGTTCCCT…
A3	HAU1322-300	ATCTTTCATCCATGGTGGTC	GACTGCCTACGAATGGAACT	TTTTTTTTTTTTTTTTTTTTTTTATACCATATAATAATATGTCTTATTTAAAAAAAAAATTAAATCATATTCCCATAAAAAGGGATATGCATGACTGCCTAAAAATGGAACTAAAAATGCATCGAAATCCTTCATTTGTAACAACCCACTAATATCTGTACACAAAAAGGATAAAACAAATTTATGTACTCACTCACTCACTCACCCACCAAACAAATATATATATATATATATAATACTTATGATTCGAACCAAGTTGGAAAATTAACACAATGGTGTCATTCAAACATTGAGAAACCCTGTTAAGCACACAGCAAAGTCATGTATTGGACCACCATGGATGAAAGATGCTTCAATTCTTTGATTTTGAATGCTTCACCAGCCAATCGATCACTGTAT…
A3	NAU7042-200	TAAGCCTATCACTGTTCTTC	GCAGAGTTCATTCTCAGTAA	TTTCATTTTATTAGCTTGCTTCATTTTGTTGGGTTTTTCAAGTATGGAGGTTAGCCTAGCAACTCGAAATATTCAGCACGTGTCACTAATTGAAGTGTCACCAATAACATTGTCGTTATTCCCACCATTGCCACCAATAAGATCTCCGTTCTTGCCACCAATACCACCAATAACATTGCCACCAATGACATTGCCACCAATAACATTGACACCAACAGGTACACCAATCAAGGAACCAACAGATCCACCAATCGATGCCACAGATCCACCAACCGAGAAACCAACAGATCCACCAACTGAGGTACCAACATTGCCTTGAATCCCAAAGCTACCAACAATCCCACCATCTTAGCCTAAGCCTATCACTGTTCTTCCACAAGTTCCCAACAATAGCTTGCC…
A3	cgr6874-140	AAACGCAGATTGCAGAGATG	CACGCCTAGCCTCCTTGTT	TAATTGAAAGTGTAAAAACGTTATTTAAGCAAATATACAGAGGACAGGAGCATTTAAGGGTTTAGACAAATACACCAAAAACCTCACGCTTAGGCTTCTTGTTTTTCCCTTTTCTGCTAATACCCACTTACCCCATCTCTGCAATCTGCTTTTTTTTTCATGTGACAGTTTAAAACATTATTGGATTTTCTATTTCTGGATTTTAAACAGTTTAAAATTATATATGCTTATCTCCATTTGTTTAAGTTAAATGAGGTTAGTTGATTATTACTTGGAAGTTGTCTCCTTAAATCATGAAACAAAGACATTTGTGGAAACATTAATGCCATAGTGATGAACTTAGAGATGCTGATTAACGATCTTGACAAACTAACAGAAGGAAAGGGAGCTCAATTCAGA…
A3	NAU1070-400	CCCTCCATAACCAAAAGTTG	ACCAACAATGGTGACCTCTT	AAGACAACACTGGGTCATAATTTTCTCACGCCACCAGCTTTTATTATATATTGGGTATTTTTCTCTCGAGTTTCTTAGCCATTCCATCTTTCTTTTTTTGAGTATCCCCATCGTTCAAAAAGGATGTGCAAAGGTTTAGAACAAGGAGGGAACAGAAGCAGTTCTTGTCTGAAACAGGGTTTTTCATCAGGGTTGGTGAATTGTGAGCTCTGTAATTCCAGGGCTTCCTTATATTGCCAAGCCGATGATGCATATCTGTGTAGGAAGTGTGACAAATGGGTTCACCAAGCTAATTTCTTAGCTCTCAGGCATATCAGGTGTTTCCTTTGCAGTACATGTCAAAGCTTAACCCAGAGATATCTCATCGGAGCTTCACATGAAGTGATGCTACCAATAATG…
A3	MUSS162-340	TTGGTTGGTTAATTACGGGG	GGCTTGTATCTCCCAGCAAG	GCCTAATATCATGCGAGTGGTGGTGTTTGGTTGGTTAATTACGGGGAGGATTGCTAAGCTTGTAATTTAAAGCTAAAGGCAAGGCTGTTCCTAGAAGCCACTGCAAGTTTCTCGTTTTTTATTCCCTCTCTCTTTCTCTCTCAATCGCCCATTCTCTGTGACATACACGAAAGAGAAACTAAGAAACGTAAACAAAATTCTCCAAGAAAACGAAAGGAGAAGGAACTTGCTGGGAGATTCAAGCCAAAATATCTTCTTCTTTTTTTTTTTGCGTTGGTTGAAGGAGGAAGGAGATGAAGAGTTGTGAGCTCTGTAAGTTAGCGGCGACAACGTCTTGTGAATCGGACCAAGCCAGTTTGTGCTGGGATTGTGACGCTGTAGTCCACGGGGCTAACTTCC…
A3	me5em3-250	TGAGTCCAAACCGGAAG	GACTGCGTACGAATTGAC	CATCACGCGTCCGGATCTGGCAATTCACAAGGCCATGGTTGCTCTCGCAACTGCAGAGGCAATGAAAGAATCTTCTGAGGACTTAAATGGTGATGGGTAGAATGACCTATGCAACAGAGAGTCTACGAGTGAATGAAATTAGCCAGCACCATTTTCTTGGAGCTGATGAATGCGTAAGAATAGACACCGTTTTCCCTGGAAACGGGTGGCCTGGAGTTGTCATTGACCGATCAAGTGGAGAAGTTCCAACAGGAAAGCTGTGGGCGTAGATTTTTGCTTTTGCTACATATCGTGGCAGTTCATTAACTTCACAGCTTTTTGGGGGCCCGTAGGTTCTTTTTAATCCCAGCAGCAGTTTACTCGGTTCGTAAAAACCATGCTTTGATCCTGCCAGTAAGC…
A3	HAU2588-290	GTCGGCAACATCCCATTGCG	TCCCACTTCCTCTCAGGCCC	AGGGCAATGGAGTGGATGAACTAACTCATAAATTGAAGGAAAAGACGGGCCTTGAAGATGTTGTGGTGTGCACTCGCAGTCCTTTGAATGGGAAGCTATTTCCTCTCCGATTGCAGCTTCCTCCTAATAACTCCGACATGCATGTCGTTGTAGTTCCATTAGCCTCCAAAGTGGGAAGAAATTTTGCGAAACAAGGAATTAATATGTGAGAGCTCCATGGAAGGAATGTAATAGATATTATGGCGACATAACATGCCTTGTACATTCTACTCATCAAGTCTTTCTTATACTAGATTTAAGTATTCAATGAGTCGGCAACATCCCATTGCGTTTTTCAGCTATAAGTTGGGTAAAAATCCAGTGGAGAATGTAATGTTCCTGCTATGGCAGAGATTGATT…
A3	NAU796-205	CAACCGAGAAACCAACAGAT	TGTCTTCAATAGCTGGATGG	TTTCATTTTATTAGCTTGCTTCATTTTGTTGGGTTTTTCAAGTATGGAGGTTAGCCTAGCAACTCGAAATATTCAGCACGTGTCACTAATTGAAGTGTCACCAATAACATTGTCGTTATTCCCACCATTGCCACCAATAAGATCTCCGTTCTTGCCACCAATACCACCAATAACATTGCCACCAATGACATTGCCACCAATAACATTGACACCAACAGGTACACCAATCAAGGAACCAACAGATCCACCAATCGATGCCACAGATCCACCAACCGAGAAACCAACAGATCCACCAACTGAGGTACCAACATTGCCTTGAATCCCAAAGCTACCAACAATCCCACCATCTTAGCCTAAGCCTATCACTGTTCTTCCACAAGTTCCCAACAATAGCTTGCC…
A3	NAU3541-195	ATCCCACATTGCCTTCTTAT	CTTTCCCCTCTCAAATACCC	GAAGTCATACTTTCCCCTCTCAAATACCCACCTCTCTCTCTCTCTCTCTCTCAAACACACACACAACAATTACGACTTTTCCTTTCCTTTTATATCCGCATTTCTTTCTTTTTCTCTTTTCTTGTTCTTGTTCTTGTTCTTGTTCTTGTTCCCCCCCCCCCTTGTTGATATTCTCTATTTACTTTTGAGGGATTAATATAAGAAGGCAATGTGGGATGGTGGGGTTTTAGGCTTGATTTGGCGTTTGAAGCCTGCCTCCCTCCCTTTGTTGGGTTTCAGGTGCTTTCGGGACTAATTGGTTGCCTGCTTTTGACGATGATGGAGAAGCTTAATTTTGTAAAGAACGGTGTGCTTAGATTGCCTCCTGGGTTCCGCTTCCATCCTACTGATGAAGAGTTA…
A3	shin-0659-160	GGTTCTGACGACGGAGGTAA	CCTGGAAGCTAAATCCCAAA	AGGGTGTTTCGTAATTTCGACCCCAGCTTACGATCCCAAGAGAAAGCCGTCGAGTACGTCCGAGCTCTTAATGCTGCCAAATTGGACAAGGTAAATTATCAATTTCGGATTGAATTAGTTTGATTTTTTTAAAATTTGAAATTTCACTCAACGTTTGATTTCTTAGTTTAGATATTTGCAAGGCCCTTTATTGGAGCTATGGATGGGCATAGAGATTCCATTAAGTGTATGGCAAAGAACCCAAATTACTTGAAAGCAATTTTTTCTGGTTCTGACGACGGAGGTAATATATATATATATATATATTCCATCTCTTTAGTACCAAATTTTAATGCCATCGTAAGACTAAGTTATTGCAAAAGATTCTAACTTCTCATCTCCCATCTTTTTGCAGATATC…
A3	NAU1068-270	CCGTAGCTTCGTACCCACT	CTGGCTAAGAAGGAGCAGAC	CCAAAAACTCGTAACAATGGCCATGTCCGTCCCTATTTTAGCCATCATCTTTGCTCTCCATCTCATCGCCTTCGTCTTCGCCGTCGGCGCTGAACGACGCCGTAGCTTCGTACCCACTCCCACTCTCACTCTCACTCTCACTCTCGCTCTCGCTCTCACTCTCACTCTCACTCTCACATGTGAAACTGTAATTTTCTGTTGTTTTAACTTAACTAGTGGTTTTTTTTAAATGAAGGCTAAGGTGGTGCCTGATCAGTACGACGAGAGGACCTACTGCCTCTACAGTACGGATGCGTCGACGGTGTACGGACTATCTGCTTTTGGTCTGCTCCTTCTTAGCCAGGTTGTTGTGAACGGCGTTACTAGATGTCTCTGCTTTGGCAAAGGCCTTGTCTCCGC…
A3	NAU3241-255	CGAATCAACCATCTTTCACA	GCTACCCAATTGCTTCTTGT	AGTTCAGATGAAATTTATCTTGCATACGGAATATATATATATATATATATATATATATTGATGTTCAGGGGCATGTGCAGCGTGTAACAGAGGAAAAAAAAGCGAAAGCCCCAGCCATTCCCAGTACTTACTTGCTATGATGTTTGCTTGCCAACAGCAGAAGGAAGATCAGATTAAAGGACGGAGGAAATATCTTCTGATTTCGAATCAACCATCTTTCACATTTTTCTCCCCGACTCTTGTTGATAGAAAATAAAATACAAAGTTTATTATAACAAAAACTTATATATATATATATATATATAATAGTTTAAACAAATAAAATACAATCATCGTTAATCACGTCGAGATAGGATAAAACTGTAAGTTGCAAGCTTGGTGCCACTTTTTAGAAAGAAC…
A3	NAU5469-310	CCCCTTTAAGGCTAAACCTC	ACCACCTCAGCCTTCATTTA	TTCCATTTTCCCTCCCCTTTAAGGCTAAACCTCAACCCAAAAACTGGTAACAATGGCCATATCCGTCCCTATTTTAGCCATCATCTTTGCTCTCCATCTCATCGCCTTCGTCTTCGCCGTCGGCGCCGAACGACGCCGTAGCTTCGTACCCATTCTCACTCTCACTCTCACATGTGAAACTGTAATTTTCTGTTGTTTTAACTTAACTAGTGGTTTTTTTTAAATGAAGGCTGAGGTGGTGCCTGATCAGTACGACGAGAGGACCTACTGCCTCTACAGTACGGATGCGTCGACGGTGTACGGACTATCTGCTTTTGGTCTGCTCCTTCTTAGCCAGGTTGTTGTTAACGGCGTTACTAGATGTCTCTGCTTTGGCAAAGGCCTTGTCTCCGCCACTTC…
A3	NAU5035-230	TCCTCTGCTTTCTCCATCTC	TAAATGGATTCTCCGACACC	TGAAAATGCTGAATCTATGGACTTTTATCTTCCTCTGCTTTCTCCATCTCTCATCCTTCAATGTTGTGTTGGGCGGTGTCGGTGATTCGTTGGTGTCGGAGAATCCATTTACTCCAAAAGCCTCGGTGATTCGTTACTGGAACAAAGAGATCCGCCGCGAAATAACCAAAACCCATTTTCTACTCTCCAAAGTTTCGCCGTTAACCGCCGTCGACTCGGCCAGTTTTTCAAAACTCGCCGCCCAAAACGACCTCGCTTCCCATCTCCCTTCTTTTTGTTCCTCTGCCAAACTCTTTTGCTTCCCCGATTTATCTCCGAGTCTCGAGAAACACCCCAAAGATGAAAGGTTTGCCGTCTACTCCAACAAGAATTTCTCCAATTACGGAACGGACCGACTCG…
A3	NAU1248-250	AATGTCAGCTGCCTATTTCC	AAGACAGGCGATGTCATCTT	AAAAAGCTAAAACAACAACAGCAGCAGCAGCAGCTGCTGAGCTGATTTGAGCTTAGCTACTCCTTTCTTCTCCCTTTTTTTTCCTCTCTTTCTCTTTGGCTCCAAACAGTCAAATGTCAGCTGCCTATTTCCCTCATCTTCCTCTTCCTCTTCCTCCATTTTGGTTCCTTTTCTAACCGGCATTTCTTACCTTTTTTAACAAGGGAAAACAGAAACCCTTACTTTAACCCAGAACATCAAGCGGCGCCGGCAGCTCAACTTTGAAGAAGAACATTCTCATTTTGGCGACATCCTNGCTTTTGCTCTTTATTTTCTTGCTCTCTTTCGCCATCGAAGATGACATCGCCTGTCTTGAAGGACTGAAAAAATCCCTTACCGGCGCCGACTCCCCTCTTTCGA…
A3	NAU1190-400	CCATGTCCGTATCCATGTTA	TAAGGCAAGATAGGGTCAGG	GGCACGAGCCACCATTTTCTCTTTCTTTTGCTTTCTAAAACATGGCCAAAACACTACTTAACAAACCTCTCATTACCTTCTTCTTCTTTTTCTTCTTCAGCTTCTTTATTCAAACCAAGCAAGATAACCCATGTCCGTATCCATGTTTCCCACCACCAACAGGCACCGGCGGCGGAGGCGGCGGCGGCACAGTGACACAAACACCTCCAGCTAGTTACTCACCACCCTCCCAAACAGGAGCATACCCTCCACCTACAGGGAACTTACCATATTACTATCCACCACCACCTTATGGTGGAGGTAATTCTTTATATGGTCAGCCCCCTCCTGACCCTATCTTGCCTTATTTCCCATACTACTATAGAAAACCTCCACACCAAACAGATGATCAGTCAGCAG…
A3	NAU884-340	AGAGCTGGAGGACATAACAAA	CGCAGATAAAGGATGGATTT	GTTTTTTCTAAAGCGGTGATGTCGGACGAGGAGCACCACTTCGAGTCTAAAGCTGATGCTGGAGCTTCTAAAACTTATCCTCAGCAAGCTGGTACATCCGTAAGAACGGTTACATTGTTATTAAAGGCCGTCCTTGCAAGGTTGTGGAAGTTTCAACATCCAAGACTGGGAAGCACGGGCACGCAAAATGTCACTTTGTTGGAATTGATATCTTCACCGGCAAAAAGCTGGAAGATATCCTTCCCTCCTCTCACAACTGTGATGTTCCTCATGTCAACCGTACTGATTACCAGCTGATTGATATCTCTGAGGATGGATTTGTGAGTCTGCTGACTGAGAATGGGAACACGAAGGATGATCTCAGGCTTCCAACTGATGATAATCTGCTGACGCAGATAA…
A3	NAU3021-180	GGAGGGGCTGAAAAGATAAT	CCAACTAGTCATCACCAGCA	GTGGTGCTGCTCAACTATTCCAAACCTCATCGTCAAGGCCTGATCACCATCATCCATGTCAAAAGATGGATCAAATGGTTAAAGAAGAAAGCCTCAGCAACATGTTCTGCACCATTGAAGATCAAACTGGGTTTTGGCCATGGCTTGAGCAACCACATTTCAATTGATTCATAGTGTGAACTCATTGACCATGCTGTCAAACTTGGAACGTTCTTGATCTAAAGAGGGAAACTGCTGGTTATATATAATCATAATATTGAATGTTTTGGTACCTTCAGAGTGGTGTATAAAAGTTGAATTATATTCAGTTTAAGACTTTTCATCAGGAGGGGCTGAAAAGATAATTATGGAGGAATAAAAGTGTGTCTTTTGGGTTATATATATATATATCAGGTTTGC…
A3	NAU3394-270	CCTGGGATTGGAACATACAT	CCAGAATATCTGCAGCAGTG	GGCACGAGACACTCTGCAAATGTTCTACACAGGGACTTGAAACCTAGCAACCTTCTCCTGAATGCTAATTGTGACTTGAAAATATGTGATTTTGGACTCGCTCGTGTCACCTCTGAAAGTGATTTTATGACTGAATATGTTGTTACAAGATGGTACCGTCCACCTGAACTGTTGCTAAACTCTTCAGACTATACTGCAGCCATTGATGTATGGTCAGTGGGTTGCATTTTTATGGAATTGATGGATCGAAAGCCATTATTTCCTGGAAGAGATCATGTGCATCAGCTTCGATTACTTATGGAACTGATTGGCACCCCATCAGAGGCTGAGTTGGAGTTTTTAAATGAGAATGCTAAGAGATATATTCGACAACTTCCTCTTTATCGTCGACAATCTTTC…
A3	NAU2440-315	TCTATCCTGGGATGGAACAT	CAGAATATCTGCAGCAGTGG	CAGNAAATCAAGCACAGCCGTACATACAANAACCACCAATACAACGGTTTTAGTTTCCTGCCATTTGCCCATAAGTTGNATATCTCCAATTCCAATAGCCCATTCTATCCTGGGATGGAACATACATACGTACATACATACATACATACATAAATACATCACATACCTACCATACGTCACGGTCATCATATACCAGGCACAGCAAACACGCATCACCCAACCACTGCACACACACAGCTCATCCCATAACATCCAAGTGGCCATCATGGCACTCCATCCACTGCTGCAGATATTCTGGGTTGCAATGCCAAGGTGCCTCCCGATATATCCAGCTCCTTCCATCTGCTCCTCAGTATAATGCCATGCTGCTCCGCACAGTCGCACAGCCTCACACAGGGG…
A3	NAU3808-800	GATTCATACCCTCCCAATCA	GGTTTAAGGCATGCTTTGTT	AACACTTATCCCCCTTTTGTACTTCAATATATTATATAAAATATCAAAAAAACATACATAATAGTGTACTGAAAGGAGCTTTGCTTAACAGCTCACTTATCCAGATCAGATAAAAATAAAAATAAAAAACAAAACAGCTGGAGCCTGGAAATGGCAAATGCCTCTGGATATGGAAAATTATTAGGCATGTTTGGTATTCAATCTGCCTTTGTCCAAATTTGCCCACTTGTTTCAGTCCCAGCTGTAAGTAAATCCAACCCTTTTTCGGGATTCATACCCTCCCAATCACATGAATTGATTTTGAAGCGACCTATGGCCTCTTTGCTGTCATTCAACTTTCCACGCATACACAAACAAGCAATATTCAGACAATCCATTGTGATTAAACCCTTCTGATGG…
A3	NAU3439-255	CTGCCAAAAATAACCCAAAG	TTCAGAAAAGGAATGGAAGG	CTCTAATTCTATTCACAAAGCCAGCAGCATTTCCTAATTCTGATTTTCCTTTGATTTGTAGTTTGTTCGGTCCACGTACCAGTACGACTCTTCATTTTGATTTATGTCTATATATTAAGATTGGGTTAGTGAGGGCAAAAATTTAAACAGAAATTCAGAAAAGGAATGGAAGGGGTACCACACCCAATACCCAGAACGGTAGAAGAGGTCTTTAATGACTTCAGGGGCAGACGCTCTGGCTTGATTAAGGCTCTCACCACTGGTTCCTTCGCCTCTCTTTCTTTCTTTCTTTCTTTCTTTCGTTGTTGCTGTTATGGCTATTATATATATATATATATATATATATATATATATTCAAAATTACAAACTAATTCAAGTAATGTCTTTGGGTTATTTTTG…
A3	NAU1179-230	GCTTGCAAGTGGGTAATCTT	CTTGGTCCCCCATAATTAAA	GCAGGGTTCATAGAAGGGAGGGCGGGGGCGAGCAGCTGTGGCACATGGGCTTGAGGACAAGCCTCATTCTATCATCCCCATGTCAGTCTTTTCGCTCGTGCCTCAGTACGGTCTACATGGAATAGCTGAGGCTTTCATGTCAATTGGACGCTTGGAGTTCTTTTATGATCAATCACCAGAAAGCATGAGGAGCAGCGCTACTGCTTTGTTCTGGACTGCAATTTCAGGTGGGAATTATGTGAGTACGTTGCTGGTCTCTTTAGTGCACAAATATAGTGCTAAACCTGACGGATCAAATTGGCTCCCAGATAACAATTTAAACAAGGGGAAATTGGAGTTGTTTTACTGGGTGATCACCGGCTTGCAAGTGGGTAATCTTCTTTACTATATCTGTTGTGC…
A3	HAU0604-250	GAGTTGGAAAATGGTCATCC	GGGGCACATGAGTTCTATTA	GGGGCACATGAGTTCTATTATTATTTATTATTTATTTATTTTGGGTGCTGCAGCAATCAAAGACTCCAAATAAAATAAACAAATAAAAAGGTAAAAAAAAATGTTGGCAGTGTTGTGTAACGTCAAAAGCCAAAAGGGGGGCTACATTGGCTTTTGGATGCCATTCCCTTGTTTGTCAGCACAAAATTTGCCATTGCCTACGTCCCCTTCACGAGGATGACCATTTTCCAACTCTCCTTGTTTTCTTCTACCATTCATCTATTTGTCATCTTCTTCCCTTGAAATGGGGGTTGGATACTCTCTTTCCTCATTTTTTTTTTACAAAGAAAGGGGATAGAATACTTTATAATTAACTTCAAGTAGATTTTGTTCACCCTTAGTACTAAATGATGAAATCCG…
A3	NAU5443-230	TGTGGTTGAATATTGCCTTG	ACATCGTCTGCGAGATAGAA	GGCACGAGATGGACGACAGAATGCCTTCAACCAGGCAATTGAGCTTTCCTCTGAAATCCTGGCGAATGTGAAATTCATACAGGAGAAGCGCTTAATAGGGAAATACTTTGAGGAAATCAGTCAAGATACTGGGAAGTATGTTTTTGGAGTGGATGACACACTGAATGCGTTGGAGATGGGAGCAGTTGAGACACTTATAGTGTGGGAAAATCTGGACATAAATCGGTATCAGCTGAAGAATATCACTACTGGTGAAATTACCATAAAACATTTAAACAAGGAGCACGAAGCCAATGAGAGCTACTTCCGCGATCCAGTCAGCTCTGCAGATCTGGAGGTTGTTGACAAGATGCCACTCTTAGAGTGGTTTGCTAATGACTACAGGCAGTTTGGCTGAAG…
A3	NAU889-260	ACATCGTCTGCGAGATAGAA	AAAAACTGGCACTTCACTCA	GGCACGAGATGGACGACAGAATGCCTTCAACCAGGCAATTGAGCTTTCCTCTGAAATCCTGGCGAATGTGAAATTCATACAGGAGAAGCGCTTAATAGGGAAATACTTTGAGGAAATCAGTCAAGATACTGGGAAGTATGTTTTTGGAGTGGATGACACACTGAATGCGTTGGAGATGGGAGCAGTTGAGACACTTATAGTGTGGGAAAATCTGGACATAAATCGGTATCAGCTGAAGAATATCACTACTGGTGAAATTACCATAAAACATTTAAACAAGGAGCACGAAGCCAATGAGAGCTACTTCCGCGATCCAGTCAGCTCTGCAGATCTGGAGGTTGTTGACAAGATGCCACTCTTAGAGTGGTTTGCTAATGACTACAGGCAGTTTGGCTGAAG…
A3	NAU3309-175	ACATCGTCTGCGAGATAGAA	TGTGGTTGAATATTGCCTTG	GGCACGAGATGGACGACAGAATGCCTTCAACCAGGCAATTGAGCTTTCCTCTGAAATCCTGGCGAATGTGAAATTCATACAGGAGAAGCGCTTAATAGGGAAATACTTTGAGGAAATCAGTCAAGATACTGGGAAGTATGTTTTTGGAGTGGATGACACACTGAATGCGTTGGAGATGGGAGCAGTTGAGACACTTATAGTGTGGGAAAATCTGGACATAAATCGGTATCAGCTGAAGAATATCACTACTGGTGAAATTACCATAAAACATTTAAACAAGGAGCACGAAGCCAATGAGAGCTACTTCCGCGATCCAGTCAGCTCTGCAGATCTGGAGGTTGTTGACAAGATGCCACTCTTAGAGTGGTTTGCTAATGACTACAGGCAGTTTGGCTGAAG…
A3	HAU1022-260	TCAAGTTCAACCCACTCTGA	GTCCAAAAACCCATCAAAAG	AAATCAACTCTTTTTCCTACAAATGACATCTTCTGAAGAAACATTAGCCTTGGAACTCATTCGAAAACATCTTCTTACTGACTTTGCTTCCATGGATTCTTTTCTTGCCAGTCTTCATCATATAGTGGAAACCCCACAATTCTCTCAACTTCATAGCCCCAATCAGATGAAACATTCTACTCTAAGCCAACGCCGTCCTGCTATAAACGTCGCCATTCCCGCACCGAAAGTGAACGTAAGCGACGAGCAGAGGCATTACAGGGGTGTTAGGAGACGACCTTGGGGTAAATATGCAGCTGAAATTAGAGACCCCAACAGAAAAGGTGCGAGGGTTTGGCTGGGAACCTTTGATACCGCCATTGAAGCTGCTAAAGCTTATGATGAAGCTGCGTTTAAGCT…
A3	GhPelAt-350	TGGGGTTAACGGGGTCATCAGCA	CCTCTTCCCCTGTTCAAGACCCTGAG	GGCACGAGAGGTAAAATGGCAAGGACCATGGCAACGGCGATCCCTTCACTTCCTCTTCTCTTCCTCTTTACATTTCTGCTTCTACTCCCACTTCTCATTTCCTCTTCCCCTGTTCAAGACCCTGAGCTTGTAGTCCAAGATGTTCACAGGGCCATCAATGCGTCCAGGAGGAACCTAGGGTATCTCTCCTGTGGAACCGGCAACCCCATTGATGACTGCTGGAGATGCGACCCCAACTGGGAGACTAATCGCCAGAAGCTAGCTGATTGTGCCATTGGGTTCGGCAAGAACGCCATTGGCGGAAGAGATGGTAAGATTTATGTGGTCACTGACTCGGGCGATGATGACCCCGTTAACCCCAAACCAGGGACATTACGGCATGCGGTGATTCAAGACGAA…
A3	MUCS308-900	TAGTCTGAGGCCGTGTTGC	TTCTGTCATTTTGTGCTCACG	GTAAGCTTTTTGATAACATCGAACCCTATATATTTTAGAATAATAAGTTACACTAAGTGGAAGTCCTGTTCAGTTGGGTAAAAGCAAATGTTGGCATCTATCTCAACTTGATGCTTCTGTCATTTTGTGCTCACGATAGTTCATAGTTGGAAATAACTGGCCCTGATCATCATCAGTAATTGGTCAGTTGGGGGGTATATTACAATGTTTAATGATAAGATGGGTGTAGGAAGGAATTTCTTTTCTTTTTTCTTGTAAAAGAAGAGGAAGAAATTGTAAGAATTACAAGTTTTAATCACTCTAAAGGAGAAGAAAGCAACACGGCCTCAGACTAAGAGGTTAGAGTAGCTGTAAACGATTCCTATTACTAGCAACAGTTTCTTCGTAATTATGATATAC…
A3	NAU3671-250	CACCAATTTTAAACTGCATCTG	ACAGTTGTCCCTGGTGACTT	CAGCCCTAAATGATAAAATGATAACCATAAATCAAAGTGCTGAAACATATAAGATAGTACATCACCAATTTTAAACTGCATCTGTACTGTACATATATATATATATATATTCACAGATTTCAGTTATAGTTACATACATACATGCATCTTTGGCCGAAAATTAAAAAAACTGATTGCTGCTCTACGTAGCCAGCCACCATCCAATTTATCAGCTTCCAATAATAATTCCTATTTACAATTGAAGTCACCAGGGACAACTGTTATGTATATTTCCTCAGCTTCCTTTGAGCCCGGAATTTACGAAGTTTGTCTCTCAAGTCAGCAGCATCCTTGTAGCGTTCCTGATTGATAGCCTCATTTAATTTGCAGACCATATTAAATTCCTCTGTATCAAGACAA…
A3	Y167	TCTGCTTCTACTCCCACT	AACACCATCACCGTCTG	GGCACGAGAGGTAAAATGGCAAGGACCATGGCAACGGCGATCCCTTCACTTCCTCTTCTCTTCCTCTTTACATTTCTGCTTCTACTCCCACTTCTCATTTCCTCTTCCCCTGTTCAAGACCCTGAGCTTGTAGTCCAAGATGTTCACAGGGCCATCAATGCGTCCAGGAGGAACCTAGGGTATCTCTCCTGTGGAACCGGCAACCCCATTGATGACTGCTGGAGATGCGACCCCAACTGGGAGACTAATCGCCAGAAGCTAGCTGATTGTGCCATTGGGTTCGGCAAGAACGCCATTGGCGGAAGAGATGGTAAGATTTATGTGGTCACTGACTCGGGCGATGATGACCCCGTTAACCCCAAACCAGGGACATTACGGCATGCGGTGATTCAAGACGAA…
A3	NAU3639-305	TGCAAAATCTGCCTTCAATA	CCAGTCACCAAGACAAATGA	TCGTGCCGAATTCGGCACGAGCGTGTTAAAACTGTTGCATCTGTGAATATGGGGGTCGTGTAGCAGCCGCCAAGTATATAATGAAGTGTGACGATGACACATTTGTGAGAGTAGATGCAGTAATTAACGAAGCAAAGAAAGTACATCCGGATCGAAGCTTCTATATTGGCAACATCAACTACTACCACCGGCCCCTACGTGCTGGTAAATGGGCAGTAACATATGAGGAGTGGGCAGAGGAAGTTTATCCGCCATATGCAAATGGACCAGGATATATAATGTCATCTGACATAGCACACTTCATCGTCTCTGAATTTGAGAAACACAATTTAAGTTTGTTCAAGATGGAAGATGTGAGTATGGGGATGTGGGTGGAGAAATTCAACAGCTCAAAGGCGG…
A3	NAU2639-460	TTGGAAATTCTTCTCGCATT	TAAAGAGGGAAACTGCTGGT	GTGGTGCTGCTCAACTATTCCAAACCTCATCGTCAAGGCCTGATCACCATCATCCATGTCAAAAGATGGATCAAATGGTTAAAGAAGAAAGCCTCAGCAACATGTTCTGCACCATTGAAGATCAAACTGGGTTTTGGCCATGGCTTGAGCAACCACATTTCAATTGATTCATAGTGTGAACTCATTGACCATGCTGTCAAACTTGGAACGTTCTTGATCTAAAGAGGGAAACTGCTGGTTATATATAATCATAATATTGAATGTTTTGGTACCTTCAGAGTGGTGTATAAAAGTTGAATTATATTCAGTTTAAGACTTTTCATCAGGAGGGGCTGAAAAGATAATTATGGAGGAATAAAAGTGTGTCTTTTGGGTTATATATATATATATCAGGTTTGC…
A3	NAU3276-230	GCAACATGTGGAACTGATCT	AAGGATCCTAGTGCTCATGG	GGCACGAGAAACACTTCAGCATTTCATCATAGCTTCTCCTTTGATCCTCAAAACCGTGTGCTTAGATTTCAACACCTACTCCCTGCCATCAAATCTTGCTCTTCTTTTCTGGGTTTGATTTTCATAAAGATGACAAAAGATAAGAAAATCGGTGTAGCAGTGGATTACTCCAAGGGAAGCAAAGCAGCTCTGAAATGGTCCATCGACAATTTGTTAAACCAAGGGGATACTCTTTACCTCATCCATGTCAAACCCCATCAAAGCGACGAGTCTCGCAACCTTCTTTGGTCTACCACCGGCTCACCTTTGATTCCATTATCGGAGTTCAGAGAGAAGGAAGTGATGAAACATTATGAGGTGGAACCTGATCCTGTGATTTTGGATTTGGTTGATATTGCT…
A3	NAU3479-560	GGCTCGATGTAGGAGTTGTT	CGTGAAGAAATGGAAAACCT	ACCCGCATGAACATAACCCTAGCTCACTCAAGCTCCTTTTTTTGATAATCCCGCTTCTAAGAAAAAACGAATTATATTACACACGATGATGGGCTCTGAGAACCCTGGCTTCGAAGAATCTCACCTTTCCGCTTCCCGCGAAGAAATGGAAAACCTCGTTCTCAACGACCCGCTCACCACCACCACCGCCACCACCAACAACAACTCCTACTCTAGTTTCCGGAGCGCCAACTCATCGATCTCCGACGCCGCCACGCGCCACCCGCTTTCCCCGCCGGTACTCTCCACTCCGGCCGAATCCGATCCATTGCTCTCCCCTCCCGTATTTCGAAACCCTAATGCATCTGATAACAACTCCTACATCGAGCCCCCTTCTTACGCTGACGTTATCTTCAGCCC…
A3	NAU5444-280	TGAAATGAACCTCAAACTCCT	TCAAGAACCAAGGAAGAACC	CTCNCGCGCCTGCAGGTCGACACTNTTGGATCCAAAGAATTCGGCACGAGCAAGTGTACACATCCGGGATGTCCGGTGAGAAAGCACGTCGAAAGAGCATCCCACGATCTTAAGGCGGTGATCACAACCTACGAAGGGAAGCACAACCATGACGTCCCAGCAGCTCGTGGCAGTGGCAGCCATTCCGTCAACAGACCTTTACTCGACAACAACAATAACAATGGGGCAATGACAATAAGGCCATCTCCACTTAACAATCCCATGAGCAACAACCAAGCTCTTCGGGGTTTGAGGCAATCGACAACCGAAGGTGAATCCCCTTTCATGCTAGAAATGTTTCAAGGCAACGGAAACTTGGGATTCTCGGGTTTCGGGAACTCGGGAGGGTCAATTATGAAT…
A3	NAU3839-1000	GGGTAGGGGAAAAGTTTGTT	CGTGAATTCCATCTCTCACA	GGCACGAGGGAAGGGGAAAAGTTTGTTTGAGAAAAGAGCAAATAAAAAGGAGAGAAGACAAGAGTCCGGCCTAAGCCAAATACACAGAAAGGAAAGAAACAGAAGAGTTGGAGTTGGAGTTGGAGTTGGTTATGATTAGATTGCTTTGAAGAAGCAATCAAAATTGGATGAACCGCAGCAGATGATGGTTTGTTTTTGCTCTCAGAATGTGAGAGATGGAATTCACGCTTGTCTTCGCGATTATGATAGGCTCCAGAATCTGGCCGTCGTCCTTATTTACATCCAAATCGGGTGCTCCTTGATCGGATCCCTCGGCGCATTATACAACGGTGTGTCGCTCATCAATTTGGGGATCGCATTGTTCGCTTTGGTTGCCATCGAGAGCAGCAGTCAGAGCTT…
A3	NAU3995-200	CTGACTTGGACCGAGAACTT	AAGAGCCCTGGACAATGATA	AGTGGATCCAAAGAATTCGGCGCGAGATTCTTCTTCTTTCTTCTTGGTTTTCTTCAAGTGGTGCTGGCGTAATTCAAGAACCTTAATGAAATAGGAGTATAGGAAAGGGAAAGGGCTAGCAGGGTTTTGAGGAAGCAATGGCAGCAAGGGACTGGTGGTATCAGTGGTCTCAAGTGGTTACTCCCATCATGGAAGCTGAGATTAAATGCCCATTTTGTCGGGGTGGGTTTATTGAAGAAATGAGCAATGGTACGACAGACAGTGCTCCAGACATGGATTCCCATATCCAATCTGATCGAGCACTCTCACTATGGGCACCCATCTTGGTAGGTATGCTGGGTAATCCTTGTCGCCGCAGAAGACTTAGACGTATCGAGTTTGAAGAAGAGGATGCTGAGA…
A3	NAU1167-200	CTGACTTGGACCGAGAACTT	AAGAGCCCTGGACAATGATA	AGTGGATCCAAAGAATTCGGCGCGAGATTCTTCTTCTTTCTTCTTGGTTTTCTTCAAGTGGTGCTGGCGTAATTCAAGAACCTTAATGAAATAGGAGTATAGGAAAGGGAAAGGGCTAGCAGGGTTTTGAGGAAGCAATGGCAGCAAGGGACTGGTGGTATCAGTGGTCTCAAGTGGTTACTCCCATCATGGAAGCTGAGATTAAATGCCCATTTTGTCGGGGTGGGTTTATTGAAGAAATGAGCAATGGTACGACAGACAGTGCTCCAGACATGGATTCCCATATCCAATCTGATCGAGCACTCTCACTATGGGCACCCATCTTGGTAGGTATGCTGGGTAATCCTTGTCGCCGCAGAAGACTTAGACGTATCGAGTTTGAAGAAGAGGATGCTGAGA…
A3	NAU5233-180	GGCCTAAGCCAAATACACAG	AGCCTATCATAATCGCGAAG	GGCACGAGGGAAGGGGAAAAGTTTGTTTGAGAAAAGAGCAAATAAAAAGGAGAGAAGACAAGAGTCCGGCCTAAGCCAAATACACAGAAAGGAAAGAAACAGAAGAGTTGGAGTTGGAGTTGGAGTTGGTTATGATTAGATTGCTTTGAAGAAGCAATCAAAATTGGATGAACCGCAGCAGATGATGGTTTGTTTTTGCTCTCAGAATGTGAGAGATGGAATTCACGCTTGTCTTCGCGATTATGATAGGCTCCAGAATCTGGCCGTCGTCCTTATTTACATCCAAATCGGGTGCTCCTTGATCGGATCCCTCGGCGCATTATACAACGGTGTGTCGCTCATCAATTTGGGGATCGCATTGTTCGCTTTGGTTGCCATCGAGAGCAGCAGTCAGAGCTT…
A3	NAU3016-205	TATGGTCGAGATGAAAAGCA	GCTTGCCATGTTCATACAGA	TTTTTTCCTTTTTTTTTCAACAGTACAATCCTCGCTTCAAGATACTATCCTTTCCAAAGTGCAAAGTCATACAAAAATGTAGAAATTTTAGGAAATAACATGCTCATATGCCATTGCCAGCCATGTTCATACAGAGAGGTTACCTCAAGACAAACAGATACCTTACAGAGTACCAATTCTATAAGCAATTTGTTTATTTGGCATTGAAGTAATTCAAGTTCTGAAGAAATAAAACTCTTCTTCTTCTTCTTCTTGGAACCTCTTAGATGATATATATAAACCAAACGTAATTCGGGTTTATGCTTTTCATCTCGACCATAGCATCTCTTAAACAAAACAATGCGGGAAGTAACCTCGTAGATTGTCATAAACCAACCATCATTCTGCATGGTTTGGCTT…
A3	NAU3172-200	TCATTCAGTTGAAGGAGCAG	TGGTCTTTCCAGGAGACATT	GGCACGAGGGGACAAGCCACCTCCTAACCTGACTCGCTACAACTTAACATCATTTGCGATCACACTAAATGAGCTAACGCCAGGATTGCAGGAGAAGCTCCCACCCACGGATTCTAGGCTTAGACCAGACCAACGTCATCTGGAGAATGGAGAATATGATAGAGCAAATGCTGAGAAACAACGGTTGGAAAGGAGGCAGAGAATGTCAAGAAAACTACAAGAAAATGGGTGGAAGCCTAGATGGTTCCATCAAGATAGTGAAAATGGATCCTTCCGCTACACGGGCGGGTATTGGGAAGCAAGAGAACAAGGAAAATGGGATGGATGTCCAAATATATTTGGTGTATTCGATGAAGAATTTGTTGATTCCTCTGAATGATCCTGATTTCAATTTTAGAT…
A3	Y201	ATTACACTACTGAGAGAAGAGACTAGTGGGATGTTT	GAAACCAAGAAGGAAAGTCAGCGAGGAG	CTTTTGCTCACACAATCTCAAACACTAAGAATTAATGTCTGAAAGTGAACAACATGGTACCAAAACCCAGATCTTCATCTAGGTTCTAATCTAAGTAACAACATATATATATACTGTATACATGGATGACATACACTACAACATTGAACACCAAAAATAAGGCCTATTTGAGCTTATTACACTACTAAGAGAAGAGACTAGTGGGATGATCGTCTATCTTGGATCTCCAACTTTGGATGTTAGAGCGATCCTAAGTTGTTCTTGGTTGTAAAATCGGTTCCCCATCTTCACATTAACCTGTTGTATCATCAAGTCGTTAACGACGGAAACGCTTGCGTGGTGTACGTCGAGGTCTAACTCTTGTAAGGCAGCCATTAACCGTGATGCTGGATGATTCTT…
A3	NAU3083-175	TTTCAGTTGTTTTGCTCGAA	CCTTGGGTTTTTCTTCTTCA	ATCGCAGCCGAGAAGACTCCGTAGTTATACACTATGGCCTCCCAAGTTCTTCCTCAGGGACTGGATATGATTCCAAGAAACCAAGTACAGCCATTTAACCCAGTGAAGAATCGTGGGTTCTCTGCATTTCTGTCTCGTGGCCCTTCTCCATTAACTACTTCCAAGGGTTCGGTTTCTGGGTTTCATTCAAAATTCCCTGGGGGGTCGAGTTTCAGTTGTTTTGCTCGAAGGGGTTTCGTTGTGAGGGCAGAATCTAACCCTGAAGGTGAAGGTGAAGCTGAAGCTGAAGGAAATGAAAATGGTGTTGAAGAACCCGAAATGAAAGCTAAAGCCGAAGCTGAAGTTGAAGGTGAAGGTGAAGGAGAAGATGAGGCTGAAGAAGAGAAACCCAAGGAGCCT…
A3	NAU2836-220	ATTGGAAGGGTATTGAGCTG	TCCTTTCCCACTTCTGTTCT	TCCTTTCTCTTTATCCTTTCCCACTTCTGTTCTACTCTTATATATATATATATATCAAGAACCAGATACTAAAAATGATTTGGGTTTATGTTTATGCTATACCACCTTGTTCTTCACTTTGATTTTTCATTTATCTTCTTCGAAGTTGTGAAATTTTGTTAAAGCTTTTTTTCTTTTTCTTTCTGTTTGTTAATGGCTGTTCAAGCAGCTCAATACCCTTCCAATGTCTTCCTCTTAAGCAGAAATGGACAAGATGGACAACAAGGAGGAGGGGTTTTTGTTGATCAATCTCATATGTTCTTCAACAATGGAAGCAACGGAACCAACAATAATACTAATATCAATATCAATAACAATATTAATCAGAGGAAGAGAGGGAGGGAATTAGTTACAGGAACG…
A3	NAU6104-240	CACCCTTTTGTTTCTCAAGG	TGTCCTTATTACCCCCAAGA	GGACTGATATCCCTGAAAACCTGCCATTGTTTGTAAATCTTTTTCCCAACATTGTTCTTTTCCCTTATAAAAAATCACACCCATCATTTGTTTTTCCGCCCCATTTTCCTTGTTTCTCTCATTTTCCCTTCAAAGATTCCACCGTTTTTGAACCAAGATGGACTGTTTTGTACCTTCAAGGAAGCCTTGTTTCGTTGAAGAAGATGATGGTTTAGCTTCACTTGCAGGCATGGAGGGTGTTGGATATTCAGATGGAAGCTATTACAAAAACCATAGCCAAAATGGGTTTTTTTCAACACCCTTTTGTTTCTCAAGGAGGAATAATAGTTTAAGGAACATGTCTCATGTTTGATTCCTTCTTCTCCAAGGTCTACTAGGTTTTATGATGGCAGATTTGAA…
A3	NAU3083-400	TTTCAGTTGTTTTGCTCGAA	CCTTGGGTTTTTCTTCTTCA	ATCGCAGCCGAGAAGACTCCGTAGTTATACACTATGGCCTCCCAAGTTCTTCCTCAGGGACTGGATATGATTCCAAGAAACCAAGTACAGCCATTTAACCCAGTGAAGAATCGTGGGTTCTCTGCATTTCTGTCTCGTGGCCCTTCTCCATTAACTACTTCCAAGGGTTCGGTTTCTGGGTTTCATTCAAAATTCCCTGGGGGGTCGAGTTTCAGTTGTTTTGCTCGAAGGGGTTTCGTTGTGAGGGCAGAATCTAACCCTGAAGGTGAAGGTGAAGCTGAAGCTGAAGGAAATGAAAATGGTGTTGAAGAACCCGAAATGAAAGCTAAAGCCGAAGCTGAAGTTGAAGGTGAAGGTGAAGGAGAAGATGAGGCTGAAGAAGAGAAACCCAAGGAGCCT…
A4	NAU1151-410	TGGTTGCTTTGTATTGCTTG	CGTACTTGCGAAAGAGAACA	AAAACCCCCCTGAAGCTGCTGATTCTCTTTCCCCTAGCAGCCAACAAATTTAGGCTGGGGAGAACGCTTTTCGGCCCTTTGATCTTCTCTTGACTTAGATTTCGACTAAGTAAGAGGAGATCCATGGCATATCCTCCAGGTAAACTCCTATTTTCCTTTTTTATTCAAACCTTCGAATAAAGAAAAAGATCAACAAAACATAAAAAAAGAAAAAAAAGATCCAATCGAAAGGGAACGCCCAGAGATTTGAGTCTGGAAATCACCTTTAGAAAAATGGTTGCTTTGTATTGCTTGAGTTTTTGTATTTTTTTTGTTGCGTATTTGTGCGTAAAAAAATTACAATGAGCAGAGGCTTTGGCTTTATAGCCGAAACAGAAATAAGAAATATTCAAAAATAAA…
A4	NAU6992-240	AATTATATGACAGGTTGGTT	ATTATAGCTCACACAGATGG	GGCACGAGGCCAAATGTGTCATCTAGGGAGGCTGCTTTGGAATTAAGCAGTCGACAGGAATATTTGAAGCTTAAAGCACGTTACGATGCCTTACAAAGGTCCCAAAGGAATTTACTAGGAGAAGATTTGGGACCTTTGAGCAGCAAGGAGCTCGAGTCACTTGAGAAACAACTTGGGGGGGGGGTGGAAGCTAATCAGATCAACACGGACCCAATACATGCTTGATCAGCTCAATGATCTCCAAAGAAAGGAACATCTTCTTAATGAAGCCAATAAGACCCTAAAACAAAGGTTGGTGGAAGGGTATCAAGTAAATTCGTTACAATTGAATCCAAATGCAACGGAAGACGTCGGCTATGGCCGTCAACAGGTTCATCATCAGCCTCATGGCGATGGGGG…
A4	NAU6993-130	ATGAAACAAAAGAAATGTGT	ATTATAGCTCACACAGATGG	GGCACGAGGCCAAATGTGTCATCTAGGGAGGCTGCTTTGGAATTAAGCAGTCGACAGGAATATTTGAAGCTTAAAGCACGTTACGATGCCTTACAAAGGTCCCAAAGGAATTTACTAGGAGAAGATTTGGGACCTTTGAGCAGCAAGGAGCTCGAGTCACTTGAGAAACAACTTGGGGGGGGGGTGGAAGCTAATCAGATCAACACGGACCCAATACATGCTTGATCAGCTCAATGATCTCCAAAGAAAGGAACATCTTCTTAATGAAGCCAATAAGACCCTAAAACAAAGGTTGGTGGAAGGGTATCAAGTAAATTCGTTACAATTGAATCCAAATGCAACGGAAGACGTCGGCTATGGCCGTCAACAGGTTCATCATCAGCCTCATGGCGATGGGGG…
A4	NAU3386-170	GCTCACACAGATGGAGTTTG	GAAGAAACCATGGGTATGGA	GGCACGAGGCCAAATGTGTCATCTAGGGAGGCTGCTTTGGAATTAAGCAGTCGACAGGAATATTTGAAGCTTAAAGCACGTTACGATGCCTTACAAAGGTCCCAAAGGAATTTACTAGGAGAAGATTTGGGACCTTTGAGCAGCAAGGAGCTCGAGTCACTTGAGAAACAACTTGGGGGGGGGGTGGAAGCTAATCAGATCAACACGGACCCAATACATGCTTGATCAGCTCAATGATCTCCAAAGAAAGGAACATCTTCTTAATGAAGCCAATAAGACCCTAAAACAAAGGTTGGTGGAAGGGTATCAAGTAAATTCGTTACAATTGAATCCAAATGCAACGGAAGACGTCGGCTATGGCCGTCAACAGGTTCATCATCAGCCTCATGGCGATGGGGG…
A4	NAU2235-155	AGCTCACACAGATGAGTTTGTT	CCATGGGTATGGATTTCTTC	TTTTTTTTAGTCTCTTAACAACAAATTAACTTGTTCAAAGAAAGATGCACTTTATAGCTCACACAGATGAGTTTGTTATAGTGCATCCTAATTAAAAACACAAAGTTACAATAATAATAATAATAATAAATCCATGGCACTACATATTTCTTTTGTTTCATACAATAACATAAAATAAGTTTCTTATGAAGAAATCCATACCCATGGTTTCTTCTTCTTTATATAGATATATAGAGATATATATGCTATGGTAACCAACCTGTCATATAATTATTCACACTTGGCCCTGCAGTCACCACTGACATTGGATCATGCTGATATCCGATTTGTAAAGTTGGCTCACAGTCCAGTGGATGGAAGAAGGCATCGCCATGAGGCTGATGATGAACCTGTTGACGG…
A4	NAU5236-165	TTCAAGTGTCGACCATCAAC	AGGGGTGACTAAGATGGTGA	TTCTAAACAAGCTTTCCTCTCTTTCAAGTGTCGACCATCAACCAACATGTCCGCCGCCGCCAACGCCACCGCCACCGCCACCGCCAGTCACCCTCACATCTTAGTGTTCCCATACCCAGCACAAGGCCACATGCTTCCCCTCCTAGACCTCACCCACCAACTTGCCCTTAGAGGCCTAACCATCACCATCTTAGTCACCCCTAAAAACCTCCCTTTCCTTTCACCTCTCCTCTCTTCTCACCCTTCTTCCATTACACCCCTCGTCTTCCCTTTCCCTTCTCACCCTCTCATCCCACAAGGCGTTGAACATGTTAAAGACCTTGGCAACAGTGGGAACCTCCCTGTAATGGCCGCTTTAGGCAAGCTTCATGACCCTTTACTCAACTGGTTCAACTCTCA…
A4	NAU3777-155	GCTCACACAGATGGAGTTTG	CCATGGGTATGGATTTCTTC	GGCACGAGGCCAAATGTGTCATCTAGGGAGGCTGCTTTGGAATTAAGCAGTCGACAGGAATATTTGAAGCTTAAAGCACGTTACGATGCCTTACAAAGGTCCCAAAGGAATTTACTAGGAGAAGATTTGGGACCTTTGAGCAGCAAGGAGCTCGAGTCACTTGAGAAACAACTTGGGGGGGGGGTGGAAGCTAATCAGATCAACACGGACCCAATACATGCTTGATCAGCTCAATGATCTCCAAAGAAAGGAACATCTTCTTAATGAAGCCAATAAGACCCTAAAACAAAGGTTGGTGGAAGGGTATCAAGTAAATTCGTTACAATTGAATCCAAATGCAACGGAAGACGTCGGCTATGGCCGTCAACAGGTTCATCATCAGCCTCATGGCGATGGGGG…
A4	NAU3791-190	AGTTTCTGAATCCCATTCCA	TACGTTCCATTTTCATGACG	AAGCCAGAGGATCGGAGATGGCGTGCAGAGCGGTATTACGTTCCATTTTCATGACGGATACGTCAAGGCCTCTACGGCGGAGCTGGGATTTACTATCTTTGAGGAGCTTCGGCGCCGCCGCCGCGAAGAGAGGGAGCGGCGGATGTTACGGTACGATGGTTGTTAGGGCTCGAGAGGTTCACTTTTGGAATGGGATTCAGAAACTGAGTTGCTCTGGAAATGAAGTTCCGTCGAAATCGGAGGATGAGATTGATCAAGGACCTCCTCAGGGAGCTGTTCTCAAAGCAATTTCAGAGCTATCAAAGACAGAAGGGAGAGTTGGACAAACAACAAATGTGGTTATTGGTGGTACAGTAGCCGATGATTCAACTAATGAATGGCTTGCTTTGGATCAGACGG…
A4	NAU7182-110	CCACTTAGGTTCATTTTAAG	CCCACTAGAAACCCAAATA	TTCTTTTAGAACCAAAAGCAAAAGGAAGCCATACGCCCCCTTCTCCACTCGGCCGAATCCAAGGATCCGTGCCGTCCAACCGCCACCACTGCGAACAGGGGAGAACCGCATGTGCGCCTCTCGCTTGGAACCTTGGCCTAAAGGCTATCGATTTCGGCCCCTGAAATCCCTTCTCCGATTTCGATTTTTAGCGAAGGAGATGTGGTCTCCGATGGCTCATACGCGAAGGTATGGGTGCGTGCTGGCGTGTGTACGGGAGCCATGCTGGCGTACGGAGGCTTGGCGTGGTTGCTGGAGGCGACGTACGGTGCCTGGAGGCTGCAGAGGGTTGCGGCGCAAATGAGAGAGGGATGGCCTAAGGTTGCTGAAGTCTTTTGGGCCACTTAGGTTCATTTTAAG…
A4	NAU3009-290	CCTCCACTTTCAGATGTCCT	GCCAGCTCAGGATCTATGTT	GGCACGAGATAGCGTAGCTCTTGATATTGTCAATTTTGGTGAGGACGAAGATGGAAAGCCAGAAAAATTGGAGGCTCTTCTCGCATCTGTTAATAATAATGATACTAGTCACATAGTTCATGTTCCTGCTGGTCAAAATGCACTTTCAGATGTCCTTATCAGCACGCCTGTGTTCACCGGGGATGGGGAAGGAGGAAGCGGCTTTGCTGCTGCTGCTGCTGCAGCTGCAGCGGGTGGGGTTTCTGACTTTGATTTTGGCGTGGATCCAAACATAGATCCTGAGCTGGCTCTTGCTCTAAGGGTTTCCATGGAAGAGGAGAGGGCAAGGCAAGAAGCTGCTGCCAAGAGAGCTGCTGAGGAAGCCACTAGACAAGAAAAAGGAGAGGAAGCACAACCACA…
A4	Y041	CCATTGTTGGCGAATAT	TGGTCGTCTCCGTTGC	GGCACGAGATGCGGCGGCGCCTTTCTCTCACAGTTGTCAGATAGCAATAATAAAAATGGGTGGTTGGTAATTGGCGGGTGTGGGCTGGGGGAGAGAGCCATTCCTTGGTCGTCTCCGTTGCAGCAGCAATAATAATAACAGCAACTGCCATGCGAAAAAGGGTGTCCCTGATTCAAACTACGTAGTGCCCCTGGAGAAATCTTTTTCGCCTTCCAACTCCTCCTGCATCACTCGCCCTCTTATTGAAATCCTGCGCGACCTCAATAAGCGTATCCCGCATAACATCATCAAGTCTCCGCCTAATTCTTCCACTTTCCTCCCCTGGTACCATGCCAATCGCATGTTGAGCTTCTACACCCCTGGGTGGTGTGGAGAAATACATGATGTTATATTCGCCAA…
A4	NAU6116-300	AAAGTTGGGTCTAGCAGTGG	AAGCCAAATCCAGTAACCAG	GGCACGAGGGTCAAATATGATGATAAATAGCGTACATTATTTATGGCTGTCATGTTCTTAGAGAACAATCTAAGCCAAATCCAGTAAACAGCAAAGAAAAACACATAAAAATGATAAATTTCAGACATGAATCACCATTCATAGACCAGAGTCAACATTATTCCATTTCTTGTTCTTGTTCTTGTTCTTAACAAAGCTGTCCACAATCTGCAATAACGACAGGCTTAGCAGTTCTTCCACTGCTAGACCCAACTTTTTCAATGGCTTTAACCACATCCATACCTTCAACAACTTGACCAAACACCACATGCATCCCATCAAGCCACTCGGTCTTAGCGGTACAAATAAAGAACTGAGATCCATTCGTTCCGGGACCGGCGTTCGCCATGGATAGTATGC…
A4	NAU2477-200	CACGAGTGTCCTTGCTACAG	ACACAAAAACCCAAAGGAAA	GGCACGAGGAAAGAAAAAAATGAAGCTCTTGTTTCTAACTTTGCTGCTTTGTTCTCTTCTTCTATGTTCTTCAGTTTTTGCACCAACAATGGCTCAGCCTCGTTCACCTTTTTGTGAAGGGAAATGCAAAGGGAGGTGCAATAAAGCGGCGGTTTGGGATCGGTGCTTCAAATATTGCGGCATATGTTGCGAGGAGTGTCAATGCGTTCCGTCCGGTACTTACGGGAACAAACACGAGTGTCCTTGCTACAGAGATAAGGTGAACAACAAGGGCAAACCCAAATGCCCTTGAAAATGAAATATATTCGAGTTCGGGATTTAATCAAGCTTAAAGATCGAGGACGAAGAGGCCATATATATATATATATATGCATGTTGATGATGATGTTATTATAAAAA…
A4	BNL4049-175	AGCTGTGGAACCAATTGACC	ATATCATTTTACTACTGCTTTTGTGTG	CGTATATCTAGGCCTAAATTTATTGACTTACAAATATTGCAAATTCAGAAGCTCTCCAAGCTGTGGAACCAATTGACCAGATAGATTTGCATTCCCAAGATCCCTAAATTGAAAAAAAAAAAAGAAGAGGGAAAGCATTTACTATGTCAAATGAGAAAACAGAAAAAAAAACACACACACACACACACACACAAAAGCAGTAGTAAAATGATATATAAATAAACTTACACTCTTGTTACACTATTTTCACTATTACATGTAACATGAAACCATGTGCAAGGATTAACAAGGGTTGAGTCCCAACTTTGCAAAACGCTATTAGGGTCAGCCAAATTGTTCTTCAACGCATTCAAAGCATCACCTGTTTCGTACAAAAATAAAGCAACTGATTATTGAAGG…
A4	HAU2016-550	TCAGTCTCCACTCCTTAGCC	AAGGCAGAGAGATCGTCAAC	GTTGAGATGGAATCAGCACTTGCAACATTACCCTCCGCTTTTACTCCCTTCTCCTTTTCTAAACCCCTAAACCCCAAATCCCCTTTGTTCTCTTTCTCTCAGTCGCCACTCCTTAGCCCTGTCGCCGTCCTTTCTTGTTCTTTTCCTCTAAGGACTACCTCCTCCATTCCCAAACGCCTACACCGCCGTTTGGAGTGCGTCTCTTCTGGTACCGGCGGCGGATTTGGTGGAAATGATGGGAGTAGCGGCGGTGGCGGCGACGGGGAAGGAACGGGTGGAGGTGATTCGAAGGCGAAATTGGGAGCTGGACTGGTTGACGATCTCTCTGCCTTGTCTCCCGATGTTATCATTCTTAATGTTGGGGGAATGATGTGCGGCGGGTGTGCTTCGAGTGTGAAG…
A4	NAU3093-275	GTCTTGAACCGGAACTTGAT	TCCTGTTGAACACCAAAGTG	TTTCGACAATTCAATTGTTGAAGAATATTGGTTTTTCGGATTCGATGATCGGAAGGTTTTTTAGACCCTTTTTTGGTGGGATTTTTTTCGACCCACAGCTTGAAACTACTTCGAGACTCTTCGATTTCGTCTTCAAATGTCTCGCTCTCGGCGACAACACTCTTCCGGCGAAAGGAATCGGCGAAATTCCAAACCAATTGGCAGCAAAACTGCCGTCCGATTCACTCCTGTTGAACACCAAAGTGGTTTCCGTTGATTCCGATGACTCGAATTCACCGTCGGTAACATTAGAGAGCGGCGAAATCCTCAAGAGCGAACTCGGGGTAATAATGGCGGTTGAACAACCGGCAGTGGACAAGATTTTGGCGGGAAAGAAACAACCGCCGCCGCCGCCGGGTC…
A4	NAU2363-170	GAACATATCAGCAGCAGCAT	GACGAGAAGGAAAAACCTCA	GGCACGAGCGAGTTTTTTTTTTTTTTTTTGCGAACAATCAACTACAATTTTATTTAAAACACGATAAATTCGTTCATGTGAACATATCAGCAGCAGCATAAGACTATAAACTAAAATGATAATAATAATAATAAGTCGCACAATTTAAATTGCAAACCAGCAAACCAAAGCAATAAAATACAAGTTCAACCAGTGGCCCAACAAAGAAAGATGAGAGAGGGGGTTTTATTAATCTGAATGAGGTTTTTCCTTCTCGTCTTTCACAACCTTCAATTTCCACCCCCTCTTAAGGCTTCCAGATAATGGTGGTCTCAGCAATCATTGATGTAACAACGTAAGGATCCATGTTTGATGCTGGCCTTCTGTCTTCGAAGTAGCCTTTTCCATCCTTCTCAGGGG…
A4	NAU762-155	ATGTGAAGGGTGACGATTTT	ACATTCACATTGGCATTCAC	GTCAAACCAAGAAGCAGTGGACGCCATAAAAAACATCAAGGATGCTCAATCAGCAGCAAAGCACTTGATTGAGGCAGCAGTTTCTAAGAAGAGCAAAGATGACATATCTTGCATCGTTGTAAGGTTCCGGTGATATATTTCTTCCGATGAGTACCGAATTAATGAGAAAATGAATAGCTAAATATGTGTATACCATGCCACGTTTTTTATCCTCTTTATAGCTATAGTGATTGTTGCAGCCTACCATAAAACTGTTTGTATGTAAAAAGTTGACCCAGCTTTATAAAAATGACTACTTGAATTGTCTGCAACGTCATCGTTGATGATATGTTGTTGATTTTCAATGTTATCAAGGATAGGACCGTCCATGCCTTCAAGGCTTCCATACATAACTGAAGC…
A4	NAU2654-220	TCCAATAGCCAAAGAAAAGG	CTTGCGGAGTTTGGTAAGTT	GGCACGAGTAAACCATGGCAACGAATGAAGTCAAAGTTTTGGGTTCCTGGCCGAGTCCATTTGCGATGAGGCCTAGGATTGCCCTTAACCTCAAATCCCTCACCTATGAATACATTGAAGAGAAGTTATGGGAAGGCAAAAGCGAGCTTCTTCTCCAATCAAACCCTGTTTACAAGAAAATCCCAGTCCTCATTCACGGCGATAACAAGCCAATCTGCGAATCTCTCATCATCGTACAATACATCGACGAGGCTTGGTCTTCCGGTCCTTCTATTCTTCCTTCTGACCCCTGTGAACGTGCTGTCGCTCGGTTTTGGGCTGCATATCTTGACGACAAGTGGTTCCCAGCGGTGAAAAGTATAGGAGTCGCTAAAGGAGAGGAAGCAAAGAAAGCAGCAA…
A4	NAU3205-180	AAACTCGGTCCAACCTGTTA	TCGCTATGTCTCACCAGCTA	GGGTAAAACAAGCAACCTTGGATTTGGTAGAATAATCAGTTTCCAATTTTAATATCTATGTATGGAATGATAATCGTGTGAGGAAGAGAAAGGGATCATCACTACCTTGACCTTTAAACCGGTTGCATTGGAGCTACTTGGTGCACTTCATCACAGCTCGAGACTCCACAAGCTAACAGCCATGGTCAGCATTATCTGTTCGAGAAAGACGATCGCTGATAGCTTGGACATAAAACTATTGCCATGGAACTCCAGGGTTACTTGTCATAGCTTTAGCTTCAGACAGAGATACAGCCATAGCCAGCATCATCCGCTCTTCGTAACTTTCCGGAACAATGGGTCGGGGCACATTTAGAAAGCTACCCCTTATTTCATCTTGTCGTGGTATTGTTGAGATCC…
A4	NAU3825-300	TCTGTTGGCATCGCAGAG	TTAACGACAATTCCATCGTG	CTCTGTTGGCATCGCAGAGCGGCCTACCTCTTCCTCCTCCTCCTCCTCTACGACAATTTAAACAAGAAATTCAAACCTCTCAATTTTTTTTCTTCACATCCATATTCATTAAAATCTTCGATTAGATTATTACCACTTTGTGTTTTTCTAATTGCGTTGAATATGGATTGTGAATTAAAGAAAGATTGTCACGATGGAATTGTCGTTAATGGCGGAAGCGATGGCCTTTTACTCTCACATGCCAACAGCAACAAGCTCATTATCGATACCGATCCCGGGATTGATGATAGCATGGCGATCTTTATGGCATTTCAAAATCCAGAATATGAGATCTTAGGTTTGACCACCATATTTGGCAATGTCCAAACCGAAGATGCCACTCGTAATGCCTTACTTCTG…
A4	NAU869-155	CAAGCACCAGTCCATTAAGA	GCAATTGCAGTAGCAGATGA	GATCAAGCACCAGTCCATTAAGAATCTCAAATAAAAACGAAGTTGGGAACAGTTGCACCAGGTATATAATAATAATAATAATAATAATAATAATAATAATAATAATAATAATAATAACTGTAACCTCAAACCTTTTATTTATTTATTTTCATACACTCTCAGGCTCAGCTAGTTATTATCATCTGCTACTGCAATTGCATTGTCGTTTTGGCCCAGCAAACTACTTATGGATCGAGCTTTAACCATTACAAGCTTCGCTCTCTTCTTTGTCATCATCAATGGCTTCTGATCCTCTCCTTCTGCATCATTCCCACCACTTTCACCATGCAATTCACGCTTTGCTAATTGTTGGGACGAAGAAGAAAGATTGGACAACATCAGACCTTGATTATCACCATT…
A4	NAU5180-200	CATCGCAGAGCGGCCTA	TTAACGACAATTCCATCGTG	CTCTGTTGGCATCGCAGAGCGGCCTACCTCTTCCTCCTCCTCCTCCTCTACGACAATTTAAACAAGAAATTCAAACCTCTCAATTTTTTTTCTTCACATCCATATTCATTAAAATCTTCGATTAGATTATTACCACTTTGTGTTTTTCTAATTGCGTTGAATATGGATTGTGAATTAAAGAAAGATTGTCACGATGGAATTGTCGTTAATGGCGGAAGCGATGGCCTTTTACTCTCACATGCCAACAGCAACAAGCTCATTATCGATACCGATCCCGGGATTGATGATAGCATGGCGATCTTTATGGCATTTCAAAATCCAGAATATGAGATCTTAGGTTTGACCACCATATTTGGCAATGTCCAAACCGAAGATGCCACTCGTAATGCCTTACTTCTG…
A4	NAU826-175	TTTCCTCATCTCCGATTACC	GCGTCTATGACGGCTGATA	CCACCGCGCTTTCGAGAAAGCTGCCATCATCGTTCTCTGCGTTTTCCTCATCTCCGATTACCAAATTGACGTGGGGCATCTCACCTCCGTCGATGAGCCATGGCGGACCCGGACTCAGGTGTGCCTCCTCTTCCTCTTCCTCTTCCTCATCAACAACAACGACTGGATCAAATTCTTCATCTTCTAAGCGTGAGAAGAAGATAACAGACCGTCTATCAGCTGCCATAGACGCCGTCAACGACCGTAAACTCCCATCCCGTAGCTCCGTTGGCCAACGCAACAAAGTTAGATCGGAGACCGACATCATCAACGTAGTTGAGCAAAGAATATGGCATTCAATGGAAGAGGGTCAGTTCGAGAATTTAGCAGGGAAAGGCAAACCTCTTAACCTTAACACAA…
A4	Y115	TTCCTGATTTGGCGTTGT	TCCCATTATCCGGCTTAC	CAACGGAGTTACAGTTACAGTTACCCGCTGGCTTTCGGTTCTATCCAACGGATGAGGAACTGGTGATGCACTATCTGTGCCGTAAATGTGCGTCTCAGTCTATCGCCGTCCCTTTTATCGCCGAACTCGATCTTTACAAATACGATCCTTGGGATCTTCCTGATTTGGCGTTGTACGGTGAGAAAGAGTGGTATTTCTTTTCACCGAGAGACAGGAAATATCCCAACGGTTTAAGGCCGAACCGTGCGGCCGGGTCTGGGTACTGGAAGGCAACCGGAGCTGATAAGCCGATTGGGCAACCGAAACCGGTCGGTATTAAAAAGGCTTTGGTGTTTTACTCCGGGAAAGCTCCGAGAGGAGAGAAAACTAATTGGATTATGCATGAGTATCGATTAGCCG…
A4	Y111	CTTCCAGATTTGGCGTTGT	TTCCTTGCGGTGGCTGTTT	CAACGGAGTTACAGTTACAGTTACCCGCTGGCTTTCGGTTCTATCCAACGGATGAGGAACTGGTGATGCACTATCTGTGCCGTAAATGTGCGTCTCAGTCTATCGCCGTCCCTTTTATCGCCGAACTCGATCTTTACAAATACGATCCTTGGGATCTTCCTGATTTGGCGTTGTACGGTGAGAAAGAGTGGTATTTCTTTTCACCGAGAGACAGGAAATATCCCAACGGTTTAAGGCCGAACCGTGCGGCCGGGTCTGGGTACTGGAAGGCAACCGGAGCTGATAAGCCGATTGGGCAACCGAAACCGGTCGGTATTAAAAAGGCTTTGGTGTTTTACTCCGGGAAAGCTCCGAGAGGAGAGAAAACTAATTGGATTATGCATGAGTATCGATTAGCCG…
A4	NAU1267-200	TGTTGGTGAGGAATTTTGTG	AGCCAAAGGTTATGGACTCA	GCAATATTTCTCACATATTTCTTCATAGGCACTAGATATTCTTTATTGCAGCTAGGGGGTGCTGCTCTTTGTGTGCTTGGCCTTGGTCTAGTGCTCCTCTCCGATGCAGGGGTGGGTGGTGGAGGTGGTTCGAAACCAATTCTTGGAGATGCACTAGTAATTGCTGGCACTCTCTTCTTTGCCATGAGCAATGTTGGTGAGGAATTTTGTGTTAAGAAGAAAGACCGAATCGAAGTGGTTTCGATGATTGGTCTTTTTGGGATGCTATTGAGCGGTGTCGAGTTGTATCCTTTATGCTTGGTAGCATATGGTTAATTTATGACTTTTGAATTGAATCTGCAATTTGGCATTGCAATTATATATATATATATATATATTTTTGAGTCCATAACCTTTGGC…
A4	Y018	GCAGCAGAAACTCTAAGACAGC	TTGACAATAGGCACAAGACACT	GCAAAGCAGCAGAAACTCTAAGACAGCTCTCTTACCTCTTCTAGTTTTCCTACTATAATCTTATTTTTCATTCCATTCCCGAATATGTCTCTTATTCCAAGCTTCTTTGGCAACCGTCGCAGCAGCGCCTTTGATCCATTCTCTCTTGATGTTTGGGATCCTTTCAAGGACTTCCCTTTCTCTTCTCCTTCATCACCCTCCACGGGCTCTTCGGAAACTTCGGCTTTTGTCAATACCCGAATCGATTGGAAGGAAACCCCAGAATCTCACGTGTTCAAGGCTGATGTTCCGGGGCTTAAGAAAGAAGAAGTGAAAGTTGAGGTTGAAAATGACAGGGTGCTTCAGATAAGCGGGGAGAGGAATGTAGAGAAGGAAGACAAGAAGGACACATGGCATCGG…
A4	NAU1158-200	ACAAAGCATTCATTCGCTTC	AAAACCTTGGGTGAGGAAAT	TTTTCTTTTAGCTTCTCTCTCAAACAAAGCATTCATTCGCTTCGCTCTTTCCTTTTCCTTTTCCTTTTCCTTTGTTTTCCTCTTTTAAAAACAAAAAAAAATCTTCCCTTATTTTTTTATTTTTTCCTTTATATATATTAACTTTCTTTTTCACTGTACTTTTGATAGAAAGAAGCCATTCATTTCCTCACCCAAGGTTTTCTTTTTTTCTTTTTCTTTTTCTTTTTTTGAGATCATCATTGGATACAACAGATACCTTGAAAAAGAAGTGGAAGAGTTAATAGAAAATTTGAAATGGGATCATCTTCAGGGCAAAGTAGCGGAAGCTATGATCTTTCATTCAAGATCTTGTTGATCGGAGACTCTGGTGTCGGCAAGAGTAGTTTGCTTGTTAGCTAC…
A4	NAU3491-190	AAAAACGAAGTTGGGAACAG	GACAAAGAAGAGAGCGAAGC	GATCAAGCACCAGTCCATTAAGAATCTCAAATAAAAACGAAGTTGGGAACAGTTGCACCAGGTATATAATAATAATAATAATAATAATAATAATAATAATAATAATAATAATAATAACTGTAACCTCAAACCTTTTATTTATTTATTTTCATACACTCTCAGGCTCAGCTAGTTATTATCATCTGCTACTGCAATTGCATTGTCGTTTTGGCCCAGCAAACTACTTATGGATCGAGCTTTAACCATTACAAGCTTCGCTCTCTTCTTTGTCATCATCAATGGCTTCTGATCCTCTCCTTCTGCATCATTCCCACCACTTTCACCATGCAATTCACGCTTTGCTAATTGTTGGGACGAAGAAGAAAGATTGGACAACATCAGACCTTGATTATCACCATT…
A4	HAU1300-450	GGGAGGCAAGTTTGATTAGA	TCGAAATGATCAAGTGTTGG	TTGAATTGGTGTTTTAATATTCCAAAAATAATGGAACTAAACAATTGAAAATATGCAGAACTTTACGGGGGAAAAGAATGTGTTCTTCTGCGGTGTATTTGACGGTCACGGTCCATCGGGTCACAAGGTTGCACGCCACGTATGCGATGCCTTGCCATTGAAGCTTTCGACAATGCATCAGCCTCGGCCCAGCGCTAAGAAGGAGGGCGACAAGGACAGCAGTCACAAGCATTGGGAGGCAAGTTTGATTAGAACTTTCCAAGAATTGGATGAAGATCTTAGCATGGAAGATTCCCTTGATAGTTACTGCAGTGGCACCACGGCCGTAACCATTGTTAAGCAGGACCAACACTTGATCATTTCGAACTTGGGGGATTCTCGAGCGATTCTTGGCATCAG…
A4	NAU6972-270	AACCCTACTTACCTACCAAC	CATTAGGAGGATCAGACTTA	GGCACGAGGCCTCTTCCTCGCCCCTTCTATATTCTTTCACGTAACCCTACTTACCTACCAACCAGCCAACCAACCAACTAATCCGATGGCAGCCACCACCCAGAAACCCGTCGCCGTCGCAACCTCCACCCCCACCCCCACGACTCCTGCATCCGTCACTCTCGCCGCCATTTCATCTGCAGAACCAAACCCTAAGAAGATCGTGTCATCCTCCTCGGATAAGTCTGATCCTCCTAATGCTGAAGGATCTCTGAAGGAGAATGGGGGTTCGAAGACCACCGGGACTACTGTGGGCTCGGTCGTCGGGGATGAAAGCGGTCCCGTTAACGATATCCAGAAGAAGATTCGCCGAGCTGAGCGGTTCGGCGTACCTGTACAGTTGTCCGAGCAAGAGAAGCG…
A4	BNL530-170	CGTAGGATGGAAACGAAAGC	GCCACACTTTTCCCTCTCAA	GCGGCCGCTTCGACGAGATTGAGTCTAGTTTACGCCAATTGGATCCCCTGCCCTCCTTATTCTATTCGCCTCTTAAGAACCCCCCCCCCCACCATTACCCTTCTATAAAGACGCCACACTTTTCCCTCTCAATTACCCACCACCCCTCTCTCTCTCTCTCTCATATCGCCAATTGTGTTGAAGATGGAGAAGCTTAGTTTTGTAAAGAATGGTGTGCTGAGATTGCCTCCTGGCTTTCGTTTCCATCCTACGGATGAAGAGTTAGTGGTTCAGTACTTGAGACGAAAAGTGCTTGCTTGCCCTTTGCCTGCCTCTATCATACCCGAAGTCGATGTTTGTAAAGCTGACCCTTGGGATTTGCCAGGTGATTTGGAGCAGGAGAGGTATTTTTTCAGCACT…
A4	Y204	AAAACAAATTTCGCCGACAACAACCC	GCAAATCAATCCATTTCAGCTGGCA	AAAAAGAAGGAGCTCGCGCGCCTGGNCAGGTCGACACTAGTGGNATCCAAGAATTCGGCACGAGCATCGGTTCATCTCACTACTGTTCAAGCGAAGTTACTTAAAGAAAGGAAAACCCATGGCTCCTAGATCAAAACCCAGCCCGATTAGCCCGAATCCCGACCCGAGTTCTAAGGAGATCCGCTACCGCGGCGTTAGGAAGCGCCCATGGGGCCGTTACGCAGCCGAGATCCGAGATCCGAGGAAAAAGACTCGAGTCTGGCTCGGCACCTTCGACACCGCCGAGGAAGCAGCGCGTGCTTACGATGCGAAGGCCCGAGAGTTCCGCGGCGCTAAGGCGAAAACAAATTTCGCCGACAACAACGTCAACGACTTCACGCGCAGCCCTAGCCAGAGCAG…
A4	NAU2363-200	GAACATATCAGCAGCAGCAT	GACGAGAAGGAAAAACCTCA	GGCACGAGCGAGTTTTTTTTTTTTTTTTTGCGAACAATCAACTACAATTTTATTTAAAACACGATAAATTCGTTCATGTGAACATATCAGCAGCAGCATAAGACTATAAACTAAAATGATAATAATAATAATAAGTCGCACAATTTAAATTGCAAACCAGCAAACCAAAGCAATAAAATACAAGTTCAACCAGTGGCCCAACAAAGAAAGATGAGAGAGGGGGTTTTATTAATCTGAATGAGGTTTTTCCTTCTCGTCTTTCACAACCTTCAATTTCCACCCCCTCTTAAGGCTTCCAGATAATGGTGGTCTCAGCAATCATTGATGTAACAACGTAAGGATCCATGTTTGATGCTGGCCTTCTGTCTTCGAAGTAGCCTTTTCCATCCTTCTCAGGGG…
A4	NAU3491-295	AAAAACGAAGTTGGGAACAG	GACAAAGAAGAGAGCGAAGC	GATCAAGCACCAGTCCATTAAGAATCTCAAATAAAAACGAAGTTGGGAACAGTTGCACCAGGTATATAATAATAATAATAATAATAATAATAATAATAATAATAATAATAATAATAACTGTAACCTCAAACCTTTTATTTATTTATTTTCATACACTCTCAGGCTCAGCTAGTTATTATCATCTGCTACTGCAATTGCATTGTCGTTTTGGCCCAGCAAACTACTTATGGATCGAGCTTTAACCATTACAAGCTTCGCTCTCTTCTTTGTCATCATCAATGGCTTCTGATCCTCTCCTTCTGCATCATTCCCACCACTTTCACCATGCAATTCACGCTTTGCTAATTGTTGGGACGAAGAAGAAAGATTGGACAACATCAGACCTTGATTATCACCATT…
A4	NAU3469-275	TGCAGCCGTAATAAAATCAA	CTTTGCAATGAAATCAAACG	GGAAAGAACTTTATTGAATTAATATAAGGCAATAAGTACAAAGATAATAGATTTGGACTTTCTTTTATAATATATGAATATTATAAAACATTATTAATTAGAACTTAATAACTATTTCTTAGGAAACAAGCTTGGAGAGGAAAAATTAACATAATTTCAAAGTGCAATTGGTTCAATGAGCAATGAAGTGATTCCACCCTTAGCCGCTTTTCCAACATATGTATAGCCATCGCCTTCCCTGTAAAGTACATCCATCACCCTTGCAAGGTTTAGGCTACGGTTCAAAACCTCGGTTGGCATTTCTGTTGGTTTCAAAAGCTCTTGATTTACATCCTTCCAAGCACTCTCAACATGCTTGGTGAATACATCATATGCCTCTTGTGCTGTTACGCCATATTC…
A4	Y033	GCAGGTCTACAAGGCACTATT	GCAAGGTTTAAGCTACGATTC	GGCACGAGGATAGCAATGGCATCTATTGTAGATGATACATATGACTCATATGCAACATATGAAGAGCTCATTCCCTATACAAATGCAATTGAGAGGTGGGATATCAAATGCATAGATGAACTTCCTGAATACATGAAGCCGAGCTACAAGGCACTATTAGATGTTTATGAAGAAATGGAACAACTGGTGGCTGAGCATGGGAGACAATATCGTGTCGAATATGCGAAAAATGCGATGATACGACTTGCTCAATCTTATCTTGTGGAGGCCAGATGGACTCTTCAAAACTACAAGCCATCATTCGAGGAGTTTAAGGCTAATGCATTGCCAACTTGTGGTTATGCCATGCTTGCTATTACATCTTTCGTTGGCATGGGAGATATTGTAACACCAGAAACC…
A4	STV103-395	GTTTGATCGAAATCAAAGGGCTTA	ATTTTCCACCGTTGGATGAAGTT	CTTTTACATCACCAAACCCTAAATCATATATATTCTCTAAGAACAAAGATAATAATCACCGTTTGATCGAAATCAAAGGGCTTAGATTTCATCATACTCATAAAAAAGACTAGGATCATTTTTTTTCCATCTTAATCATATATCTCTTCTTCTTCTTTTTTTGCTTAAAAATAGCAAAAATTAGAAAAATAGATTTGAATAATTCTTCATCATCAATCATGATCATCATGTTGATCAAAGACATAAAGCAGTGCAGTAGAGATCATCAACTTCATCCAACGGTGGAAAATTGAGATCAAAAGGCATCAATGTTTGATTTTGCTTACATGAAGAAGAAGCCATATCCCCATCGTCGACGACGACCGACGATGATGAATCACAGTCACTGTGAAAATCCTC…
A4	NAU3649-1100	TCAGGTAATGGAACCACTGA	GAATCAACGTCAGTGATGGA	GCGGCCGCGTCGACGAAGAGAGAGAGGGGAGGGTGTGTGAGGGTTTTTTTTTTTGAGAGAGAAAAGGTGTAAAGAGATGGGGCAGATCGTGAAGAGGAAGAAGAAAGGGAGGCCATCGAAGGCGGATCTGGCTAAAAGGGGAAGCTCGCCGGCAGCAGCGACGGAATTGGAGCTGCGGCGGAGTCACCGGCGGAGAAATGTGAGGTATAACATCGATTATGATGATTACCTGGACGAAGACTTCGAGGAAGAAGACGAGGAAGAAGAGAGGAGGAGAGAGAAGAAGCTTAAGCTTATTCTTAAACTTAATCAAGGTCTAGAAGCTGAACCGCCTTCTCCTCCTGTTTCTTTACCGCCGAGCCGTGGCCGAGGTGTTGTTTCGTCGTCAGCCGCGCGTGG…
A4	NAU3592-190	CATCTTCAATTTCACCCACA	TGAAAGGCAACTCCACAATA	GGAAGCCTTTCATCTTCAATTTCACCCACAATCATGAAAAAGGGAGAAATATCCGTCAAAAAGTGTAATGAAAAAAAGCCACTAATTTTGTGGATATATATATATATATAAAAGAAGCAAAAGCTTTATGGCTTAACTAATGGCACTTATTGTGGAGTTGCCTTTCACACTTACAAAACTCCCCATCCCCACCTAAAGAATTGAATTTTTTAATTACCCCCCTCACTGTTTTTTACAATGTATTCTCATGAAGGCCAAAAAAACAAGCTCCTACTGTTTACTTTGCTTTCTCCGGAGTTCGGAGGAAAACTGACTAAGCTTCAGTCCACAAAGCATTCTTGCCTTCTCCACACCGTCGGGGAACGTCTTTCATCCTCTCAACAGACTTGCATATCCCAC…
A4	NAU3127-395	CCTAGTTGTCAAATTCAAAG	AGGAGTTTTTCAAGCAACCA	GGTAGCTTGGTGGCCATTTCTGAGGAGCCTTTCAAGCAACCAAGACCATCGAATCTGTTGAATATTTTTTAGGGTAAACTAAAATTAATTTAGCATGAGATTGAAAATTGATTTTAAAAATTAGGGCGAAATTTACTTTTTGAAAAAGATGAGATAATACAACTTTTGGTCCCTAAATTTGGTAAGTAGGTCCATATTGGTGAACTTTTTTTATCCACTTTGAGTTTTAAAGTTAAAAATAGTTATTCATTTAATTTCATTTTGATAATGATTATGAAAAAAAAAAGAAAGAGGATAATGTAACTTTTGGTACCTGAACTTAATAAGTAGATCCACATTGGTCTTTGAATTTGACAACTAGGTTTACTTGACTACTTGTATATTTTTTTTCACTTTGGC…
A4	GhGLU	AAAGCCGATGAGAAGAAGTTACAAGGA	AATGCCCTGTTGGAAACTCACAACT	CGCACTTCAATAGTTAAGTGACTTAAATAAAAGCTAAACATTATCTTCCCCATATGAATATTGTAACAAATATACAAATAGGACAGACAAATTATATAGTAAAATCAACAATCAACTAATAACAACTCCACCTATCCTTTCTATATAATAATAAATTAATAATAAATTAATATTAGATGCAAAGAAGTTCACCAAATCTTTTCCCCTTTGTTTCTCCACTTCAATGCCCTGTTGGAAACTCACAACTCCCATATGTAGGACGTTGGGAGACCACATAAGCCGCACCACCGAACTCGCATGTGCCAGTCACACGTGTGTTCTTCTGATAATAGCTATTGAAAGCGTACGAAGCATGTGCTTCGAGTGTGTTTGGATTATAACACGTCGCGCCAGGTTGAA…
A4	NAU2701-200	TTCCTCTTCACCGCTCTATC	AGGGAGGAGACAAGGTCTTT	CAACAATGAAACACCATTGTTTTCTCCTCTAAATCTTCTCCCCACTATCTCTCTTCTTTTACTTTATTTCTCTTTTTCTCATTTCTTTTGTGTATAATTGTTAATCCCTGAATTTTATATATTATTGAAAACATTTCATTCGTTAATTTATATAGCTAACCATGAGATCGTTTTTAAAGTTTGTTTCACGTTGCGTTAAAAACCCTGAAGTGTCCACGACGGAAGAGGTGGTGGTGACGGCTCCAGGGAGGGAGGAGACAAGGTCTTTTATGGCTCCTAAAATGGTGGCACTGAAGAAGAAGAAGAAGAGGGTAAAGGTAGGGACGCCATTCTCTACGACTCCTGACTGGAAACCTTCGTTGTATGTAATCTCGGAGGATAACGTTTTGGCGGAGAAGA…
A4	AC187836.2_01			ATGGTGATTTCGCACATGTCTGCTCAGAAATACTTGAGAAAGGGATGTGAAGTTTATCTTGCTTATGTGTTGAATACTGATATAACTGGGTCGAAGCTTGAATCAGTGCCGGTAGTCTGTGAATTTCCAGATGTATTTCCAGAGGAATTGCCTGGGTTACCTCCGATTAGAGAAGTTGAGTTTTCTATTGATCTGTTACCTGGTACTGCACCGATTTCTATTGCACCGTATCGAATGGCTCCGACTGAGTTGAAGGAATTAAAAGCTCAGTTACAAGAGTTGACAGATAAAGGATTTGTGAGACCGAGTTTTTCTCCTTGGGGTGCTCCTGTGTTATTTGTGAAAAAGAAGGACGGCTCTATGAGACTTTGTATTGACTATCGTCAGCTCAATAATGTG…
A4	AC187836.2_02			ATGGATCTGGAGGATGCTTTGCTAGGGATAGATAAGATGCCTTTGACATTGATGGATGAAGAGAAGAAGTGTAAGGATCGAAAAGCTTTGACGCAATTACATCTACATTTATCTAACAAATTTTTGCAGGATGTGATGAAGGAGAAGATTGCCGCTGCATTATGGAAGAGGCTGGAGCAACTATGTTTAATTTTATGGGATGCTACAAAAATCAATAAGCTGTACAACACTAAGATTTATGTATCGAAGGAGCATTGTGGACGGGTTCACATCAAAGGAATTACACGATGCACCGTCCCTGACACTGGAAATCAAAATCTGAAAGGGATCGTGCCCCGTAATGATGAACATATCTTGGAAAATAAGGGCCCGATCAATGAAGCATCTATTGAAAGAATG…
A4	AC187836.2_03			ATGGTGAATCATCAATTGTTTCTTTTGCTCACTCTAATTTTATCTATCCTAGTGTTTCAATCAGAATCAAGGGTTAAAGCAAAGGCACCGTTTGGTTTCAGTCTTGAACTTATTCATCGTGATTCACCACTATCTCCCTTCTATAATGCTTCTCTAAACTCCTCAGAGATCTTAACAAAAAATGCCATTCATTCAATGGAACGATTCAAACACTTCCAGTCTTTTATTAATCAAAAGGCGGTCCAATCCATCGTGTTTCCAACTGAAAACTCTTATCTGACGAAACTCTCCTTTGGAACCCCACCTGTTGAATACTTCGCCATTGTAGATACTGGAAGTGACCTTACTTGGATGCAATGTGTTCCATGTACCAAATGTTATAATTCTCAAGGCTCATCT…
A4	AC187836.2_04			ATGTGTGACCATGCGACTAAGTTATTACGTCAATTGTGGGACAGTGAACGAAATCTTTCAAAGGATAATTTAACACTTAGAAAGAAGGTTATGGATTTGGTTGCATTTGATGGTAGCCATAATAGTGGCAGTAGTGCTGTTGACACTAAGGTTGAAGGAGGTAGACCAGTTTGTGGTATTGAAGGAGAATTAGCATTAAAGAACAAAATGTTGACCATGAAGTAA
A4	AC187836.2_05			ATGGTTGTTCAAAAGGTGACAGTAGACTCCCCTCCTCATTTTAGGAGGTCTTATGTGTGCTTTGATGCACTAAAGAGAGGCTGGAAAGCAGGGTGTAGGCCACTCATTGGGATAGATGGTTGCTTCCTAAAATGCCCATTTAAGAGTGAATTTCTCACAGTTGTTGGAAGGGACGCAAACAACCAGATGTTCCCTATTGCATGGGTTGTGGGCCATGATATTGCAATTTTTGACATACTGTCAAGGGTGGAGCATAGGAATTGTGCGAGGCACATGTTTGCAATTTGGTCAGGGAGGAAGTTAGGGAAATCTTATGAGTTTGATTTCTGGCAGATTGTGAAGTGCGTGACTGAGAGGGGGTGGGGGGAACTATGTACAACAGTGGAGAAGAAAGATAAG…
A4	AC187836.2_06			ATGGCTCTCTCTGTTTCCCCTTCTTTATCATTTACCCAAAATTTCCCACGCTTCGTCACTTCCCATTCGCTTCCTCTCTCTCAGTGTCATCCAATTTCCTTCCAAACACCACCACCAAAAAGCATCCATTACCACCCACCAAGAGCTCTGAGGGAATGGCAAGAATACGAGGAAGCAGTGAAGAAGAAGGACTTAGCTACTGCTCTAAGGTTCCTTATATCCATTGAAAAAGACAATAGCGACGACTCTGTTGATGAAAATGGTTCCTTATCCACCCAGTCAGCTCGGTCACAAATTGGCGATCTGGGTTTTTTTGGTGGGTCTGTGAGGGATTGGGAGGTCTTGGATACCTGCCTTAATGCTGATGATATGAGACTTGTTGGCATGGCTTATGAGTTC…
A4	AC187836.2_07			ATGGCGGGCAATAGAGTTTCTACGAGGTTGCAGAAGGAGATTGTAGGCGTTCAGCAGGACATATCCAAGCTACAGGCAGAACTGGCTCTTTTGGGTCAATGTCTCGGCCAACTCAAGCTTGGCTCTGCGGTGACGGTGACTGAGGACAATGGGAAAAGGGTGTTGGTGGTGCCGCCTGGGCTTCCTCCTAAGGAGATGGAGGGTAGATCGAATCCAGCAGATGGGACTAGCATTCACCCGGAAAATGCCTCTCATGTACTGGTGAAGTGGGAAAAAGCTAGTCGTCGTCTAGAGTGTCCCAGTTTTGACGGTTCTGATTTTTGTGGCTGGTTGACTAAGCTAGAGCAATACTTTGAGGCTGAAGGAACACCAGATTCAGACAAGGTTTGCATAGTGATG…
A4	AC187836.2_08			ATGTCTTCATCAGGTTTCTCTCCAGCACCACCACCAGTATTCAATGGTGAAGGCTACCACATTTGGGAACTGAAAATGAAGACTTACTTGCAAGCATTTGACTTGTGGGAAGTTGTCAATGCTGATGTTGAACCACCACCCTTGAGAGCTAACCCCATAATGAAAGAGCCAAAGACAGTTAAGCAATATTCAGAAAGGATCATGGCTGTTGTGAACAGCATCAAATTGCTGAGGGACCAATTCAGTGAAGCCAAAATAGTGGAGAAGGTTATTTCAACCTTACCTGATCGGAACAAAGAAGAGCTAGTAGACAGGAGGAGCATCAAGAAGGTGTCTTTCAAGCCAAGTGCAGACCAACCTTGTTTCTATTGTCACTACATCAAGAGTAAAAGTAGGCAA…
A4	AC187836.2_09			ATGAAGGAGCAGCTCAGGGAATTTGTGTTAGAGTCTCTCGATTCCAGTGTAGAAGCGATGCAATGGGTGCTTAATTCTACTGCGAATAAGCTGATGAGGAGGGATGATGCTATCAATGCCACAGTGATAGCCTTGAAGGAACAAATTGAGGAGCTCAAGGGGGAGCTCAAAATCTACAAAGCTGCTTTCAGTAATATGATGTTGGCTGGGGCACCCAAGTAG
A4	AC187836.2_10			ATGGATAACTTCGGCAAACCAAATTTTTATAGCACTTGTGCCGGTAAGAATACTGGAGAATACATCCTTCAACGCCCTCACAAGCGCAGCTTTAACTCATATGAGGGAAATATGGAAATTGTACAACAAATGTATGAGATTGATGCTCCAAAATTGAGTGGACAACATTATCTCCAATCAGCAGCAAGTAGTGTACACGAGGAATGGTCATTGCCATCAGCTTCAATTGTGGGTAATGCAGATCTACAAAAAGCTGAAAAGAAGAGAAAAACAGATAAAGCTTATAGAGAAAGATGCAAGATGAAAAAGGAGCAAATGATGCAAAAATTGGAGACTGTTGGTAAAGAAAATGAAGATTTAAAGACAGAAAACCAATGTTTGAAGGAGAGGAATGTTTTT…
A4	AC187836.2_11			ATGCCTGAAGAGGAATTAGTGCTAGAGTTCTACGTCAATTTGGTCATGCCAGATGCTAATGAGGTTTTTGCTCGTAAGAAGAAGGTACCCCTTACTTCTAAGTCCATTAATGATTTGCTTAACTTACCTGATGTTGAAGAAGATAGTACTCTGCCATGA
A4	AC187836.2_12			ATGCATGATTTGGAGCTTGAGCAGTTAGATGTAAAAACTGTATTTTTTCATGGAGAACTTCAGAAGGATATTTACATGCAACAAATAGAGCATTTTACAGTCTCAGAAAAAGAGAACTATGTTTGCTTATTGAAAAATTTTCCTTTACGATTTGAAGCAGTCACCAAGACAGTGGTACAAGAGAGTGCTATGCCTATTAGTACTCCTTTAGCAATGCGTTTCAGACTTTCATCGGCTTTGTCTCCACAATCAGATGATGAGATTGAGTACATGTCACATGTTCCATATTCTAGTACAGTGGGATCTTTCATGTTTTCAAATTTTTATCCCCCCGAACGTCTTGGGCACGACAGCTGCCCCAACATAAATCTGGTCAAGCGAGCAACAGTTTACAGTAAA…
A4	AC187836.2_13			ATGGTGGATATCGCACTTAGCACCACCAATGAATCGGGGAATCAGCACTTAGCAACCCCTCGGGGGAATCAGCACATAGCAACCCCCCTTTTCATTTCAAAGATATGGTGGATATCGCACTTAGCACCACCAATGAAATCGGGGAATCAGCACTTAGCAACCCCTCGGGGGAATCAGCACATAGCAACCCCCTTTCACATTTCAAAGATATGGTGGATCACGCACATGGCACCACCCATAAATCAGGGAATCAGCACACAGCAACCCCTTTTATATACAACATACTCCGGCTTATTCCGAGTGTTCAACCCATAA
A4	AC187836.2_14			ATGGATCCTGATCGAAGTGTGGCAGATGATGTTGAAAGTAACGCGCCGGCTCTCGCGCAAGGGACCGCGCAGGAAGAGAAATATGTCCGTGTAAATCCGAATGTTCCTCCTCCTCCACCCCCTCCTATTCCTCAACCGGTCCCCGTAGCTCCACGGAGTGCCGAATTGGTGAGATCAAGTAAGCCACCTGTTGATAGAATTCGAAAGCATGGGGCTGAAGATTTCAGGGCCAATGTTGATGATGATCCGGAAAAAGCCGAGTTTTGGCTTGAAAATACTATTCGGGTATTTGATGAATTATCTTGCACCCCTGAAGAATGTTTGAAATGTGCTGTGTCTTTATTGAAGGATTCGGCATATCGTTGGTGGAAAACATTGATATCGGTGGTTCCAAAAGAA…
A5	NAU6966-260	GTCATCATTATCGTCAAGTC	AAAGTGAGTTAAGAAAGGCT	ATTTCTGTCTCGAGTTCAGGCCGGCTTTTGGCTTTCATTACTCTCTCACTCCTTTTTCATTTGGAAGCCACCATCAATGGAAATCTTATTTTGATTTCAACCCATAAATCAGGCATGAATACGTGGGATAAGCTACCAAGAGAAGATGGGTACCGAAACAGGAGAGAAAATCCATCCTTCTCTTCAACTCTTCTTGATGCCATCTACCGTTCCATTGATGAATCCAATAATGGCAGTACTAAGGGAGAGGGAGAGCTGATTTTGTACGGGAAGAAGCACGGCAGTAACCCTTCACTGAAAGAAGATAAAATGCAAAGTGCTTGCATGGTCCAGAAATGGATGGAAAAGAAAGTTTGTTGTGATAGACGACGAAAATCCATGGCGGATTCTGAAAGGATC…
A5	HAU1496-370	CTCGGCTATCTCTCTTCCAA	ACCCCTGTAGAACACACGAT	ATCAGGCAGAGGACGAGACAAGGGAGAGCAAGAAATTAAATTGAAGGAGCTGCCATGAACCACAGAGACGCACCTTCCAGTTACATTCAATGATGTACTCACGTCGACAAACATAAGTTAGTGTGGTATCAACTCCATTAAGGCTAAATAATTCAGAGGAGCTACCAAGCCATTCACTTGCAACGTTGTCAGTATCAATATTGTCCTTTTGTAAAATCTCATTGTCCATATTAAGAAGAACAAATGGTCCCCAAGTAGCAACTTTTATAGGTACAAGTCCAAAACCATTTATGGAGAAGTCCTCTATTCCTGAAATTCTAGTCGCTTTACGAAGTTCTCCATTTAAACCATATGTCCACCCCTGCCGCTGAAGAAATCACGGGGTTCTTGTATCTGTTC…
A5	MUSS219-300	TTACGTGGAAAGAAGGCACC	ATTGGAAACAGAATCAGGCG	CCTTTTTGGATGGGGGTTAGTTAGCNTGCGGTCGACACTAGTGGNTCCAANNATTCGGCACGAGNAGAGAAATAAAAAATCGAACGGCGATAATCTCTGGCGATGGTTCGACCGACGGCGATAGGCACCACGAACAGATCGTCATCAGCGATGTCCTCCATGACAACCACCGTGACGATCGAGAACACCTCGGGCGCGTCCTCCTCGTCGTCGCAGCCTCAAGAAGCCCTCGTCCTCGAACTCCGCCCTAGGAAGAAGAAAGTTACGTGGAAAGAAGGCACCGTGGACAACGAATTCATGAACAAGAAGAGTTCCAAGATCTGTTGTATTTACCATAAAGAAAAGCCCTTCGACGAAGACGACAGTGATGACGACGGACATGATCATCATCATCACCAT…
A5	NAU3036-275	ATCTTGGGAATCTCAAATGG	TGCTCCGATGAGTATTCAAA	GAAAGAAGAGGTTTAGCCTTCTATTTGCTTTTTGCTTGTAATAGTTATGGGTACTCTTTCTCCTTGGCCTGAAACGCTGTCAAATAGCAAGAAAAGGGTTATACAACAACTGGTTCATGGGCAAGAGTGTGCTACTCAGCTTCAGATTCTTTTCCATAATCCCTCTGAAGAAGGTGGGCGTTTGTCAGCTGAGGAAGTACTTGTGCAGAACATCTTGACATCTTTCAATCACACACTTTCTGCTCTGAGTTGCATCGACTCTTCTGAGGTTTCTCAGAACCAGACAACTTGTAATGATGATTCCCCATGGTGTGAAGATCGGAGATCCGAGGGTTGTAGTGAGAGCAGCAAGAGACCTGGCTCTAAGGATAAGAGGGGCTGTTACAAGAGAAAGAGGGA…
A5	NAU934-180	TGCTTTCGTATCCTTTTTCC	ATTAGAGAAGCCAGGGAGGT	TTTTTTTTTTTTTTTTTTATAAGGTTCAATTTGTACAAAATAACATTTAATAAATGACCATATTCATCTCTGTATATATATATACCTCAGCAGCTTATATAAACTACCAATATCAGATCTATGAGATACAAGACCTAAAGCTACTTTGTTTTTCATTGGCTGCTTTCGTATCCTTTTTCCCTATAATTAACAGTGAGGCAAGCCAGATCCTTCTCATTCTCTCTCTCTCTCTCTCTCTCNCNCTCTCTCTCTCTNATTATTAACAATAAACAATCCTGTAATTCAATCTCCCACCACAATCCATATAGTGCGTCTAGCAAGAATGTTTACACAATGCAGTGGAAATGTTCACACCTCCCTGGCTTCTCTAATCGAGCTGGGAGGCCAAAACCTGGAGTC…
A5	NAU2121-250	CCACTTCTCCCTCATTGTCT	CGCAACAGTCACAACCAC	ATAAGACGCATCATTTGGCGTTGAACATTCGCATTTCTATTCTCCTCCTACTCCTTCTTCTTCTTCTTCTTCTTCTTCTTCTTCTTCTTTTTCATAAATTTTGGTCTCCGTCTATGCCACTTCTCCCTCGTTGTCTTTCTCTCCTACCTTCTTTGAATCTTCTTTGGATTTTTAAATTTTAACAAAAACCCTAGGCAAAACAAAAAAAACCAATAACGAAATTAAGTTTGAAATTCGTAGAGCCAAAGAGAGAGGGAGAGAGAGAGGGGGGTGATTGTTTGTAATTGTTAGAGATGATGGATCTAAGGAGATTAGCGTTGGTGGTTGTGACCGTTGCGGTGACGGTGGTGGGTGAATTCGGTTGTGGTTGTTTTGGGAACGTGTTGACTTTAAATGTAT…
A5	NAU4057-230	ACAACCACCAACGCTAATCT	TCCCTCGTTGTCTTTCTCTC	ATAAGACGCATCATTTGGCGTTGAACATTCGCATTTCTATTCTCCTCCTACTCCTTCTTCTTCTTCTTCTTCTTCTTCTTCTTCTTCTTTTTCATAAATTTTGGTCTCCGTCTATGCCACTTCTCCCTCGTTGTCTTTCTCTCCTACCTTCTTTGAATCTTCTTTGGATTTTTAAATTTTAACAAAAACCCTAGGCAAAACAAAAAAAACCAATAACGAAATTAAGTTTGAAATTCGTAGAGCCAAAGAGAGAGGGAGAGAGAGAGGGGGGTGATTGTTTGTAATTGTTAGAGATGATGGATCTAAGGAGATTAGCGTTGGTGGTTGTGACCGTTGCGGTGACGGTGGTGGGTGAATTCGGTTGTGGTTGTTTTGGGAACGTGTTGACTTTAAATGTAT…
A5	NAU3273-250	ATTATCGGGAGAGGACATGA	GAGATTGCAGTGGCTCCTAT	TCTCATCAAGCACCATGAACTTGCTGTTTGGCATGCGTAAGCAGCTCCAGGGTGAACTAATACGGCATGGGTTTATTCCAGATGATGTCTCAAGTTGTAGTCTAAATGCAAATCACCCTGGAATACTCCATGCAGTCCTTGTGGCTGGTTTGTATCCAATGGTGGGGAGGATACTCCCTGTAAAACAGGGTAAACGATTAATTATAGAGGCTGCCAATGGCAGTAAAGTTCGGTTACACACTCGCTCTGTTAATTCAAAGTTAGTACCCAAGAAACCCGAAGATTGCCCCTTGATTATGTATGATGAAATAACACGTGGGGATGGGGGTATGTTCATAAGGAACTGTACTGTTGTTGGGCCATTTCCATTGTTATTTCTTGCAACAGAGATTGCAGTGG…
A5	JESPR50-115	GTA GTC TTC TCA ACT CCA CTG TT	GGTGACATCAGTGTTGTTC	GAGAAATGGGCCGCATCATTTTGATGCACCGACACGCTTCTTCCCAGTCGCTTATATCTACGAGCGCATTCGCCACCGTACACCTGTAAAGATAAGATACAGGTAAAGAAAAATTGAGAGGGAAAAAAGTCGAAAGCACTTTTTAGAGAGAGAAAGAGAGCGGCGTTGTGAGAGAAGGACTCGTGAGGAGATCTGAAATCGAACAATCGAAGAATTGTTTTGGTTGGAGACTGGAAAAAAAGAAATTAGGGTTTAAAACCCTAATATATGTGTATGGCTTCGGGGATAGTAGCTGGAGAAGGAAAAGATGGTGAGAGAGAGAAACAGAGGTACAGTGAGAACAAGGTTTATACCAGGAAAGCGTTCAAGGGTTCCAAGAAAAATAGTCTTCTCAACTCC…
A5	NAU6094-160	ACTGCCTTCTGAACATAGCC	ATCTTGAGTGCAAGGGAAAC	AAGCATTAGAAAATGGAGAGGGATGCCGGGTTTATGGGGTATTAGATGTCCAGAGGGTGGCAGGAAACTTTCACATTTCAGTTCATGCGTTAAACATTTATGTTGCTCAAATGATCTTTGGAGGAGCAACACATGTCAATGTGAGTCATATGATTCATGATTTATCATTTGGGCCAAAATATCCAGGACTTCACAACCCACTTGATGATACAGTGCGGATTTTGCATGACACAAGTGGAACATTCAAGTATTATGTAAAGATAGTTCCTACTGAGTACAGATATATCTCGAAGGAAGTTTTGCCAACAAATCAATTCTCTGTCTCCGAATATTTTTCACCGATGAATGAGTTTGATAGGACATGGCCAGCTGTTTACTTTTTGTATGATCTGTCACCAA…
A5	Gh260-110	GCATGGAATAAATTATGAAGTCACAGAC	GTATGGAAAGAGTTGAGGATGGAAG	AAGCATTAGAAAATGGAGAGGGATGCCGGGTTTATGGGGTATTAGATGTCCAGAGGGTGGCAGGAAACTTTCACATTTCAGTTCATGCGTTAAACATTTATGTTGCTCAAATGATCTTTGGAGGAGCAACACATGTCAATGTGAGTCATATGATTCATGATTTATCATTTGGGCCAAAATATCCAGGACTTCACAACCCACTTGATGATACAGTGCGGATTTTGCATGACACAAGTGGAACATTCAAGTATTATGTAAAGATAGTTCCTACTGAGTACAGATATATCTCGAAGGAAGTTTTGCCAACAAATCAATTCTCTGTCTCCGAATATTTTTCACCGATGAATGAGTTTGATAGGACATGGCCAGCTGTTTACTTTTTGTATGATCTGTCACCAA…
A5	BNL1038-160	CGTATGTGGGGAACAGAACT	CCTGTTCTCTTCAGCTTGGT	GAGAACTGGTGGATACTGAGGCAGACAATGAGCATTGGATGAAGCAATCAATCTACAGAGTGCCTGCTGCCATTGCTGAGCTTAACAAGAAAGCTTACATGCCTCAAGTTGTGTCCTTCGGTCCTTACCACCATGGCGAAGACCGTGTAAAGCCCATGGAGGATCATAAGAAACGAGCACTCCTTCATTTCCTTAGAAGATCCAACAAGCCTTTGGATTTGTTTGTGGAGTCTTTGAATAAAGACTTGCAGAAATTGAAGGAATGCTATGATTTGCTTGATCCTATATGGCAAGATGACGACAAGTTTTTGCAGCTGATGATTGTGGATGGGTGTTTCATGCTGGAGATTCTACGCTCTGCTACTCATACAATGGATGATTATGCTCCAAATGACCCAA…
A5	NAU3382-290	AAGAACCCTTGTGAGATTGG	CCTTCTTTGGTTTTTCCTCA	GGCACGAGCTTTGGTTTTTCCTCAGATTTCTCTCCCGTTTCTTAAATTTCATCGCCTTCTTCTTCTTCTTCTTCTTTTTATATCTTTCTTTCCTTCTTGTTTATATATAGAGAGCTGAAGCCAGTTCTGGTTTGCTTTAAACCACAATAAAAATGGCTTCTTCACTCTCTTTTCCATGCCCCAAGATCTCTTCTTTTTTGAAAACAAACCAGCAAACCCAAACTCACAAGGGTTCTTTGTCTCTTCCTCCAACTTCAAATTTCAACTCCAAATCTTGCTTGTCATTTGGATCTTCAATCCGCGTACCTGCATCTTCAGCACCTCAGTGGCCTAATGATGGGAAACAAACTACAGTCTTCGCAAGCCATACGCAGCTTAACGAGGTTGCTGCAGAGAAAT…
A5	NAU5400-250	TCAGATTCTCTCCCGTTTCT	AAGAACCCTTGTGAGTTTGG	TTTTTCTTTGGTTTTCCTCAGATTCTCTCCCGTTTCTTAAATTTCATCGCCTTCTTCTTCTTCTTCTTCTTTTTATATCTTTCTTTCCTTCTTGTTTATATATAGAGAGCTGAAGCCAGTTCTGGTTTGCTTTAAACCACAATAAAAATGGCTTCTTCACTCTCTTTTCCATGCCCCAAGATCTCTTCTTTTTTGAAAACAAACCAGCAAACCCAAACTCACAAGGGTTCTTTGTCTCTTCCTCCAACTTCAAATTTCAACTCCAAATCTTGCTTGTCATTTGGATCTTCAATCCGCGTACCTGCATCTTCAGCACCTCAGTGGCCTAATGATGGGAAACAAACTACAGTCTTCGCAAGCCATACGCAGCTTAACGAGGTTGCTGCAGAGAAATCATCG…
A5	NAU6109-285	GATGATGAAAGGGAAGAACAA	TTCAGTAGCAGCAAATTGGA	AACCAAGGGACTTCGGGCGCCCTGCAGGTTCGACACTAAGTGGATCCAAAGAATTCGGCACGAGAAGGAAAGCTAGCCCTTTGCTGTCGAAGGGTGTGAAATGGTGGGTGATGATGGTGATGGCAATGGGGGAGGTAGTGGAGCTTGTGAAGCTTGTGGGGATATCAGATTCGTGCCATGTGAGACTTGTTCAGGGAGTTGTAAAGTGTATTATGAAGATGATGAAAGGGAAGAACAAGAACAACAAGAACAACAAGAAGAAGATGATGATGAGAATGGAGGTGAAAAGGGTGAGTATGGATTCCAAAGATGTCCTGATTGTAATGAAAATGGACTCATTCGATGTCCAATTTGCTGCTACTGAATTATTACTTCATGAAAAAACATAAAATATTTGGC…
A5	NAU3402-150	TTTCGAAGTGATGGTTCAGA	TTTGGGAAGAAAGATCAAGC	GGCACGAGGTTTGGTGTTAACTCTAGATGTTAAAGCCATGGATATAGCTCTTGCAAGCACCGCACCAAAATCGCCAGAGGCTGAGCCCGAGCCTGAGCCAGTGAGTGAAACACCAACTCGCACCAAGCCTGTATCTTTCACCAACGGTGTTCTCAAGCGTCACAAGCCTCACCACCACCACCACCACCACCAAGCGCCACCCATCGTCATAACCTACAAAGAATGTCTGAAGAACCATGCAGCCAGCTTAGGCGGCCATGCTTTAGACGGTTGCGGTGAATTCATGCCGTCGCCAACAGCCACCCCAACTGACCCAACTTCCCTCAAATGTGCTGCTTGTGGGTGCCACCGCAACTTCCACCGCCGTGAACCGGATGACCCACCACCCACAACAGCTAC…
A5	Y045	TCACTTGGGTTGTGAAGA	GTGGTATGCCCTTGCTAA	CCTTTGGTGNNGGTTAATTNGCCTGCGGTCGACACTAGTGGNTCCAANNATTCGGCACGAGGTTGTTTAGACTGTCCAGNAGGTTATGATGATCTAATTGTGGATTTGGAAGTGAGGGGAGCAATCAATGTAGTTGAGGCCTGCGCACAAACAGATAGCATGCAGAAAATTGTATTCACTTCTTCCTTAACTGCAGCTATTTGGAGAGAAAACATTTGTTCACAGACAGATGTAGATGAGAGGTTTTGGAGTGATCAAGATTTCTGCCGCAAAATGAAGTTGTGGTATGCCCTTGCTAAAACACTCTCCGAGCAGGCTGCCTGGGCTCTTGCCATGGATCGAATGCTTAACATGGTTTCTGTGAATGCTGGACTAGTTGTTGGCCCTGCTGTTGCACAG…
A5	NAU2561-300	TGATCATACAACCAGCCCTA	TCCAAGTTTCCTATCCCAAA	CATAGAAAATAGATTATATATATATTGAAAAGAAATAAAATACAAGATTTCACAAACTGACTGCTATAAATACATAAGCTTACAGGATGAGACTTGTTCAAGTGGGAGAGTTGAGACAAAAAGAACCTAATATTCTTCCACTATGTCCTGAGCTATATATATATATATATATATATGGTTCTACTGCAATGCTAGGCTATATCTACCAGCTTATTGTTCATAGCAGTAATAAGGTTTTGATCATACAACCAGCCCTACTTCCTGCAAAGTAAATCCATTTACATCATTCAAATCAGTTGGATTCAAAGGAAAATACAAAGCAGACTTATTCATGTACTACATGAAGTAATATTATGCCCGCAGAGTATTATACATATATATATATATATACATACCCCC…
A5	NAU2562-185	TGTTCAAGTGGGAGAGTTGA	AGGAAGTAGGGCTGGTTGTA	CATAGAAAATAGATTATATATATATTGAAAAGAAATAAAATACAAGATTTCACAAACTGACTGCTATAAATACATAAGCTTACAGGATGAGACTTGTTCAAGTGGGAGAGTTGAGACAAAAAGAACCTAATATTCTTCCACTATGTCCTGAGCTATATATATATATATATATATATGGTTCTACTGCAATGCTAGGCTATATCTACCAGCTTATTGTTCATAGCAGTAATAAGGTTTTGATCATACAACCAGCCCTACTTCCTGCAAAGTAAATCCATTTACATCATTCAAATCAGTTGGATTCAAAGGAAAATACAAAGCAGACTTATTCATGTACTACATGAAGTAATATTATGCCCGCAGAGTATTATACATATATATATATATATACATACCCCC…
A5	NAU1127-170	GTCCGAACAATAACCACCAC	GAAGAGAAGCAGTTGGGAAA	CGGCACGAGCTCGGACGATATCTCAGAGATGCGAAGCTCTTTAACTCCATAAATTACACGCCCCAAAATGTCAGGACTGAAACTGAGCCTGGTAGCTTCAATCTACGTCAAGCCCCGCCAATGGGTCCGAACAATAACCACCACCCGCCCTCCACCTCCACCTCCACTCCGCCTAACTCGGCGCATGACTGCCCTTTTCTCACCCTCCACCCATTTTAGCAATTCCCTTCTTCCCAAAAAAAACCTACTTCCTCTTGTGAGATTTGCCTTTCCCAACTGCTTCTCTTCCTCAGCAAACAATAAAGGAGCTATCAACGGATCGGGTCCCGGATCGGACCGCATTCTTGCAGATATGGATCCCGATTCCAAACCCTCGCCGTTGATTGAACCCCAACCACA…
A5	NAU5149-200	CTGAGCCTGGTAGCTTCAAT	AAGGCAAATCTCACAAGAGG	CGGCACGAGCTCGGACGATATCTCAGAGATGCGAAGCTCTTTAACTCCATAAATTACACGCCCCAAAATGTCAGGACTGAAACTGAGCCTGGTAGCTTCAATCTACGTCAAGCCCCGCCAATGGGTCCGAACAATAACCACCACCCGCCCTCCACCTCCACCTCCACTCCGCCTAACTCGGCGCATGACTGCCCTTTTCTCACCCTCCACCCATTTTAGCAATTCCCTTCTTCCCAAAAAAAACCTACTTCCTCTTGTGAGATTTGCCTTTCCCAACTGCTTCTCTTCCTCAGCAAACAATAAAGGAGCTATCAACGGATCGGGTCCCGGATCGGACCGCATTCTTGCAGATATGGATCCCGATTCCAAACCCTCGCCGTTGATTGAACCCCAACCACA…
A5	NAU4898-420	GCAGCTTCAATCTACGTCAA	GAAGAGAAGCAGTTGGGAAA	CGGCACGAGCTCGGACGATATCTCAGAGATGCGAAGCTCTTTAACTCCATAAATTACACGCCCCAAAATGTCAGGACTGAAACTGAGCCTGGTAGCTTCAATCTACGTCAAGCCCCGCCAATGGGTCCGAACAATAACCACCACCCGCCCTCCACCTCCACCTCCACTCCGCCTAACTCGGCGCATGACTGCCCTTTTCTCACCCTCCACCCATTTTAGCAATTCCCTTCTTCCCAAAAAAAACCTACTTCCTCTTGTGAGATTTGCCTTTCCCAACTGCTTCTCTTCCTCAGCAAACAATAAAGGAGCTATCAACGGATCGGGTCCCGGATCGGACCGCATTCTTGCAGATATGGATCCCGATTCCAAACCCTCGCCGTTGATTGAACCCCAACCACA…
A5	NAU2376-1000	ATGCGCTCTATGGAAAAATC	TGGAAGAGGATGCTTTTAGG	GGCACGAGCCTCTGTGCCGTGTCTTGCGGGTTTCACTTCACAGCTAGCAAAGGATCTGCAAGATGGAAAGCATGAATAGCTTTTGGCAGTTAGGAGATGATCTCCGGGGACAATCTAAAGCCTCAGAGGATCACAAATGGTTGATGGTTGCCTCCAAACTGGCTGAACAGACGAGGATAAAGGGTGAGCGAATGAACAATCTCGATCTTTCAAAGGGTCCAGCTGAAGTAAGGACAAGGGATAAATTTGGGTTCCATGAAGACAACAAATTCGAGAACCTTAACTTCAATATGTTGAACTTGGACTCCAAGATCGGAGATAGTGTAAGCAAAAGTACCTTCCGAAATGGTATTTACAACACCGATGCTGTTTACCAGAAAAATAACAGCCACAACATTG…
A5	NAU1003-180	ATACTCCCCGAGAGGAAAAC	TTCATCGACATTGCTTCTTC	AGTTACGAAGGCTAAACTTTGGGGCATTTTGGATGTGTTAAAACTTATATTAGATAGAAGATCTAAAAAGATCTTAATTCAGACGAATAGCCTTGAGGCTGCTAATGCCATTCAGGAAGGTGCCTTTAGAATCTCGAACTCAACTTTACTCAAAAGAATTCATCAGACCCTGACAAAGGTAAAACAATAGAAGATTAAACATACTCCCCGAGAGGAAAACATAGTGGCAGATAGTCTTGCCAAAATGATTTGTGATAAAAAGTCAGGTTTAAGATTATTTGAATATCCTTATTTGAGAGTCTAGTTTTCGTTGAATTTGTATCTTATTTTTTTCAAAAAAGAAAAAAGAAGAAGAAGAAGAAGACGAAGAAGCAATGTCGATGAAAATGTATTGGTGAA…
A5	NAU3824-225	ATGGCGTATAGCTGGGTTAG	CAGAAGACCATAAGATATGA	ATAATAACCTAAACCTCATCTCATTTAACTTTGAAATTCTCACAAACCGTCAAATGAGACAATAATGATGTGTTCCACCATTAGTAGTTAAAATTGTACTTCTATAATTCAGAAGACCATAAGATATGATAGGACGTGATATATATATATATATATATAGAGAGAGAGAGAGAGAGAGAGAGAGAGGAAGGGTGACAAAATATCTAGGATTTTAAATGAGTAGGGACCCTTAGAGGCTGAAATCCATGCTTGAGAGTTGCTTCCCAGACTTTTTCAATGTTTGACGTGGTGTAACCACATTCATGTTCCTCCCATCCTTCCAGTGCATGTACTAACCCAGCTATACGCCATACGCTCATCACCCTCCTCGGCAACCAGTTCTCGCAAGAATCCACATTC…
A5	NAU3138-180	AACCAACGTGGCTTTAACAT	CAAGCAATTGTTTCTCATCCT	GAAACAAGAACCATATATTGTTAAGCGTCATCATAAACCAACGCTGCTTTAACATATAATAATAACAATAATAATAATAATTGTCACCAATATTCTAACTATATCTGTACAAAGATTATTTATATACATATATATTCACGGGACTTCCCTATTCCATATAAATTGATATGAATTAATAAAAAAGGATGAGAAACAATTGCTTGCGGCCGGATCGATAGATGTCAGCTTCAACAATAACTGCTATTTACACTTGAAAACTCAAGCATAAACAACTGTCACGTGAATTTCCTCAAGTTCCTTGCTGCCCGGAACTTATCAAGTTTGTCTCTCAAATCAGCGGCATCCTTGTAACGTTCCTGAGAAATAGCCTCATTTAAGTCGCCGACAATTTTGAACTCC…
A5	NAU3569-245	CAGGTTTCGCTAAAGGTGAT	GATTCCGATGATGAGAGACC	GTTTTTTTTTTTTTTTTTTTTTTTTGAAAAAGTAAATTTCAGTATTTCAGTCTACCACAAATTTAGCATCGATAAAAGGTAACAATAACTGTAGCCACATAAGCACTTGTAATACATTCCTCAATCAGGAAAACACTTGTCAAACATTAGAATAGGATTATGCTTATCAGGGGGGGAGGATCATGAGCAATATTTCAGTTGTACCCTTTTCCAGGTTTCGCTAAAGGTGATCTTCACGATTCTTTCCATTAGGTTCAACTGAATTCCCAGATAGATGATTCTTTGCTTCAGAATGTGGTTGATGTCTATGAAGGGGACGGTGATGATGATGATGATAATGATGGTGATGCTGACCACTTCTATTGTTCCTTGACTCAAGATTATCATCCGATGAGTTAC…
A5	NAU6105-250	CACTTTCCCTTTCTTTTCCA	GATGCGTTTGTTGATGAGAC	CACTTTCCCTTTCTTTTCCAAAAATCTCTCATCCCGCCGCCCACTACTACTACCACCACCACCACCACCACCTCCCAGTGGTGCTCTTCCAATCAGCGATCAGCCACCACCACAGTCAACCGCAACAACCCCTCAAATGGCGACCACTGCAGCAACAACAACAGTTGCCTCCGACGCAACAACCACCACTTCCTCCGACGGTCCAGTCCTTAGTCTCATCAACAAACGCATCCGTGCCTTACGCAAGAAATACAACCGCATCCTCCAGATGGAAGAATCCGTCTCCCAGGGCAAACCCTTAAACAAAGAACAAGAAGAAGTCCTCCGTTCAAAACCCTCCGTCTCCGCCCTTATCGACGAACTCGAGAAGCTTCGCCACCCTCTCTCCTCCGCCGTCTC…
A5	NAU4040-320	GTGGGGTAGACGTCTGATG	TTGATACTCGAAACCCCACT	TGCTAGCTTTGCTGCAGCGTAGAGTGCGCTCCATTGTATCAACCCAGAAAGTGAGTATTCAGTATTATTATTCATATACAAATCCTTTACCTATGATTCTCCTCTAGAATATTTTAACTCGACTTTTGCTTTGGCTGAATATTGTATATAAAAATCGCATCTCCGTGAGTGTCCCTCAATCATAAGCCTTGTTCCATAACAGAAGAGCATAGATGCTTTGAGATTAAAATTTGACCCAACATGAGAACAGCAAACATTCTTGTTTTTTAACTGGAAATTCTAGATGATGTTTCTGTTGCTTTTATAAAAGAAAATGAGATCTTTTAAAGTTTGTTCTATACTCATGAAGGATCAGGATTCAGTTAAAGTAGATGCCACTGTATCGAGTCCATATCAGAA…
A5	NAU2296-110	TATGCAAACAAACTGCTGCT	GTGCTGTGTCGTGTAGGTGT	GGCACGAGGATTTATATACACTCTCGTTCCAAGAAAGGGCAACTTTTATCTCCCATGGGAATACAGGCAGGCTCGCCAAGGAGTATGGGGATATTAAATTGGCTCAAATTTGCGGTAGCATTGCCTCAGATGAGAAGCGCCACGAGACAGCCTATACCAAAATCGTTGAAAAGCTGTTTGAGATTGATCCTGATGAAACAGTTCGGGCATTTGCTGACATGATGAGGAAGAAAATCACCATGCCAGCTGAGTTCATCTATGATGGCCGAGATTACAACCTATTTGACCACTACTCAGCTGTCGCCCAAAGGATCGGGGTTTACACTGCCAAGGACTATGTTGATATAGTAGAGCACCTGGTGGATCGATGGAAGGTAAAGGAGCTAACTGGCCTTTCAG…
A5	NAU2001-220	GCTCAACAGCTTCCTCTCTC	AGCAGCCAAAGGTACAAAAG	ATCTCGAAGAAAAGCCAACAACCCAACAATGATTTGCTCAACAGCTTCCTCTCTCCCCATTTATTTTGATGAAAGAATCTCTATTACCTCCACTAAAATCTTGAAAACTTCTTCTTCTTCTTCTTCACCTTGTTATTTACCGTTGAATTGCAGTGTGTTACACAAGTCTTTTGTACCTTTGGCTGCTTCAGTTACTATTCTTCTGTCTCCAATTCCAGCCAAAGCTGGATTGTTATCAGGATTCCCCGGAATCGAATCAATCCCTGGTCCTCAATTACCTGAAATTGAGTTCCTAAATCGCTTCAATGAAGAAAACCAGAAGAAGTACGCTGAAGCTGATACAAGATTCAAGTCATCTCCCTTGCTGAAGCAGCTGTTAGAGCGGTCAAAGCAGAACAA…
A5	InDel086-260	TGACGTCATTTCAATGGAGAAA	GGATTCCAAAGACGCCATAA	AAAAACAAAGGTAAAGTTTACCCCTCCCCTTCTCCGCCGTCGCCGTCTCCATCGCCTCTGCCGTCTTCGTCTGGCGAAGACTATCTTTCGATTCTGAAGCTTCTCCCAGCCGCCATTTTAGCTCTAGCTTCTCTCCTTTCCGTCGAAGACAAAGAAGTTTTAGCTTACATGATAACCAGGTCCCTCAAAACGACCACCACCGTCGCCGCTGGCGCCGTCTCCGCCTCCAACAACCCTTCTTTGACCTCTCAAGATTTCCCCTCTTCTAAGAAAGCATCTCCCAAGAAGCCGCCACCGCCAACCGTCTCCAAACTGACCCAAAACCGTGGCGCTTCCACCCACAAACCACCTGTTTTCGACTGCGATTGTTTCGACTGCTACACGAGCTACTGGTTTCGT…
A5	NAU1406-260	GGCTGAGAAAAATGCCTAAA	CCATCAGAAATTAAACACTAGC	ACCACAAATATTTTTATACCATCAGAAATTAAACACTAGCTAAAATTAAATTAAAATAAAATTCGGTTCGGTTCGGTTCGGTTCGGCTCTTTTCTGTTCTGTTTTAATAATATTTGTGGAAGTTATGAACCGAGAACCGAATGAATACATTACATTGATATTATTAATCTAATCAAAAACCGAAGCGAAGGCTAAATTCGAATCGGATTTCTGCTAATTTTAGGCATTTTTCTCAGCCCTTGTAGATATCACACATCAGCAAACACATGGTATTCTTTGGAATCAACAGCTATGAGCCTCAAAGATGCAATCGTTGCTGCAATGGACATGAGAGCGAAGATAAAGACATTGAGCCAATGCCAGAACTTTTGCAAGGTACTCAGTTTGTCCTTCTTTGCC…
A5	NAU3498-900	TGATTCTCTTTGGGTTCCAT	TCGAGAAGCACCCTTATCTC	TGCGAACCAATTGGGTTATGCATGAATACCGGCTCATTGAAGAGGAATTGGAAAGGATTGGAGCATTGCAGGGCTACGTGCTATGCAGAGTAATTCATAAGAATAATATTGGACCACCAAATGGAAACCGGTATGCACCTTTCATTGAGGCGGAGTGGGATGATGGTTCAGCCGGTCTGGTTCCAGGATTAGACACTGAGGATGATGTTGCAGCTGGTAATGATTCGATAGCCAGAAATGATGTGGCAGCTACCGAGAATGCAGCAACTGAAAGCAATGGCGTCCTAAGGATCAGTTCTGAGCAGGACATTGAACATCCAGACGAGGATGCTCCTCCTAGTGATGATGTTCCGAGAGAGTCATCGAATGAGAGAACTGATGACTGTACTTTGTTACCTC…
A5	NAU2014-430	CTAATCGAGAAGCACCCCTA	AATTCCAGGAGTGCAGAAAC	TGCGAACCAATTGGGTTATGCATGAATACCGGCTCATTGAAGAGGAATTGGAAAGGATTGGAGCATTGCAGGGCTACGTGCTATGCAGAGTAATTCATAAGAATAATATTGGACCACCAAATGGAAACCGGTATGCACCTTTCATTGAGGCGGAGTGGGATGATGGTTCAGCCGGTCTGGTTCCAGGATTAGACACTGAGGATGATGTTGCAGCTGGTAATGATTCGATAGCCAGAAATGATGTGGCAGCTACCGAGAATGCAGCAACTGAAAGCAATGGCGTCCTAAGGATCAGTTCTGAGCAGGACATTGAACATCCAGACGAGGATGCTCCTCCTAGTGATGATGTTCCGAGAGAGTCATCGAATGAGAGAACTGATGACTGTACTTTGTTACCTC…
A5	NAU2140-130	CACAAATGTATCAGGCAAACA	AGGACATTAAGCAAGGCAAG	GGCACGAGGTTTTTTTTTTTTTTTTTTAAACATAATAGTTGCAAGATTGAATATCTTTGTGCCGGGGGGTTGCTGAAATTTTACATAAAAATCTGTCATTGTTCCTAGGGTTTAAAATACACAAATGTATCAGGCAAACACAAACTATATTATATATATATATAGGCCATTTTAATACATCAACCCATCAACCCAACTGTAACCATTGGTGATGAGAGGTTCCAGGTTCTTGAATTGCTTAATGTCCTCCTGGATTTCTGTTCCATGACAAATACGATGGGTCTCCTAGTCGCCTTGGCTTGACAAGGTAGACAACAGTGAAAGACAAAGCCAAAAAGAAGCACAGCCCGCCAACAGTGAGATAAGCAATGCCAAGGAAGTCATTTTTTCCACCAAGCC…
A5	NAU3204-295	TATGCCTTACTTTCCCTTCG	GGGTTGATGGGTTGATGTAT	GCGGCCGCGCTCAACTTTTTTTTTCACGAGCTTAATCGAGTGTTCTTTATTGTCCCTCCTTGGGTTAAGAAAAATACAAGGATTTAGTGAATATGCCTTACTTTCCCTTCGCATTTAAAAAATGAACCAAACGTGAAACATAATAGTTGCAGGATTGAATATCTTTGTGCCGGGGTGTTGCTGAAATTTTACATAAAAATCTGTCATTGTTCCTAGGGTTTAAAATACACAAATGTATCAGGCAAACACAAACTATTATATATATATATAGGCCATTTTAATACATCAACCCATCAACCCAACTGTAATCATTGGTGATGAGAGGTTCCAGGTTCTTCTTGCCTTGCTTAATGTCCTCCTGGATTTCTGTTCCATGACAAATACGATGGGTCTCCTAGT…
A5	NAU2252-230	CCCCCTCCCTTGTATTTTT	TACCTGGGTATCCAACCATC	GGGCCCCCTCCCTTGTATTTTTTTTTTTTGCTAACCAATATACTTTATGAATATATATATATAAGCTACATCTGGAAAATGAGAAATTGGCCAAATATAATATTATAGATCAAGAAACAAAAAGGCAGACAACATAAACAAGAAACAAAAAATTATTAAAAAGTAATCCGATGATGGTTGGATACCCAGGTAAACTGGTCACCTTATCAAATCATCCAAGTGTAGCAAGCAAGTCAATCAAAACATATGAGAAAACAATCCACAACCATGCTCTGTAATGTATCACACAATTGGATCCCACCCTTAAACACGATTAAGTTGGGATTCCATAACACACCAATTTGAAATTCCACCCAAATCCGAACCCGATTTCAAGCTAGATCGGTTCCTATGTATCAC…
A5	NAU3096-190	CCTGGGTTCTCATCGTATTC	GAAGACAGACTGTTGCGTTG	GGCACGAGCGGCACGAGGTATTTAATTGTTTACATTATAGAAAATAAGTATTTTATTTCTAAATTGGTGAAAAAGAACTTCAAAATGCTATAGAAAAAAAAAAAGGAGAGATAATTTAAATTACTAAACCAATGGACTAAAGTGTAGATTTCCGTTGGATCAGTTCAGTTATATACTCTTTCTCAGAGTAAGGGCTTTTGTTCCAAGTGGTTTACTGCTTCAGCCTTCAGCTTCAGGGTTGGTGGGTTTTTGTACTGAGTTAAAGAAATGCCTCTATATGATTGTGTGCTTTTATTGAAGCCCCATGTGAAGAAGGAGGGGCTCATCGATTTGGTAGCACGTGTAGGTAGACATGTTTATAGCAGAAATGGGGTTCTCACTGAGCTCAAATCATTTGGC…
A5	NAU2274-110	TCCTCGGATTATCAAAACCT	TGAAGAGGACATTGATGACG	GGCACGAGCGGCACGAGGTATTTAATTGTTTACATTATAGAAAATAAGTATTTTATTTCTAAATTGGTGAAAAAGAACTTCAAAATGCTATAGAAAAAAAAAAAGGAGAGATAATTTAAATTACTAAACCAATGGACTAAAGTGTAGATTTCCGTTGGATCAGTTCAGTTATATACTCTTTCTCAGAGTAAGGGCTTTTGTTCCAAGTGGTTTACTGCTTCAGCCTTCAGCTTCAGGGTTGGTGGGTTTTTGTACTGAGTTAAAGAAATGCCTCTATATGATTGTGTGCTTTTATTGAAGCCCCATGTGAAGAAGGAGGGGCTCATCGATTTGGTAGCACGTGTAGGTAGACATGTTTATAGCAGAAATGGGGTTCTCACTGAGCTCAAATCATTTGGC…
A5	NAU3529-295	TAAACAATCCATGGTTCACG	CCGATGAAGATTCACTGACA	GAAGGCTTTCAAATTCAATATCTGAAAAAGAAAACAATATCCATTGAAATACCAATATAAACAATCCATGGTTCACGAATTCAAACAGTATATATATATATATATGACAGACTGAATGAAAGAATCAATCAGATTTTTCCACCAAGTAAGGTGACCAAGAAATTCCTGTAATCTCCAGAAGTATCCCCCGTAACTGCATCATCGAGACTGGACTTATAAATGTTCAAATATTCTGATTTTACTTTCATCATATCGATTTCTGCTCTGCTTATTATTGCTCTTGTCAGTGAATCTTCATCGGTTCCCAGTCCAATGATTGAAGTTCCTACAACCTCTGCAAAGTGCTTCTCTGGGGAATCAATGCACAAAATAACCATTCTCACAAGTGATTCCAAATCA…
A5	HAU1976-230	TAAACCGGACTCTGTCCTTC	CATTGGATTCAACACATGCT	CCTTATAGTATAGTGTACACACTTGGAAAGGAACTATTCCTACTTCCACTTCAACACAGAATCTAAGGGACCTAAACCGGACTCTGTCCTTCGCTAGCTATAGTTTCATTTCCTCCTCAAGCCTCATCCGTCACCCCGTAATCTGATATACATAAGTATGTTTGCATGTATGTATGTATGTATTTACTTCTTTTCTTTACAGGAGGAAGTGATTGAACCGGCTGTAAAGGGCACACTTAATGTGCTTAAAGCATGTGTTGAATCCAATGTTAAACGAGTTGTTGTTGTGTCTTCTGTGGCTGCTGTTTCCTTGAACCCTAGGTGGCCGGTGGGTCAGATCAAGGATGAGGCTTGCTGGTCTGACAAGGAATACTGCGCAGCAACAAAGAATTGGTATTG…
A5	HAU0506-200	TGTGTTGAATTCTGGGTTTG	AGTTTGGGATTCCTGTATGTG	GCCTCATTCTGAACAGGTAATATTGGTAGGTCATAGTGCTGGAGGGTTAAGTGTGACGCAAGCCACTCACAAATTCGCCAACAAAATCCGTCTGGCGGTGTATGTAGCAGCCACCATGCTAAAATCAGGCTTCTTGACTGATCAAGATATCAAAGATGTAAAGAACTTCTCCAACCAACTCATCTTTTTTCTTTTCTTCTTAGTTTTCTCATGTTGTTGTTGTGTGTTGAATTCTGGGTTTGAGTTTTTATCTGGTATGCACCTTTGGTTTTTGAATTATTAGGGGTTGTATTGGTAACGCTAAGAGATGGTTCATGGTTTCCAAGAGCCAACTGTTTTCATATAGGCTTGGCTGACAACCATTGCCTTAATGCCATGTGTGAATGGATATATATATAT…
A5	NAU792-405	AGGAGGTGGTTACGGAGTC	GATCAGCTTCCTTGTTGCTT	GGCACGAGGGATAAAGGGCCAGGGAAAGAGGAGCTGCCTCCGACGCCACCGCCGCAAGCAGTGGAGCTAGAATCTGAGCCACCTGCTGTAACCGAGGCACCAAAGGAAGAAAACCCACCAGCTCCAGCAGCAGAAACTGTAGTGATATCGGAATCCGAGTCGCAGCTACCGCCTGCTCCAGCGCAGCAGGAGGTGGTTACGGAGTCGGAGTCACTGGCGGCGATGATGGAGAAAGAAGAGACGGGGGCACCAGCAGAGCCTACCGCGGCGGGTACTACTACAACAACAACAACAACAACTAGTGCTCAAGAAGAGGTGGCTGCTGCTGTTGAAGAGAAAAAGGTTCCTCAAAATCTGGGTTCTTTCAAAGAGGAAAGCAACAAGGAAGCTGATCTATCC…
A5	HAU1384-450	CCACCACTGTCACTCTCAAA	CCTGAACGATGGCTAGAACT	GATCACAAAAAAAGCTTGTTTAATTTCTCTGTAATTTTTATAGTGAAATGGCAAGCTTAAGTGTGGGAGTGGCTTGTGTTTTGCTAGTTTTGTGCATGGTTGTGCCTAGTTTGGCCGCTGTTTACACTGTTGGTGACACCTCTGGGTGGACTACTGGTATTGATTATAGCACATGGACTCAAGGCAAGACCTTCAAAGTTGGTGATACCCTTGTTTTCAAGTACCCAACATTTCATACAGTGGATGAAGTAAGTTCTAGTGATTACAGTACATGCACTGTGGGCAACGCAATAAGATCAGATAACAGTGGATCCACCACTGTCACTCTCAAAGCTGCCGGAACTCATTACTTCATTTGTGGTGTTGTCGGCCATTGCGGCAACGGCATGAAGCTCGCTG…
A5	NAU2957-150	CCATCGTATTTGTCATGGAA	CAAATGTATCAGGCAAACACA	GGCACGAGGTTTTTTTTTTTTTTTTTTAAACATAATAGTTGCAAGATTGAATATCTTTGTGCCGGGGGGTTGCTGAAATTTTACATAAAAATCTGTCATTGTTCCTAGGGTTTAAAATACACAAATGTATCAGGCAAACACAAACTATATTATATATATATATAGGCCATTTTAATACATCAACCCATCAACCCAACTGTAACCATTGGTGATGAGAGGTTCCAGGTTCTTGAATTGCTTAATGTCCTCCTGGATTTCTGTTCCATGACAAATACGATGGGTCTCCTAGTCGCCTTGGCTTGACAAGGTAGACAACAGTGAAAGACAAAGCCAAAAAGAAGCACAGCCCGCCAACAGTGAGATAAGCAATGCCAAGGAAGTCATTTTTTCCACCAAGCC…
A5	HAU2313-130	GCACGAGGCTGCGTTTCATC	TCCTTGCGCTGAAGCCACAT	GGCACGAGGCTGCGTTTCATCTCTCAGGTAATGGCAATGGCAATGGCGATGGCGAAGCTGTGGATGTATTGCTTGCTTGTTTGTTTAGGTATGGCGTTGAACAATGTGGCTTCAGCGCAAGGAGAAAACCCTTTTGAGCCAGATGGTGGAAAGAGAAGAGAAATGGTGCCTGCTATGTTCATATTTGGAGATTCTCTCATTGACAATGGCAATAACAACGACCTCCCTTCTTTCGCTAAGGCTAATTATTTCCCTTATGGTATTGACTTCAATGGCGGTCCTACTGGTCGTTTCTCTAACGGTTATACCATGGTTGATGAAATCGCTGAACTACTAGGACTTCCTTTAATTCCTGCATATTCTGAAGCTTCCGGCGATCAAGTTCTTCATGGTGTTAAC…
A5	dPL0384-220	cccttcactgtacaatacctgga	ttggacataatgacctagcgtatg	GTCTATGAGGTTATTTTCTCTGTCTGGCCTTTTTGTTTTGACACTAGTGGCACTAATGATACCGGCGAGTATTGGGAGGGGTTGGCAAAGATGCAGATTTCCTGCAATATACAACTTTGGGGACTCTAATTCAGACACTGGGGCTTGTAATGCGGCAGTGGCTGAGATTCCATCACCATATGGCCAAACCTTCTTCCAGCAACCTTCAGGACGAGCTTCTGATGGTCGTCTCATCATTGATTTTTTAGCTGAGAATCTGGGATTACCATACCTCAGTGCCTACCTGGACTCAATTGGGACAAATTTCAGGCATGGTGCTAATTTTGCAACAGGTGGGTCTTGCATTCAACCTGCGTGTGGATATGGCCCATTCAACCTTGCAACGCAAGTTTCTCAATT…
A5	NAU3902-305	TTAAAAGGAAGCAAGGCTGT	GAAAGAATCAAAACGGAGGA	GTAATTATGCTAGTCTCCTTTTCTGTCTCTCTTCATAGTCATAGCTGTGACTAGTATCCTAGAAATGCACTGGGGAGGTGTTGGAATACATGACTGGTGGAGAAATGAGCAGTTCTGGGTGATCGGTGGTGTCTCGTCTCACCTGTTTGCACTCTTCCAGGGCTTGCTCAAGGTTTTAGCTGGTGTAAACACAAACTTCACCGTTACCTCAAAAGGAGGAGATGATGGAGAATTTTCCGAACTGTACCTATTCAAGTGGACATCTTTATTGATTCCCCCCATGACATTGTTGATCATCAACATAATCGGAGTCATAGTCGGGATTTCAGATGCCATCTCTAATGGATATGACTCATGGGGCCCTCTATTCGGTAGACTGTTCTTTGCATTCTGGGTCAT…
A5	NAU5417-150	AAATCATCAGGACGAAGACG	AATTCAAATGCTTCCACTCC	AACAAACATGCTAAAAATAATTACCATTTCTAACATTTACAACCACTATGGGCACAAAAACAAAAAATACAGCTCAGGTCTCTTTCGTTTTCCCTGTTTATTACTTGTTCTTATTATGCGGAATGAAATTTTGAACCTCTCTCTCTCTCTTCTCATCTACACCTCCTCTTAAACTTATTTTATCTAGCCCCCAAAAAATAAATATAATGAAAATGAACATATAAAATTCCACTGACCATATGCTACACCCCCACTAATATTGTGTACTCACCTTTAAAAATTCAATTCAAATGCTTCCACTCCAACCCGTCATGCACCCATCACTCACATGTGCCCATTGACACTGGTTTGCTGGCTACAATTTCATACTCACCCCTTTCATCTTCATCTTCATCTTCA…
A5	NAU3620-245	ACTCGAAATCATTCCCTTCA	CATCACCTTACGGTGTCAAG	GGAGGGAATAGTGCGGTTTCAGTTTCGCTTTCACCGAGCCCTTCAAGATGGCCAAAAGTTGAAGTTGAGGCTCTTATAAAGCTTAGAACTAATCTTGACATTAAGTACCAAGACAATGGACCAAAGGGTCCCCTGTGGGAAGAGATCTCAGCCGCCATGAGAAATCTGGGATATAATCGGAGCGCAAAGAGATGCAAAGAGAAATGGGAAAACATTAACAAATACTTCAAGAAAGTAAAAGAAAACAACAAGACACGTCCCGAAGATTCCAAGACATGCCCATATTTTCACCAGCTGGATGCCATCTACAAAGACAAAATAAGCAAAAACGGCAACTCCCTCGCCTCTTCATCACCTTACGGTGTCAAGCCCGACAGCAGGGCCACGGTGCCACTAATG…
A5	NAU5088-270	ATAAGCAAAAACGGCAACTC	CGTTCCCTTCATATTCGTCT	GGAGGGAATAGTGCGGTTTCAGTTTCGCTTTCACCGAGCCCTTCAAGATGGCCAAAAGTTGAAGTTGAGGCTCTTATAAAGCTTAGAACTAATCTTGACATTAAGTACCAAGACAATGGACCAAAGGGTCCCCTGTGGGAAGAGATCTCAGCCGCCATGAGAAATCTGGGATATAATCGGAGCGCAAAGAGATGCAAAGAGAAATGGGAAAACATTAACAAATACTTCAAGAAAGTAAAAGAAAACAACAAGACACGTCCCGAAGATTCCAAGACATGCCCATATTTTCACCAGCTGGATGCCATCTACAAAGACAAAATAAGCAAAAACGGCAACTCCCTCGCCTCTTCATCACCTTACGGTGTCAAGCCCGACAGCAGGGCCACGGTGCCACTAATG…
A5	NAU3001-220	AAGAAGCTGACAAAGGCAAT	TCAGTGTCCGAGTTGATGTC	GGAGGGAATAGTGCGGTTTCAGTTTCGCTTTCACCGAGCCCTTCAAGATGGCCAAAAGTTGAAGTTGAGGCTCTTATAAAGCTTAGAACTAATCTTGACATTAAGTACCAAGACAATGGACCAAAGGGTCCCCTGTGGGAAGAGATCTCAGCCGCCATGAGAAATCTGGGATATAATCGGAGCGCAAAGAGATGCAAAGAGAAATGGGAAAACATTAACAAATACTTCAAGAAAGTAAAAGAAAACAACAAGACACGTCCCGAAGATTCCAAGACATGCCCATATTTTCACCAGCTGGATGCCATCTACAAAGACAAAATAAGCAAAAACGGCAACTCCCTCGCCTCTTCATCACCTTACGGTGTCAAGCCCGACAGCAGGGCCACGGTGCCACTAATG…
A5	NAU1339-210	ACTCAATTCAAACCCCAGAA	ATTGGTTTGCTGGCTACAAT	GCGACCATAGCTGCACACCAAGCTCTTCAAGATGGCCTAGAGTTGAGGTTCAAGCATTGATTGAGCTGACGACTATGCTTGACTCTAAATACCATGATAATGGTCCTAAAGGACCATTGTGGGAGGAGATATCAGCTGCATTGAAAAAGCTTGGTTACAATCGCCATGCTAAAAGATGCAATAGAGAAATGGGAGAACATAAACAAGTACTTCATGATGGTAAAAGATAACCACAAGAAAAGGCCCGAGGATTCCAAAACATGTCCCTACTTTCACCAACTTGATGCTTTATATAGAGAAAAGAACAAACATGACAGCTCCTCCACTCAATTCAAACCCCAGAACTCAGTCCCATTAATGGTACGCCCAGAGCAGCAATGGCCCCCTCTTACTCCTTCC…
A5	NAU7137-130	GAAAGCTATCAGAATCATCA	TAAAAATTCAATTCAAATGC	AACAAACATGCTAAAAATAATTACCATTTCTAACATTTACAACCACTATGGGCACAAAAACAAAAAATACAGCTCAGGTCTCTTTCGTTTTCCCTGTTTATTACTTGTTCTTATTATGCGGAATGAAATTTTGAACCTCTCTCTCTCTCTTCTCATCTACACCTCCTCTTAAACTTATTTTATCTAGCCCCCAAAAAATAAATATAATGAAAATGAACATATAAAATTCCACTGACCATATGCTACACCCCCACTAATATTGTGTACTCACCTTTAAAAATTCAATTCAAATGCTTCCACTCCAACCCGTCATGCACCCATCACTCACATGTGCCCATTGACACTGGTTTGCTGGCTACAATTTCATACTCACCCCTTTCATCTTCATCTTCATCTTCA…
A5	HAU032-500	AGCTATGGAGAGTGGTGAGC	CGAGGAGTTGAACGTATGG	CCCAGTTTCAGAATCAACTGCTAAAAAACAAGCTATGGAGAGTGGTGAGCCTAGCAAGAAATCTTCTTTTCAGCTTCAGAATCAACCTCCTCCTCCTTCTTCTTCTTCTCCTCCACGTCCTTTCTCTATAAAAAGTATCATCTTTGTGGCTTCCATTGCCACCGGTATCCAATTCGGGTGGGCCTTGCAGTTATCCCTCCTTACGCCATACGTTCAACTCCTCGGTATCCCTCACAAATGGGCTTCTCTCATTTGGCTCTGTGGACCCATCTCTGGGATGCTAGTTCAACCCATCGTTGGTTACCACAGTGACCGTTGCACCTCCCGTTTCGGCCGTCGCCGCCCTTTTATAGCTGCGGGAGCAGTCCTGGTGGCTACTGCGGTGGTCCTTATAGGCTT…
A5	HAU1500-600	AGCTATGGAGAGTGGTGAGC	GTCACTGTGGTAACCAACGA	CCCAGTTTCAGAATCAACTGCTAAAAAACAAGCTATGGAGAGTGGTGAGCCTAGCAAGAAATCTTCTTTTCAGCTTCAGAATCAACCTCCTCCTCCTTCTTCTTCTTCTCCTCCACGTCCTTTCTCTATAAAAAGTATCATCTTTGTGGCTTCCATTGCCACCGGTATCCAATTCGGGTGGGCCTTGCAGTTATCCCTCCTTACGCCATACGTTCAACTCCTCGGTATCCCTCACAAATGGGCTTCTCTCATTTGGCTCTGTGGACCCATCTCTGGGATGCTAGTTCAACCCATCGTTGGTTACCACAGTGACCGTTGCACCTCCCGTTTCGGCCGTCGCCGCCCTTTTATAGCTGCGGGAGCAGTCCTGGTGGCTACTGCGGTGGTCCTTATAGGCTT…
A5	NAU6960-410	CAAATCCATGCTAGAGAGTA	ATAGGGTTCATAGGTTTCTT	TCGACCTAGTGGATCAAGATTCGGCACGAGAACTATTGGGACGGTGATGCGTCATTTTGAGCAAGTGAAAGAAGTTGATGGGGCCGAAGGTTTTGTAGAGATTTTAAAGAAAGCTGTAGACCGTGTTGGAGAGGAAGTGTTTGAATTATTGATAAGAACTTATGCAGCTGCTGGAAGGAAAAGTCCCATGATGCATCGCCATTTGAAGATGGAAAAGGTGGAAGTGAGTGACGCAAGTAAGCAATTGCTTGAAGTGATTTCGGTTGAGTGATTTTTCTCTAATATGTTGTTCTAAAGTTCGAATTCCTGGAGAAGTGATTTTTAATAGCTATAATTAGCTGCTGTTTTTTTTTCTTTATAATAAAATGCAATTCTCGTGCCGAATTCGGCACGAGGTAA…
A5	NAU828-400	AGAGAGCAAAAGCACGAGAC	CTAACAGGGGTGACATAGGG	TCGACCTAGTGGATCAAGATTCGGCACGAGAACTATTGGGACGGTGATGCGTCATTTTGAGCAAGTGAAAGAAGTTGATGGGGCCGAAGGTTTTGTAGAGATTTTAAAGAAAGCTGTAGACCGTGTTGGAGAGGAAGTGTTTGAATTATTGATAAGAACTTATGCAGCTGCTGGAAGGAAAAGTCCCATGATGCATCGCCATTTGAAGATGGAAAAGGTGGAAGTGAGTGACGCAAGTAAGCAATTGCTTGAAGTGATTTCGGTTGAGTGATTTTTCTCTAATATGTTGTTCTAAAGTTCGAATTCCTGGAGAAGTGATTTTTAATAGCTATAATTAGCTGCTGTTTTTTTTTCTTTATAATAAAATGCAATTCTCGTGCCGAATTCGGCACGAGGTAA…
A5	NAU3014-210	TCGATAGCATCCAAGAAACA	AACTTGCACTCCCCATACAT	GGCACGAGAAAAAAAGAAATGAAGGGCTGAGATTAATTCCTGGGTTTCTGGCTCTTCTTTATCTGCCCAATCTCCACTTCCTCGTCACTTCTACCTTCTCCCTTTCTTAACACTCTTCAAGCTTTTCATTACAGACTCTTTCAAGAATTTCCTGAAAGAAAAGAAGAGAAAGAAGAAGAAGATGTTGCTGGGGAAGAGGCCAAGGCCACCTATGAAAAGAACCACAAGCATGACAGAGATCACTTTTGATCTAAACACCACCACCACCACCAACGCCGAACCTCCACCCTCTGATCCACATAACCCTTTTAACAACTACCCCAAACAGGCTTCCCCTTTCGGTGGCGCAGCACCTTCTGTAGCTGTTGCTGGCGGTGGTGTTGGACTTGAAGGGTTGGA…
A5	NAU861-215	CCAAAACTTGTCCCATTAGC	TTCATCTGTTGCCAGATCC	ACCTGTCTGTTTTCCCTTTGGAGACCTTTTTGTCAAGAAAATAACGAAAGAAGAAGATGCAGCTAGGGAAGAGACCGAGGCCGAGGCAACCGATGAAGAGAACGACAAGCTTGATGGAGATCACTTTTGATCTAAACACAAGCAACGTTGCTGAAGCAGCTCCACCGCCTGATCCACTTAACCCTTTTAAAAACCACCCTAAACAGCAAGCTGGCGTTTGGGGTCCACAGATACAGGCTGATGATGGAGGTTTAGATCAGCAGTCGTTGGCGACTGTGTCACCTAGAGTTCATAGGAGACACTCAGCTGATTTTATGGAAACCTCTCATTTCTTAAGGTCTCGCGGTCTTTGCAGACGTCGCCTTGTTCCTGGACGTGATATTTATATGTACAGGGGTG…
A5	NAU797-400	AGAGAGCAAAAGCACGAGAC	CTAACAGGGGTGACATAGGG	TCGACCTAGTGGATCAAGATTCGGCACGAGAACTATTGGGACGGTGATGCGTCATTTTGAGCAAGTGAAAGAAGTTGATGGGGCCGAAGGTTTTGTAGAGATTTTAAAGAAAGCTGTAGACCGTGTTGGAGAGGAAGTGTTTGAATTATTGATAAGAACTTATGCAGCTGCTGGAAGGAAAAGTCCCATGATGCATCGCCATTTGAAGATGGAAAAGGTGGAAGTGAGTGACGCAAGTAAGCAATTGCTTGAAGTGATTTCGGTTGAGTGATTTTTCTCTAATATGTTGTTCTAAAGTTCGAATTCCTGGAGAAGTGATTTTTAATAGCTATAATTAGCTGCTGTTTTTTTTTCTTTATAATAAAATGCAATTCTCGTGCCGAATTCGGCACGAGGTAA…
A5	NAU3935-900	GATTGTGATGAGTGCTTTGG	CATCGGGTTAACGATTCTTC	AACTGGGGACTCGCGCGCCTGCAGGTCGACACTAGTGGATCCAAAGAATTCGGCACGAGGAGCATTACGATTCTTAAGAGTAACTCTGGTTTGAAAAACCTATCTATGGACCCGGGTTCAGCTCCGTGTTCTCCTTCTGGGTCTAGCAATCCTGGGACACCTTTGTCACCGGGGACACCGACTGGGGATTTTAGGAGATTCACGAGAAGGAAATCGCCGGCTGAAGCACTTCAATCGGAAGAACCTAGAAGTCCGACTGTTTACGATTGGTTCTCCCTCTCTCTTTTTTTACTACTTATGAAATTGCAAAAATAAAATTTGTTTGTAACTGTTTAACCAAATTATCTTTGGTAAATTGGTGGTGATGTTTGCAGGATTGTGATGAGTGCTTTGGATCGT…
A5	cgr5732-310	GCCAAGGTTCATTCCTGAAA	TATAGGGCTCATCAGGGTGG	TCGACCTAGTGGATCAAGATTCGGCACGAGAACTATTGGGACGGTGATGCGTCATTTTGAGCAAGTGAAAGAAGTTGATGGGGCCGAAGGTTTTGTAGAGATTTTAAAGAAAGCTGTAGACCGTGTTGGAGAGGAAGTGTTTGAATTATTGATAAGAACTTATGCAGCTGCTGGAAGGAAAAGTCCCATGATGCATCGCCATTTGAAGATGGAAAAGGTGGAAGTGAGTGACGCAAGTAAGCAATTGCTTGAAGTGATTTCGGTTGAGTGATTTTTCTCTAATATGTTGTTCTAAAGTTCGAATTCCTGGAGAAGTGATTTTTAATAGCTATAATTAGCTGCTGTTTTTTTTTCTTTATAATAAAATGCAATTCTCGTGCCGAATTCGGCACGAGGTAA…
A5	CIR062-300	TTTAGAGGAGAAGTTTAGG	CAGTCTCTTGTAGTTTCATT	GAAAAAATGACAGCAAACAAGGAAGAGCCCTTTACCAATAATATCACACCAATCAAGGCCAAGCCAGTCTTGTTGCATGTGTGGAGATTCTGGTCTCACTCATGAGCTTTTTCAATGCACAGTTTGCCATTTCAGATCTCAGCACAGATACTGTAGCAATCTGTATCCAAAAGCCGACTCTTATGAATTTTGTAATTGGTGTTTGAATCAAAAGGCGGATTCCAAATCTCAGAATTCTTCTAATTCATCCCCGTCGTGTAAAGACAACAGCGAAGACGACGGAAAGAACCAGAAAAAGGGTGATCAAAACCATGGGAATCACAACAACCCAAAGCTGCAATTCACGAAGAAATACTCCACCGGACAACCGAAATCGCCGGAGAAACGGCCGCCTTCGAC…
A5	NAU5347-600	AAAGAAGTTCCGTTCAAGG	ACTGCATACTGTTTGCTCCA	AAAGAAGTTCCGTTCAAGGGGACAAAAAGGTTCAGGTTCAGGTTCATCTTCTCAAGAGAGAGAATCACTTCCATCATCACCGATGGAGTTGGAGATCACTTCATTTGAAACAGACTCTTCTAGTGGATCCTCACCATATGAGGATTTTCATGAATAGACTCGTCTCTCATCAAATGACAGTATTATTCTTAGGCCTTGAATGGAGCAAACAGTATGCAGTCCGCAAATATGTGCCCAATTACTTCAGAGCGTTGATGACAAGCAACCGCATTTTTTTGCTAAAATGTAACAGTGCTTGAAGACAGACTCGTTTCTGATCTTCAAAAAAAAAAAAGATGGTTGAAGAACACCCAGCTCCAGAAATATGAAGGTATGCCTGCTTGGTTATTGACTGTGCAG…
A5	Y133	GCATTTCAGTTCACATCGGTC	GGAGCCCAGTCAAGTTATCAG	GGCACGAGTAATTTCCTAGGAAACCAATATGAGAGATTGCATTTCAGTTCACATCGGTCAGGCCGGTATTCAGGTCGGAAATGCTTGCTGGGAACTTTACTGTCTCGAGCATGGCATTCAGCCTGATGGCCAAATGCCAAGTGATAAGACTGTTGGTGGAGGAGACGATGCTTTCAACACCTTTTTCACCGAAACTGGTGCCAGGAAGCACGTCCCTCGCGCCATCTTTGTTGATCTGGAGCCTACTGTTATCGATGAAGTGAGGACTGGTACGTACCGCCAGTTATTCCACCCTGAGCAACTCATCAGTGGCAAAGAATATGCTGCCAACAATTTCGCTCGTGGTCATTATACAATTGGCAAAGAGATTGTTGATCTCTGCTTGGATCGTATCCTAAA…
A5	NAU779-380	GAGAGCTAAATCTGCTCCTACT	GATTTGGTCCCATGAAGATG	CGTCTTTAGCCCGTATTACCCGTCTCGGATCCCTCTCCATTTGCCCACCCCCAAAAAATAAAACTAACTCACTTCTCCAAGTTTTCTCAAAAGCTCTCATCTTTTATAAAAGAGAGAGCTAAATCTGCTCCTACTTTTCCTTTTTATTATCATTGTCTCCTATTGCTTTGTTTTTTTTTTAATGGCTCTACTCACATTTTTACCGGAGCCGGCGGCCGAACCCATGAAAGTGGAACAGCCGTCCAAGCGTGGAAGAAGAAACCCGGTGAAAAAGCAAAAGGAAAAGCAACCATCTTCATGGGACCAAATCAAGAATCTGCTCAGTTGCAAACAGATCGAAGGGTCGAAAGTTCATGACCCTTCGAAGAATAACCAGCTGCCTCATCATCACGGCTACTC…
A5	Y185	GTTCAGGTCAAAGTCGATTCGCTCGT	TAGCTACAACTGCAGCGTTTGCAACAAG	CCCTTGAATTGAATCCCTTACAAGTATAGAAGGAGTACCAAATTCTTAAGAATTAATTGAATTCACTAAATAATAAACACAGTAGCAATTGAAGCTGATGATGAGTTGTTCAAGTGCTATGTACAGAGGCCAAAAACGAAAATTGTTTCACAAAAACAAAAGAAACACATTCAATCTGGTCTAAAATTTAATTAATTCCTACACAACTATAAGAAAAAAAAAGCTTCTAATTTGTTTCGTTGACTTGCATTTTGGGTGGCATCCGCACCAAGAGAGGCTTCTTAGCAGGGTGTGGACTTTCCACTTCATCATCACCGCCAGATACGAAGAAGTTATCCGGTGAGAATTCTGGCAAAGCCGGTAGGTTCAGGTCAAAGTCGATTCGCTGGCTGATGTGGC…
A5	NAU2029-420	TGGTTCTCTACGGTTTCTCC	GTTGGCTACGGTTACAATCC	TTCACACAAAAAGCCAAATGAAATCCCATTTTGAAGTCCGTTGGTCTGGTCGTTCCCAAGGAGAACAAAACAGATGCAGAGCCTTAAACATGGTCCTCAGTTCTCTACGGTTTCTCCCAGGATACTAGCCCTCCGCCTGTCTCTTAATCTTTTGCTTCTTTACGGTTTACTTAATTGTTGTTGTTGTTGTTGATTTTCATAAAAAAAAAAGTTGTTATTGTTGATGGGCCAATCAGTTTCGACGGCCAAACTCACGAGCCGTCGGGATTGTAACCGTAGCCAACGTTCAAAGTCGAAATCAACGGCTCTGATCGGTCAGATGCAAGCTGAGGAAGCGGAAGAGGTTGAACGAAATAGCATTGATGGGTTATCGGATATCATCTCGGTTCTACCCGACGA…
A5	NAU2736-245	CATACAATCATCCGCCAGTA	AATATTGTGATCCCCTCCTG	GAAGCAACAAAAACACAGGCCATAAGTAATTCTCCCCTCACGGCATCGGTTAACCCGTTAGGACCAGACCCGAGTGATCTCCCTAAGGTTTTAAAGCCATCGTACATAGCAACAGGTAGCGTCGCCAAAGATTTGGAGAAGTTTTCAGGTTCCGTCTTTACACTCTCTCCACCGCCTAGCAGCTTGCCTTTGCCCAAGTTCTCGCTTAGACCGAAGCTCGGATGCAACGCTGAAGCCGCTGAGTTCGATGTGGGAGCCACTGACAATCTCCGACGGCTCCTACGTCTCCATTGAGTAAACGAAAGCTTGTGTCGGTTTTAGTTCGTGGTGCAGTTTGAACTTTGAAGGGTCCTTCGCTTAAAGGGCCTTATTAAATTTAAGGGTATGCTTTCCTCAATC…
A5	NAU3325-225	AGGCCTTTTTCATGAATGC	GACAGGCACAAAGTTTGATTT	CCCCCCCCCAAAAACATGACTTTAATTACATATATAAAGGCGGTTCAATTGTTACAAAAATTCCCAGGGGGCTAAAAAAATGTAACCCTAACCAAATTTTCTATATTCAACAAAAAAAAGGCCTTTTTCATGAATGCGTGAATTTCAAAAAAAAAAAAACCACCAAAATACCATATATATATATATATATATATATTTTTCTAAAACCTATACCCCCTTAAATTTATTAAATCAAAAACAAAACCTTAAAAACAATTTAACTTTAAAAAAAAAAAAAAAAACCCAAGTCGGGATTTTGTTAAAATTTCTCTTTGGAAAAATCAAACTTTGTGCCTGTCTTGGGAAAAAAATCCAAACCTAATTGTCTTACCTCTTTGGTTAGGGGGGGGGCCCCCCAAA…
A5	NAU5160-130	GGAAAAGGAAAAAGCAATGG	TCCTGCAGTTGTTGTTGTTT	AAAAAAAAAAAAAAACGAAAAGGAAAAAGCAATGGGAGGTGGTGGTGGTGGTGAGATAGCAGCGGAGACAAGGAAGAAGAGGAAGAAGGGAAGGCCCTCTCTCTTAGAACTTCAAAAACGCTCTCTCAAACAACAACAACTGCAGGAGCCGCAGCAACCGCAATTGCTTCTTCAAAAAACCCCTAATTCTTCTATCAATTCGAACCGCCGATCCACTCGCCGCCACCCAAATCTCAACGGTGGGTCCCCAGTTTCCGGATCGATTTCCGGAGGAGAAGACGACGACGACGACGACCGCCTACAGAAGAAGCATAAACCATTGCTTGGTTTCAATTCTTCTCGTACTGATCAGCATTATCCGATTCCTTCGGCGCTCAATTCGGCCTCCTATGGGTCCGA…
A5	Y091	CCTGGCTGCTAACCTGTA	TCAACTGTGCTACTACCG	ACCTTGATGTTAGCCTTTATTTGCTTGCTAGATTCAGGAGCGAGGGTATAGTTTTGTGGACGCTCAACAAGTTGTCTTCAAATATGACACCAGTCTCAGTTGAAGACACCTTGATGTTAGCCTTTATTTGAGACTGGTGTCATATTTGGCAATATCGTTTACGAGACTTCAAATGTGCTCGAAAGAACTGTTGTTGTTCTTAATGACATTCATATTGATATCATGGACTACATCTCTCCTGCCGTTTGTAGTGATACTGCATTCAGAACTATGTGGGCAGAATTTGAGTGGGAAAATAAGGTTGCTGTTAACACTGTAATTCAAGATGAGAAGGAATTCCTTAACCATATTATCAAGTCCATCAACATGAAGTGTCTCACTGCACCATCTGCGCTAGAT…
A5	NAU5273-250	GCTCCACTCGCTCATCTATT	TCCAGATTGGGTTTGAACTT	AAAAAAAGGGGTCAGTCACTCCTCCACTAATCTATGTTTGGAGTCATTGGACTTGCTCTCATAACAGCTCCACTCGCTCATCTATTTTCCTTCCACTACTCCTCCCCTTAACCCCGCCGCCCATCGTCATCGTCAACGTCAACGTCAACGCCAACGCCAACGCCAACGCCAACGCCGCTTTCATTCTCCAAAGGTTTTTAAATTATATCTCAGATTTTGATCGATTTCACATGGGCGAACAAACCCCGTCGCAGCCTCAGCCGCAGGTTCAATCTCAGCCACCGAATGACTCCTCTACTACGACTCAAGCCCAAGTTCAAACCCAATCTGGAGACCCGAGTAATTCCTCCACGGCCCCTTTTTCCACCGTTACCACCGCCTGTACCGCCATTGTAGCAT…
A5	HAU1034-200	CTTCTTTTGCGCTTAACAAAC	CCACATGGTGTACTTGTGCT	TTTTCCTCTATTGTACTAAAAAAACCGCTTCTTTTGCGCTTAACAAACTTCATTCATTCATTCAATCACCTACTCTTTCTTTTTATTTTTTTTTCTCTCAAAGAAGCAAGCAAAAATTTTAGGGAGCACAACTCCCCCCCCCCAAGTTTCGCTGTTCAGTGACAATGGCGATTGTGAAGATGGTGATGGCTGTGGTTATCATGGCAGCGTCCCTCGGAGGGAAATTGGGTGCAGCACAAGTGCACCATGTGGTCGGAGGTGACCGTGGGTGGGACGTTTCCTCTGACGTGGCATCTTGGTCCTCCGGTAGGAGCTTCAGGGTTGGAGACAAAATTTGGTTTGCCTACGCCGCAGCACAGGAGAGCATTGCTGAGGTGAATAGCCCGGAAGAATATGAGT…
A5	HAU1952-700	TACCATCATCCCCTTGACTT	GTTTTGCTTTGGAGTCCAGT	ATACCATCATCCCCTTGACTTCAGTCTTCTCCCTTGACGGGGGCGGCAATCTCTTCTTCTTCTTCTTCCTTCTTAGCTACTTTCTCTTTTGTCGGTTACTCTTCCTTTAAGATCTCATCTTGAAAGTCTTACATTCCCTTTTTTATTCACCCCCAACGTAAAAAATGGCATCCTCTATTACGCTTTCACGTGATTCTAACTCCTACTGGACTCCAAAGCAAAACAAGCTATTTGAAAGGGCACTTGCTGTATATGACAAGGACACTCCAGACCGCTGGCAAAAGGTGGCTGCAGCTGTGGGGGAGAAATCAGTCGAGGAAGTAAGAAGGCATTATGAGATCCTAGTGAGGGATCTCATGTATATAGAATCTGGTCAAATCCCTATACCCAATTACAAAA…
A5	NAU1042-205	CATGCAAATCCATGCTAGAG	GGTTTCTTTGGTGGTGAAAC	GGCACGAGTAGCCATGGCTTCCTCACCAAAACTCTTCTCTATGTCTATCCTCTTCCTTTTTGCCCTCTTCTCCATGCAAATCCATGCTAGAGAGTACTTCAGCAAATTCCCAAGAGTTAACATCAATGAGAAAGAGACAACAACCAGAGAGCAAAAGCACGAGACCTTCGTTCCCCAGACCACCCAAAAGCCAGAAGAACAAGAGCCAAGGTTCATTCCTGAAACCCAAAATGGTTATGGCCTTTACGGCCACGAGTCAGGCTCAGGCTCAGGCTCAGGCTCAGGCTCAAGCCGGCCCAGTTTCACCACCAAAGAAACCTATGAACCCTATGTCACCCCTGTTAGATTCCACCCTGATGAGCCCTATAACAGCATCCCCGAATCCTCCAACAATAAAGA…
A5	cgr5732-140	GCCAAGGTTCATTCCTGAAA	TATAGGGCTCATCAGGGTGG	GGCACGAGTAGCCATGGCTTCCTCACCAAAACTCTTCTCTATGTCTATCCTCTTCCTTTTTGCCCTCTTCTCCATGCAAATCCATGCTAGAGAGTACTTCAGCAAATTCCCAAGAGTTAACATCAATGAGAAAGAGACAACAACCAGAGAGCAAAAGCACGAGACCTTCGTTCCCCAGACCACCCAAAAGCCAGAAGAACAAGAGCCAAGGTTCATTCCTGAAACCCAAAATGGTTATGGCCTTTACGGCCACGAGTCAGGCTCAGGCTCAGGCTCAGGCTCAGGCTCAAGCCGGCCCAGTTTCACCACCAAAGAAACCTATGAACCCTATGTCACCCCTGTTAGATTCCACCCTGATGAGCCCTATAACAGCATCCCCGAATCCTCCAACAATAAAGA…
A5	NAU797-170	AGAGAGCAAAAGCACGAGAC	CTAACAGGGGTGACATAGGG	GGCACGAGTAGCCATGGCTTCCTCACCAAAACTCTTCTCTATGTCTATCCTCTTCCTTTTTGCCCTCTTCTCCATGCAAATCCATGCTAGAGAGTACTTCAGCAAATTCCCAAGAGTTAACATCAATGAGAAAGAGACAACAACCAGAGAGCAAAAGCACGAGACCTTCGTTCCCCAGACCACCCAAAAGCCAGAAGAACAAGAGCCAAGGTTCATTCCTGAAACCCAAAATGGTTATGGCCTTTACGGCCACGAGTCAGGCTCAGGCTCAGGCTCAGGCTCAGGCTCAAGCCGGCCCAGTTTCACCACCAAAGAAACCTATGAACCCTATGTCACCCCTGTTAGATTCCACCCTGATGAGCCCTATAACAGCATCCCCGAATCCTCCAACAATAAAGA…
A5	NAU828-150	AGAGAGCAAAAGCACGAGAC	CTAACAGGGGTGACATAGGG	GGCACGAGCAACCATAGCCATGGCTTCCTCACCAAAACTCTTCTCTATGTCTATCCTCTTCCTTTTTGCCCTCTTCTCCATGCAAATCCATGCTAGAGAGTACTTCAGCAAATTCCCAAGAGTTAACATCAATGAGAAAGAGACAACAACCAGAGAGCAAAAGCACGAGACCTTCGTTCCCCAGACCACCCAAAAGCCAGAAGAACAAGAGCCAAGGTTCATTCCTGAAACCCAAAATGGTTATGGCCTTTACGGCCACGAGTCAGGCTCAGGCTCAGGCTCAGGCTCAGGCTCAAGCCGGCCCAGTTTCACCACCAAAGAAACCTATGAACCCTATGTCACCCCTGTTAGATTCCACCCTGATGAGCCCTATAACAGCATCCCCGAATCCTCCAACAA…
A5	HAU2223-300	GGGGTCCATGGGTCCTCCAA	TGGAAAGGGGAAACGACAGCC	CGGCACGAGCAGCAGCAGCAGCAACCACAGCAGCAGCAGCAAATGCAGAGGAAAATGATGGGGATAAGTGCAGCTGTAGGTATGGGAAACATGGTCAGGCCTGGGAGCATAGGCAATGCCACTGGTATTGGAGGTGTGAGGGGAATGAGTGGAACAGGAATATCAGCTCCAATGAGGGGTATTTCTGGCATGGGAAATGTGGGTCAAAATCCAATTAATCTTCAAGGTGCAAATATTACCAATGCGTTAACCCAGCAGTTTCGGTCTGGAGCACTATCGTCTCAAGCTGCTCTGATTTCAAAATTTAGGATGGGTCGAGGAAACATGTTAGGCGGTCCTCAATCAAGCATAGCTGGAATGTCTGGACCCAGACAGATGCATCCAGGTTCTGCTAGTCTT…
A5	GhHOX1A-355	CCATATTACCTTCAGGCTTCTCCATTCTTCAC	ACATAACAAAAATAGGTCATTGCTTAAACCTGCAA	AAAGCAATCAAGACAACCACAATATTGCATCAATGAATAGTAATTCTATACATGAGAATATTTCACTCTCCTACATCTAAAATGATTTTTAAATCCAAACTCTCTGAATCCAGCTTGCCCTCCAAAACATGCCTGGTGTCCAAACCATCTGTGCTAACCAAACAAGGAATAGAAACAAACCCACATAACAAAAATAGGTCATTGCTTAAACCTGCAAGTTGTGGGGGAAAGAAAAAAAAAAGAACTATGAGTTTTACAGTTAATGTCTACCTAATCAAGAAGGGTATTTGATCACCCATCTTCACATTGCAAGCTTGTCTTAATGTTTCGTAATGTGCAAGATACTATTGTGTTGACAGATTCCACAGATTCCATGGTTAGTTTGGCAGTCGGGGAGCT…
A5	NAU3935-295	GATTGTGATGAGTGCTTTGG	CATCGGGTTAACGATTCTTC	AACTGGGGACTCGCGCGCCTGCAGGTCGACACTAGTGGATCCAAAGAATTCGGCACGAGGAGCATTACGATTCTTAAGAGTAACTCTGGTTTGAAAAACCTATCTATGGACCCGGGTTCAGCTCCGTGTTCTCCTTCTGGGTCTAGCAATCCTGGGACACCTTTGTCACCGGGGACACCGACTGGGGATTTTAGGAGATTCACGAGAAGGAAATCGCCGGCTGAAGCACTTCAATCGGAAGAACCTAGAAGTCCGACTGTTTACGATTGGTTCTCCCTCTCTCTTTTTTTACTACTTATGAAATTGCAAAAATAAAATTTGTTTGTAACTGTTTAACCAAATTATCTTTGGTAAATTGGTGGTGATGTTTGCAGGATTGTGATGAGTGCTTTGGATCGT…
A5	NAU3212-200	GAAAACAGTAGGAGCGATGG	GGAGTTTGGGAAACCCTATC	CAACACTTCTCTCCTCTCTCAAAACTCCGCGGCGCAGATCCGAGGAGTTTGGGAAACCCTATCTCTCTCTAAATATCAACCGAAAAAAGCTCTCAAAAAACTACCCTTTCTTCCCCCCCCCTCTCTCTCTCTCACTTTCTCTCATTCTCTTTCTTTCCAGCCTTTCTACACTCTTTTTTTCCCCATCGCTCCTACTGTTTTCATCTGCTTCAAGTCATGGCAGGTTTGGCACCGGAAGGATCCCAATTTGATGCTCGCCAATATGATCAGAAAATGACTGAGTTGCTCCAAACTGATGGAGATGATTTTTTCACGAGTTATGATGAAGTTTATGACAGTTTTGATGCAATGGGACTTCAAGAGAATCTTCTGAGGGGTATCTATGCGTATGGTTTTGAG…
A5	NAU1109-205	TGGGAAACCCTATCTCTCTCT	CCATGACTTGAAGCAGATGA	CAACACTTCTCTCCTCTCTCAAAACTCCGCGGCGCAGATCCGAGGAGTTTGGGAAACCCTATCTCTCTCTAAATATCAACCGAAAAAAGCTCTCAAAAAACTACCCTTTCTTCCCCCCCCCTCTCTCTCTCTCACTTTCTCTCATTCTCTTTCTTTCCAGCCTTTCTACACTCTTTTTTTCCCCATCGCTCCTACTGTTTTCATCTGCTTCAAGTCATGGCAGGTTTGGCACCGGAAGGATCCCAATTTGATGCTCGCCAATATGATCAGAAAATGACTGAGTTGCTCCAAACTGATGGAGATGATTTTTTCACGAGTTATGATGAAGTTTATGACAGTTTTGATGCAATGGGACTTCAAGAGAATCTTCTGAGGGGTATCTATGCGTATGGTTTTGAG…
A5	NAU2630-235	CCATGACTTGAAGCAGATGA	GGAGTTTGGGAAACCCTATC	CAACACTTCTCTCCTCTCTCAAAACTCCGCGGCGCAGATCCGAGGAGTTTGGGAAACCCTATCTCTCTCTAAATATCAACCGAAAAAAGCTCTCAAAAAACTACCCTTTCTTCCCCCCCCCTCTCTCTCTCTCACTTTCTCTCATTCTCTTTCTTTCCAGCCTTTCTACACTCTTTTTTTCCCCATCGCTCCTACTGTTTTCATCTGCTTCAAGTCATGGCAGGTTTGGCACCGGAAGGATCCCAATTTGATGCTCGCCAATATGATCAGAAAATGACTGAGTTGCTCCAAACTGATGGAGATGATTTTTTCACGAGTTATGATGAAGTTTATGACAGTTTTGATGCAATGGGACTTCAAGAGAATCTTCTGAGGGGTATCTATGCGTATGGTTTTGAG…
A5	NAU922-210	GGAGTTTGGGAAACCCTATC	CCATGACTTGAAGCAGATGA	CAACACTTCTCTCCTCTCTCAAAACTCCGCGGCGCAGATCCGAGGAGTTTGGGAAACCCTATCTCTCTCTAAATATCAACCGAAAAAAGCTCTCAAAAAACTACCCTTTCTTCCCCCCCCCTCTCTCTCTCTCACTTTCTCTCATTCTCTTTCTTTCCAGCCTTTCTACACTCTTTTTTTCCCCATCGCTCCTACTGTTTTCATCTGCTTCAAGTCATGGCAGGTTTGGCACCGGAAGGATCCCAATTTGATGCTCGCCAATATGATCAGAAAATGACTGAGTTGCTCCAAACTGATGGAGATGATTTTTTCACGAGTTATGATGAAGTTTATGACAGTTTTGATGCAATGGGACTTCAAGAGAATCTTCTGAGGGGTATCTATGCGTATGGTTTTGAG…
A5	GW37-390	GCAGCAATAAGCAGAGGG	TGTCATCATAGCCAGAGCC	GGCACGAGTGGTAAACAAAAATGGATGGTTATTGTAGCAGAAGGGTAATCATGTTTTTGGTGTTTGCATTTGCAGCAATAAGCAGAGGGTATGGACAAGAATCAACCACTCTTGTTCCTGCAATCATCACCTTTGGTGACTCTGTGGTAGATGTGGGCAATAATGACTATCTCCCTACCATCTTCAAGGCTAACTATCCTCCTTATGGACGGGACTTTGCCAACAAAAAGCCTACTGGGAGGTTTTGCAATGGAAAATTAGCCACTGACATCACTGCTGAAACTCTGGGGTTTACAACTTATCCACCAGCTTACCTTAGCCCAGAAGCATCAGGGAAGAACCTTCTGCTTGGAGCCAATTTTGCTTCAGCTGGCTCTGGCTATGATGACAAAGCTGCCA…
A5	NAU1372-255	AGAGAAGTCTCCTCCTCTGA	AGCTTCTCATCAGCAGCATT	GTTGTAAGCAGAGAAGTCTCCTCCTCTGACAAACCCAAACCCAAACCCTGTCAAATCTTCTTCTCACTTTGAAACAGATACTTGTATAAATCCTTACAAGAATCATATATATAGAATCTCTCACTTTATACTTCGTTACTTATTGCAAGAAAATATCAAATTTGGTTCGCTTGTAGAAATTTCCATATGGTTAGTTGGGTTTCTGATTCAAAAGAAAGAAAAAATGCTGCTGATGAGAAGCTTATCTACACCAATCTTAAATTCATGGTTATGTCACTCCAAAGACTGAAGTTCATCACCAAACCCAGATAAACCCATTCTCCAAAGATCCAAATCAATCTATTTATACACCCCAGCTTCCATTGATTACCATAAACATAAACAACAAAAACTACCAAA…
A5	NAU1223-170	CGGGCGATAAAATTCAGA	TTGGCTTCAACAGCTACAAA	CGGGCGATAAAATTCAGTAAAAGTAAAGGAAGACAAGGCAAAGGCAAAGGCAAAGGCAAAGGCAAAGGCAAAGACGGTTTTCGTTTTGGTTTTGCAAAATATATAAAATAGATGAATAAGTAAATGATATATGGAAGCAGAAACAGAAAATACACTGTCTCAGTTTGTAGCTGTTGAAGCCAATCTTTCTTTTTTTTCTTTGTTTCCTTTCTGTTTCAGAGAAGATTCATGGCGGCAACCCCAGATCGTAACCCTGGTGTGCACGCGTGGATTTGCGCGCACATATTCATAGCTTCAAGTTTACCTGTCCTCGAATTTAGCTTTGGTTGGTCAATAATTTGTACTGCCTGTGTTTCTAAGACTCTACTTAGTCACTGAGCATACTGATCATGGATGCAG…
A5	NAU5015-180	CGGGCGATAAAATTCAGTAA	TTGGCTTCAACAGCTACAAA	CGGGCGATAAAATTCAGTAAAAGTAAAGGAAGACAAGGCAAAGGCAAAGGCAAAGGCAAAGGCAAAGGCAAAGACGGTTTTCGTTTTGGTTTTGCAAAATATATAAAATAGATGAATAAGTAAATGATATATGGAAGCAGAAACAGAAAATACACTGTCTCAGTTTGTAGCTGTTGAAGCCAATCTTTCTTTTTTTTCTTTGTTTCCTTTCTGTTTCAGAGAAGATTCATGGCGGCAACCCCAGATCGTAACCCTGGTGTGCACGCGTGGATTTGCGCGCACATATTCATAGCTTCAAGTTTACCTGTCCTCGAATTTAGCTTTGGTTGGTCAATAATTTGTACTGCCTGTGTTTCTAAGACTCTACTTAGTCACTGAGCATACTGATCATGGATGCAG…
A5	NAU2494-215	GTTACCCTTGTTCCCATGAC	AACCACTTTGTTTTGGCATT	CAAAGAATATAGTTAATAATTGTAAATAATAATCTTGAATTGAAACAATACAAATTATATATGATTCACATTGATACATGATGGGCTTCTTTTTGGGTTTAGTAATGGCAATCTATCAAAGCTGGTGTGGAGAAAACAATAACTTGTTGGGGTGCTCCGAATTGGAACTTGGCATCCCTGAGATCATCTTCTGGTGCAGGAAGATTAAGATCCAGAGCTAGGATATTTCTAGGCNNGTTTCCATCACCATTGCCGGACTCAATTGGAATGCTAGTAGTATCAACACTCACGGCAGCTTGATTGCTTGCCGCCGCCCTGTGCCGTCTCATGTGGCCTCCAAGGGCTTGACCAGACAAGAATTCAGAGCCACAGATTGAACACTCGTGAATCTTGTTACCC…
A5	Y149	CAACTGTGAGCGAGGAAT	CGTAGGTGAGGTTAGGGA	GGCACGAGGCCATTTCGTGGTTTAAGGGATTTTTTTCATTCGTTTCTTCTCACGCTCGATTACCTTACAAAAAGAGAAAATGACCAAGTGTTACCCAACTGTGAGCGAGGAATACCAGAAGTCAGTTGAAAAGGCCAAGAGGAAGCTCAGAGGTCTCATCGCTGAGAAGAACTGTGCTCCACTCATGCTCCGTTTAGCGTGGCACTCAGCTGGAACTTTTGATGTTAAGACCAAGACCGGAGGTCCATTCGGAACCATGAAGCATCCTGCTGAGCTCGCACATGCTGCTAACAACGGCCTAGATATCGCCGTCAGACTTCTCGAGCCGATCAAGGAGCAGTTCCCTAACCTCACCTACGCTGACTTCTATCAGCTTGCTGGTGTCGTTGCCGTTGAGAT…
A5	NAU3094-230	TAAAAGCTCAGCCATTAGCC	CCTTTTTAGGCAACCAGTGT	GATCATAGACAAAAAAACCACCAGTATATCATAAATTTGGCAATTAAGACATGAAAAGCAAATTTCTAATATTCAAACCCTTTAAGAGCTCAGCCATTAGCCAAGTTCTTATCCACATTATATATATATATATATATACACACACATCAACTGGTACCATTTTGCTTTCTAATCTGCTCCTGCAATACTTCCTCTCCCATTGCCTAAGCCTCGACCTTTACATCAATCAAGTTTAACACTGCTTGCCTAGAATGGTAGATCTGTTGCCAATATCTCCCTAAGAAGTTGAAGTGTTGATAATAGGATTACTCTATAGGACCCACTTCCGGGGAAATACTTCTGGTTCTGCTTCATTCTCTTCCCCTCGAAGATCCTCACCTCTGCCTCTGGGGGCCGACC…
A5	NAU3269-2100	CGACTTAGCCGCCTATTAAA	TTTATCCTCGAACGACTTCC	ATTCCCTGAGATTTCGTGTCGAGGGCATTTTTTTCTCTCTCTATCCTCGAACGACTTCCACCATAAGCAAGATACGACACGATAAAACCCGTTCATTGTTCTTGTTCATATAATTTAATATTAAAGATTAAAAGTTAAAGACTTCGAAACAAGGATTCAGTTGGGTATCTTATCACCAAATACTGATAGTCTGATACGAAAAAGGGTTTTTAATAGGCGGCTAAGTCGGGTATCAATTTTTGAATTGCCGTGAAATTGCTTCTTGAACTTTGGAATCTGCCTCTTGGTGGTTTGGTTGCATGGCAACCTTTGAGGGTGGCATTTCATTTTCATACCTTTCAAAGCTAGAAAAGGGAAATAAAAACGCCTTTCAATTCGATGATGATTATAGGGATGCTG…
A5	NAU5392-440	TCCCTTTCTCAACTCTCAGG	TCAAACACAGCAGACTGAAGA	CATAACCCCCCATTTGCTTTTTTCACTTAATCAAAACCCCATTTTCCCTTTCTCAACTCTCAGGCATTTGAATGAGCAAATCCCACTTCCCTGATTCAATGGATTCAAGCTAAAAAGAATACAACAAACTCCTCAACTTAATAAATTATTTTCTGTAAGTACCATTTTCCTCACTCTGCCTCTCTCTCTCTCTCTCTATCACACGACCATAATTTACAAGCATTTCTACTTTTGTTTTGTATCACAATACGAATAGAATTTCTTCAGTCTGCTGTGTTTGATAAAAACAAACACTCTCAAAGTTTGACAAATATTTTAAAACCATTTATTGCCCAAACCCCGAAGGTACAAAAAAGAAGGGTGGTTTAAATGCAAACCAGGTTTCAGTTGATACTAATT…
A5	NAU2000-3000	GAAAATGTTCCCCTCTTGTG	CTAAAGGGGACCAAAGCTG	GGGAAGAAGAAAGAAGAAGAAGAAGACTCCTTAAACTATACATATAATCATATATCCAAAAGCTTGATTCCATCTTGCCAAGCTTTTTTCATTTATAATATAAAAAAGGTAGTATTATTTTTACCCTTTCACAAAAAAAGCTTCGAAAATGTTCCCCTCTTGTGTCCACCCACCCTCTCTCTCTCTTGCTTTTTTTTTCCCTTCCTTTTTTTGTTTATTCAATTTGCTTGTGCAAACTAATAAAAGCTCCTTATAGCAAGAAGAAGAGGAAGAAGAAGAGCTACAAACAAGTGGAAAAAACAAAACAAAAAAAAAAAAAAAAAAAAACATGTCGGCCGCCTCGGCCTATGTGCGGCCGCCACCGCGGTGGAGCTCCAGCTTTGGTCCCCTTTAGTGAGG…
A5	Y158	CCGAACGCACCATCAAAG	CAAACGCTAGAAACTACTCGC	CNTTTANCTGGNGCTCNTGCGNNTGCGGTCGACACTAGTGGNTCCAAANATTCGGCACGAGNATTTGCAACCGAAAACCGAATCAAGATCTTCGCAATCTCATCGAGCTACAAAAAAGAAAAATGGATCTCAGAATCATGGGTTTCGATTCTCCGCTCTTGAATACTCTCCAACACATGATGGATCTTTCTGACGATACGGAGAAGATCCCGAACGCACCATCAAAGGTTTACATGCGGGATGCCAAAGCCATGGCTGCAACACCAGCGGACATTAAGGAGTACCCCAAGTCTTACGTGTTCATCGTCGACATGCCGGGGCTGAAATCAGGGGACATCAAGGTCCAAGTGGAGGACGACAATATGCTCTTGATCAGCGGAGAAAGGAAACGAGAGGAAG…
A5	NAU3737-1050	GGATAGCAGCAGGGTTAAAA	TTCCTAGAGAAGCGAAAGGA	GTAAGTTCAAAGATCGAGAGCTAGGTATTTGATATCCAAATCATTCTCTGAAAACCCAAAAGGGGGGTTGGATTCTGTTTCGTCGGAACTATGTCGTCTTGCTCGGAATCTACGGCTATGAAACCGGCTAGGTCACTGGAGAAGCCAAGTTTTGCCCAAACTTGTAATTTGTTGAGTCAGTACTTGAAGGAGAAAGGTAGCTTTGGGGGTTTATCTCTGGGAATGACATGCAACGTTGAAGCTAATGGGACACCAGTGGTGCCGCCTCCGACCATGAATCTGTTCCCTGTCAATGACAAGTCCGATAATGTTTGTGGCCGAAACGGTGGGAATCCTAAGAACTTGGCATCCATGGATTTGTTCCCCCAACAAGCTGGTTTGGCTTCTAAAGATGATAGT…
A5	NAU3828-260	CTCCTGAGCTGAAGAAAAGC	AGGAACCGATTCAAAGCTAA	GGCACGAGCAGCAACAACAGGTTTCATACACAGTGGAGCAGCTTGTAGCCGTCAATCCTTACAATCCCGACATCTTACCTGATCTCGAGAACTACGTTAATGAACAGGTTTCATCACAAACGTATAGCCTGGATGCTAATCTCTGCCTTCTTCGCCTCTACCAGTTTGAGCCTGAGCGTATGAGCACACAAATTGTTGCACGCATTTTGGTTAAGGCTCTCATGGCAATGCCAGCTCCAGATTTCAGCCTCTGTCTCTTTTTAATTCCTGAGCGAGTGCAAATGGAGGAGCAGTTCAAGACACTGATTGTTCTTTCTCACTATCTGGAGACAGGAAGATTTCGTCAGTTCTGGGATGAAGCAGCTAAAAATCGTCATATAGTCGAGGCTGTACCGGGTT…
A5	Y067	TATTTCCGATGCCTTAT	TTACCGCCTTATCTTCT	CAGCATTCAACACAATAATTAATAATCATGTATTCATATGTATAGCAATGGCATATTTCCGATGCCTTATGATTATAAAAAAGAATTTAGTGTAATGGAGAGTTAAGACCCTCTTGAGATGAAAGAGAGTGGAGAGGCTGGTGGCGCTTGGAAGAAGCCAGAGATGGTACCTTCCTGAAGGAAGGCCTTTTATCAAGATGCTCTAGTGTCTTTTTTGCATAAATTTCTTGCAAAAATGGTGAAGCCTTTTCCTTCATCTTCAGAATGATGAAGAAGATAAGGCGGTAACATATAAGGATGACCACCACTGCTGTTAAATCCCACCACTTGGACCGGTCTACCGAAACCCCAAAGTACTTGGTAATGATTTCATCCCCGGTTAGTTTCCGATCCCCTGGT…
A5	NAU3826-950	TGATGACGATGAAGATGAGG	GCCTTCCAATCAAACATCTC	CTTTGGTGGNGGTTATTNGCCTGCGGTCGACACTAGTGGNTCCAANNATTCGGCACGAGGCTGATCTCCTGAACGATCTCAAGATAAACTTCAGAATCTCTCTCGACACCACACCGAGATGCTGGAAAGACTGTCTCCGGATGTCAAGAAGCGTGTGGAAGTCCTCAGAGAGATCCAGGGCCAGCATGATGAGTTAGAGGCTAAGTTTTTTGAGGAGAGAGCAGCACTTGAAGCTAAATACCAGAAACTATATCAGCCCTTATATGCCAAGCGATATGATATTGTGAATGGTGTTGGTGAAGCCAATGGAACTACTGATGAAGCTGCCATGGACCAAGGAGAGGATAAAGCTGCCGAAGAGAAAGGAGTACCTGATTTTTGGCTTAATGCAATGAAATT…
A5	dPL0641-150	CTTCATCGCTTTGATACTCATCAC	CAGTTTCTTCAAAGGACGAGAGA	ATCAGGCAGAGGACGAGACAATGCTTCAGTCCCGTTTTGAATCAAACGGTGGATGTTTGGTGTTGGGGTCTTGAATTGGTACCCAAATCGAAACCCATCGGATGAAACCAAAAGAACCACCGNGTTTTTCCAGTTTCTTCAAAGGACGAGAGAATTTGTTCTCTGCTAAAAGAGGAAAGCAAAAGCGAAGTCCGCCGAAAGAGCAATGCAAGTGATGAGTATCAAAGCGATGAAGATGATGGAAGCGTGGCGGTTTGAAGGGGATGATTTTACCTCCGAGTCTAAAGAAGAATCAGTGTCGAAAGCAAGTAGAGCCGTAGATTGACTTGAGGGATCTTCTTCTTGGGTCGGTATTGGAATCGGCTTTGTTTGAGCCAATGAATCGGAACCCATGATCTC…
A5	NAU2865-710	TCACAGTCACTCCTCAATGG	ACACCACCAGCTTTTCAACT	CTAAACATAGATCCTCCACCTTTAGTGGACTAAGCCAACACCGTCACTTCGATTGCTCCATCTTTCCCCATGACTTCTAGTAATTGTTATTCATCTCTTTATCCTTTTCCTATTGACCTAAACGAAGATGATCAACACCAACACCACCAGCTTTTCAACTTAATATCTCAACCTTCTTCTTCTTCATCATCATCATCTTCTTCTTCGTCGCCTTCTACTTCACTTACTTGTCCTTTTTCCTTCAGCCCAACTGTTCAACACCAGCAAGCAGCTTTCTATCAGAGCCTACCCCAGCAGTTCCATGATGATCAACAAGATCAGGAAAAAATACATGTTCCACAAGATGGACCATTGAGGAGTGACTGTGAGCTCAGGTTATCTATATGGAAAAAGGAAGAA…
A5	dPL0397-230	CTTTCCTTTCCGCATGTAGTAGTT	ATCTATAGAGATGCTTTCAAGCGG	AAACCTTCTTCCTTCCCCTCAGTCCCCACTCATCACAATCCAAATCTCCTCCCCGGCGCACGATAGCTCGTAGACGTACCTTCTTTTTTCTTCTTTACGTTTTTATTTATTTATAAATAACTGGAAGCTCTGTCTCTTTTTTCGCGAAATTTCTGTACCTTACAGTAAAAGTGTCATCAAAATTCTTGGACGATTACATACGGCAGATCTATCAAATCATCTTAAGCAAGTACGATCTTTACAAATATACGCAAGTTTGAGCGATAGAAGGCCGGAGCTGGCTGCTCTAGTTTGGGATGTGGGGTCGTCACCGTGAAGCATTCTCAATGTACAAGAGGATGCCATCAAGAGATCATTCAACTCTAGTTGATGATGTAGAAGAGAATTCAGCTCTCTTAC…
A5	NAU3405-210	AATAGCAAAGCCTTCAGTGC	GAAGTGCAAAAACCGTACCT	GGCACGAGCTGAGTTGAGACTCGGTTTGCCCGGGTCCGAGTCACCGGAGAGGGAGGATCATGACCAAAACGTGCTTTCACTGAAGAGTTTTGTGTCAGGGGCAAAAAGAGGTTTTTCTGACGCACTCGACGGTGGCGGTAATTGGGTTTTCTCCGGCGGCAGTGGTGGAGGAACTGAAGGGTTGTTTTCTCCTAGACGTGGCGGTAAAAATAATGGAGGAAAAGATCTTTCTGGGTCGGATTCGGGTTCGGTTTTGAAAGATGGAGCAGCTCAGAAGCCATCGGTGGTTCAAGAGAAGAAGCCTCAGGTAGCTGCTACCAGTAGCCATGGAAATGGGAATATTGCTCCAGCTTCAAAGGCACAGGTAGTTGGATGGCCACCAATTCGGTCTTTCCGAAA…
A5	NAU4034-180	CGACGGAAAGGGTTATCTTA	ACGCCCTTCATTCAAACAC	TCACCTTCATCATCATCATCGTCGTCGCCCTCTTCTTCTTCTTCTTCTTCTTCTTCTGATCTTTTCCTTTCTCTCAGAAACCCAGGACACGCCCTTCATTCAAACACGGGGAGAGAGAGAGGGGAGAGAGAGGGAGAGAGAAGAAAGAGACGAAAGCTTCCATTGCTAAATTCTAGGGCTTATTTCTCTTTTTTCTCGTGTTTGTCTGTGTTTGGTCGATCAATTGATTGATTTTTCTGTTTGGCTAGTAAGATAACCCTTTCCGTCGAAGAGGATCGCAGAGAGGGAAGAGGAACACAATAAATTAGACGGTAGAATGTCAGCATTGCACTCTGCCGATTCGTTTCTCTTATCTCTCAGCAGAGCATTTTGTAGTCCTCTTGCTGTTTTTATTCAAAT…
A5	NAU3607-200	GATCGACCAAACACAGACAA	TTCATCATCATCATCGTCGT	TCACCTTCATCATCATCATCGTCGTCGCCCTCTTCTTCTTCTTCTTCTTCTTCTTCTGATCTTTTCCTTTCTCTCAGAAACCCAGGACACGCCCTTCATTCAAACACGGGGAGAGAGAGAGGGGAGAGAGAGGGAGAGAGAAGAAAGAGACGAAAGCTTCCATTGCTAAATTCTAGGGCTTATTTCTCTTTTTTCTCGTGTTTGTCTGTGTTTGGTCGATCAATTGATTGATTTTTCTGTTTGGCTAGTAAGATAACCCTTTCCGTCGAAGAGGATCGCAGAGAGGGAAGAGGAACACAATAAATTAGACGGTAGAATGTCAGCATTGCACTCTGCCGATTCGTTTCTCTTATCTCTCAGCAGAGCATTTTGTAGTCCTCTTGCTGTTTTTATTCAAAT…
A5	NAU7067-110	AGTTTCATAAAAGGGAAAGT	ATGGCCTTATGAATCTTATC	GTTTTGGGAGAGTTGTAGTTTCATAAAAGGGAAAGTGAAAGGAAAACCAGGAGGAAAAGAGAAAGTTTTCTAGTGATCATCATCATCTTCTTCTTCTTCTTCTTCTTTAGATAAGATTCATAAGGCCATGAACCGAGGTGTGTTGCAGAGCTCACCGGTGCAGCAACTGATGGCCGGAAACCCTAACTGGTGGAACATCAACACCATGCGCCCACCAACTCATCATCACCAACAAGCGGCGGCGGTGGCGGCAGCACCTTCTCCTTTCTTGCATCCTCCTCCCACTACTTTCTTCTCTCACACACCCACTTCTTCTTCTTCGTCTTCTTCATCTTCTTCACTTCCCGTTCCTTCTTGGCATGATAATAACCAGGAGCTTCCTGAGTCATGGAATCAACT…
A5	NAU3245-230	CTTGCAATTCCAAAGCATTA	AGGTTGGCGAGAACTTACTG	CCTTTCTGGCCAATTCTGCAATATATCTATATATCAATTATGGCGCTAATCAAATTTCATTTAACAAAAGGGATTCATGCAATCCCCATAAACACCTTGCAATTCCAAAGCATTAAAGGTATCATACTGCTCTATTTTTTTATTACATCATCATTATAATATTAAAACATGGAGCTGGAGCTGGAGCTGGAGCTGGTATAACTGTTACCAGTCCCCCTTTCTCCCCGTCGCTGGTTGTCATTCGGCCCAAAAAAAAAACTCAAAAGGGGGGCACTTGTACCCGAAATTGCGTCCAGAAAGTTCTCCCCAACCTCCCTCTTGCAAAGAGGGCAGGAAGCATTGATCTTAAGCCATTTGTCAACACATTCCTTGGGCATGAAATGAAAACATGGCAACTCC…
A5	NAU3450-470	AGGCAGTTCACACAAACCTT	CACAACTGGATTGGTGAAGA	GCAATTCTTTTTAATTACAGAATACAACAATTAAACGGATGGGGCACAACAACTACTACCCTATATATATATATATATATATATATTACCTACCTGTCTGTCTGTCTGTCTATCAAATACTGCTATATCCTAAAAAGCAAAAATAATCCATGGTGAGCATTGTCAGGCAGTTCACACAAACCTTACAAAAATAAACCAAAACAAAAAAACAATTTTTCCAAGTTTCTCATTTCAAATTTTTATCCCGAGCCAAACCAACCTGGTACACCACATGGCTTCACCTATTACAAAAGTCACTGCCATCACCACATCATCTTTTTTCGTCTCGTCTCTTTTCTTTCTTTTTCTTTTCTTTTCTTTTCCCTTTTTTTCTTTCCTATTAACCAAAGGGTCTTCACC…
A5	Y064	CATGATAAACATAGACAATCTATT	ACTAATGTTTTCCATCGCT	TCCGGGAAAAAGGAAAAAAAGAGGCAGAAATTGAGAGAAGTTGATTCAAACAGAAAGGGTGATGGAACTGAGCATTCAGAAAATAGAAGCCTTGATTAGGCTAAGTACGATAGTGATGTTGGTTTTAACAGCTTGTTTAATTGGGTTGGATTCTCAAACAAAGGTCATCTTCTACGTTCAAAAGAAAGCTTCTTTCAAGGATTTGCGTGCTCTTGTTGGATTGCTGTATATCACTTCATTGGCTGCTGCTTATAATCTACTTCAACTATGCTGTTCTTCATTCTCAGCTTCTTACAAAGGATCCTCGCTGCAATCTTACGCATATCTGGCTTGGCTTCGTTATATTTTGGATCAGGCAGTAGTGTACGCAGTGTTTGCGGGAAACCTAGCGGCTTTGGA…
A5	NAU1137-215	AGGCAGTTCACACAAACCTT	CCCTTTGGTTAATAGGGAAGA	GCAATTCTTTTTAATTACAGAATACAACAATTAAACGGATGGGGCACAACAACTACTACCCTATATATATATATATATATATATATTACCTACCTGTCTGTCTGTCTGTCTATCAAATACTGCTATATCCTAAAAAGCAAAAATAATCCATGGTGAGCATTGTCAGGCAGTTCACACAAACCTTACAAAAATAAACCAAAACAAAAAAACAATTTTTCCAAGTTTCTCATTTCAAATTTTTATCCCGAGCCAAACCAACCTGGTACACCACATGGCTTCACCTATTACAAAAGTCACTGCCATCACCACATCATCTTTTTTCGTCTCGTCTCTTTTCTTTCTTTTTCTTTTCTTTTCTTTTCCCTTTTTTTCTTTCCTATTAACCAAAGGGTCTTCACC…
A5	Y073	TTCATGGAAAGCCCCTCT	GGTCTTCAATGCCTAAATCTG	GGCACGAGGAGAGTCTCGATTTTTAACATATCTATTTATGGTGGTTGAAAATTAGGGAGGGAAAGTTAGTGTTAGGCGAATCAATATGAAATCGCCGGCGTCAGCTTCATGGAAAGCCCCTCTAAAGTTCAGGATGCCAACAGCTGAAAATTTAATACCCATTAGGCTTGACATAGAAGTCGATGGACAGCGCTATAAAGATGCTTTCACTTGGAACCCTTATGATCCGGATTCAGAGGTGGTGATGTTTGCAAAAAGGACTGTAAAAGACTTGAAGCTTGCCCCTGGTTTCCTTCCGCAAATTGTTCAATCCATTCAGTCACAGCTTGCCACCTTTCGATCATATGAAGGTCAAGACATGTATGTTGGTGACAAGATCATTCCAATTAAGCTTGATCT…
A5	NAU1605-250	AGGCAGTTCACACAAACCTT	ACGAGAAGACCCTTTGGTTA	GCAATTCTTTTTAATTACAGAATACAACAATTAAACGGATGGGGCACAACAACTACTACCCTATATATATATATATATATATATATTACCTACCTGTCTGTCTGTCTGTCTATCAAATACTGCTATATCCTAAAAAGCAAAAATAATCCATGGTGAGCATTGTCAGGCAGTTCACACAAACCTTACAAAAATAAACCAAAACAAAAAAACAATTTTTCCAAGTTTCTCATTTCAAATTTTTATCCCGAGCCAAACCAACCTGGTACACCACATGGCTTCACCTATTACAAAAGTCACTGCCATCACCACATCATCTTTTTTCGTCTCGTCTCTTTTCTTTCTTTTTCTTTTCTTTTCTTTTCCCTTTTTTTCTTTCCTATTAACCAAAGGGTCTTCACC…
A5	AC245649.1_02			ATGAATTATGAGAACTACGACCCTATTTTCCCCGACCAACCAGTTGTTGACCAATACCTTCCCATTTGGGCTAGCCTGTCAGCCTTTAGGTCCAAGCCAGCTTTCATTTGGTCCGAAGATGGCACGACCAATGTAAGCAATGGCTCAACACTTACCTATGCTCAGCTCAATGATTCAGTGCAGTCCATTTCTATCCAGCTGCTGCACTCATTACAAAGAGGCGACACTGTAATCATTTTATGCACGCCTGGGCTAGAGCTGGTTGAGATTATTTTTGGGTGTCAAAGAGCCGGCCTTTTGAGCGTGCCCATATTCCCACCTGACCCTTCTTTTTCCAAACAAAACCATCACCACCTGCTCAGAGCTCTCTCCCAGACAAAGCCTAAAGCTGCCATTGCT…
A5	AC245649.1_03			ATGTGCGCAAAGATAGCTCGCACGGGAAGCCCGCGGGAGGGAGCTCGTGTAAGCCTCATAGGAATGAGGTCGCAAGAGGATAGCTCGTGTAAGCCTCACAGGGGTGTGAGGTCTGTTGGGAGAGTCAACCCTAGGGTCAGAAAGGACCGTGTGCTCCGCAGGCAAGCGTCCAAAAAGCTGAAGGAGGCCTAG
A5	AC245649.1_04			ATGGAAGTGAGAGGCCAAGAACATGATATTAAAACGCCAGGGTCTTCAGCCTTTGGTCTTCACTCGCCTGGAGTAGAGAGAAGAAAAGATGGGAACCATAATGGTACGGCCGTTCTCACGTGCACTCAAACCCTAGATCATGTTCATCATCTCCAGAGGCAGCAATCACTCGGTCAAGGGAGATCCCCACATCCGGATCGAGTCGCTGCCGCCACTGGTGCTGCAGCTGTTGCACCCATTTCAGTAGGTTCAAACGCAAAGCCGTCCAGCTTCGTCAGATACCGAGAGTGTCTCAAGAACCATGCCGCCAGCATCGGCGGGAATGTGTACGATGGCTGCGGCGAGTTCATGCCTAGTGGTGAAGAAGGAACACTCGAGGCCTTGAAATGTGCTGCCTGT…
A5	AC245649.1_05			ATGGCAAAGATGGCTTTAGTAGTACTTGTTTTCTCATTGATGGCGGCTCGTTCACTCCGGTCTGTGGTAGCCGATGACGTACTTTCCCCAGAACAAATAGACAAGGCTACTACATCAGGGTTTAAAGAAGCCACCAAGAGCGTGTCAAGTACCGCAGGAAATGCCCCGGACCATGTGAAGAGACCGCCTCTCGCCATTGACTGA
A5	AC245649.1_06			ATGGCCTCAGGTTCGAGCTGGACACCAAAGCAAAACAAGTTGTTCGAGAATGCTTTAGTTATCTACGACAAAGATACCCCAGACCGCTGGCACAATCTAGCCAGGGCAGTTGGAGGGAAAACCGTGGAGGAAGTGAAGCTACATTACCAGAACCTTGTCGAAGACATCCAACAGATTGAGTCTGGCCAAGTGCCCTTACCTCCTTACAAGAAAGCTGGAGGGAACAAAGGATACAATTTCACGGATGGAGAACAAAGAATGAGGAATCTGAGGCTTCAGTGA
A5	AC245649.1_07			ATGGATCGTGAGACACTTGATAGTTTGTCACACTCCATAGTAAAACGGCGTTGCAGAACGAATAAACAGAACGATCATGGAAAAGGCCGAAACAGCCTCTACTGCATTGTTTTTTTTATCAATCGATCTCCATCCATTACCATTGAGAAAAAGACTTCACAAGAGGTATGGTCTGGTAATCATGTTGACTATTCTGATTTAAAGATCTTTGGGTGTCCTGTAAAAGTTATGATTAACAGAGATATTGTTTTTGATGAAACTGCTATGCTACCTAACTTATCTCTTAAAGACTCTTCCAATAAAGAAAATCAAAAGCAGGTTGAGCATCAGATTAATCCAGAATCTACAACAGAGTCGACTCCTCAAGCCAGTACAAAAATTCAAAATAGAGTTACTTCT…
A5	AC245649.1_08			ATGGAGGTTCAGTATGATAAGGAAGATCTAGGGTTGATTCTACTTTATTCGTTGCCCTTGTCTTATTTAACCTTTAGAGATACGATTTTATATAGCCACGAGTCTCTCACAGTTGATGAGGTTTATGATTCTTTAACCTCGTATGATAAGATGAAGTATCTTGTGGTTAAAACTGACTCTCAAGGAGAGGGTCTCATTGTTCGTGGGAGAAAAGATCAGAATACTGATCATGATCGTGGAAGGACACAGGAACGAAATCCTCACGGTAAATATAAAGATTGGCTAACTCAGCATGATGCAGTAGTAAATTGTAGAAAAAAATATATTGTGTTGAAGTATCAGAATGGAGAATTACTTCGGGTTAAATCTGATCAAACAGAGGAATTATCTAATGAGATT…
A5	AC245649.1_09			ATGAAGGACTTGTTGTTTGTGAAGGCTTTGCATCTTCCGGTCTTTACTACTCAAAAACCCGATTCGAAAAGTGATGAAGAATGGGAATTTGAGCATCAACAAGTGTGTGGCTTTATTCGGCAATTTGTTGAAGAAAATGTTTACAATCACATTGATCAGGAGACACATGCTCGAACATTGTGGGAGAAGCTTGAAAGCTTGTATGCTTCGAGGTCGGGCAATAACAAGTTATTTTTGCTGAAGAAAATGATGGCGCTGAAATATAAAGAAGGAATGTCTATAGCTGACCATGTTAGTGAATTTCAGAGTATGATGAATCAGTTGCTTGGTATGGGTGTCAAATTTGATGACGAGATTTTAGGACTTTGGTTGCTTGCTACTCTACCAGACTCTTGGGAG…
A5	AC245649.1_10			ATGGAGAGTATGCCTTGGTCATTTAAGAGGCATCTTATTATTTTTCATCGGTTGGGGCAAGGTGAAGATCCGTTACAAGTCCCTTTAGTTTATACAGATTTCTGGGTTCATGTTCACAATCTCCCGATTGGGAAGAAGCAACTGACATTGGATCAGAGACGGGAGTATGAAAGGTTAACATTATTTTGTTTTTTGTGCGGGAAGTTAGGCCATGGAGAGGGTTTCTGTCCGTTGAGGATGACAATCGGAGTACATGTAGTAGAGTTTGGTTGGGATGCTTCCTTGAGGGCACCATCAAGAAGGGAGGTGATGATGAGTAGAAAGTGGCTCCATGAGAATTGTTCGGGCATTAACCAAGCAGGTGGCAACTCGTTTGACATGGATGTGGATGAGCATGGT…
A5	AC245649.1_11			ATGGAAGTAGTGCAAGTGCTTCACATGAACAAAGGGAATGGCGATACTAGTTATGCAAAGAACTCCACTGTTCTGATAGCATGGGAATCGCAGACTTGGGTTGCTCCACGACCCAACACCTTGTCGGTTATCTCGCAGATAATGGACATAGTACGAGCGACGAGCGGTCACCTCAGGCGCCGGGTGCCGGAGTTTAGGCTTTTCTTTAACGACCTTTATAGCAACGATTTCAATTCCTTATTCATGTTGTTACCGGCATTCTACAAGATGCTGAAAGAAGAGAAGGGTATTGGATTGGCACCCTCCCAGTGCTTCATATCGGGTGTCCCAGGTTCTTTCTATGGCAGATTGTTCCCTAGCAACAGCCTCCACTTCGTCTACTCTTTTTCCAGTCTCCAT…
A5	AC245649.1_12			ATGCCTTCCTTTGAATTTGATAATGTTAAGGCAGAGAAGCAAGATGCTTTGTGGAGATACAAGATGGAGAGGAAGTTGAGGATGGGTCTTAGCTTCATCGGGTTTCTCTTGGTTTTGTTTTTGCTGTCGTGGCCCTTGTTCCCAACTTTGATTCCTGACACCGTCGAGGTTGCCGGAGATTTTCTCCGATATTTAGTTTCCACTTTTAATAAGCCGCTCTTCACTTTTGTCCTCCTAAACATCATCATCCTCGCTGTTTTTGTTTTGTCTACCCAAAACCAGACCCAGAAACTAACCACCACTCCCGACATCTACGACGAGTACGTTAGCTCTCGCCGGTGTATGCAAACATCGGCAGTCTCCACCTCCGCTCCTGTCACGGAAGAGACCACGGTGGAC…
A5	AC245649.1_13			ATGGCGCTAACTCTCCCCAACACATTTCTCCAAATCAAGCCTTCTCCTCCCCCTTCACTCCCTCCCAGAAAGGTGGTGACTGCAAGGGGAGGGGGCTATAGGCCGCAAGTTACTTGCCGGAAGAAGGACATCCACCCGGAATTCCACGAGGATGCTAAAGTCTACTGCAATGGAGAATTGGTGATGACAACAGGTGGGACGCAGAAGGAGTACGTGGTGGATGTTTGGTCGGGGAACCATCCTTTTTACCTCGGGAACAGGTCGGCCGTCCTTGTGGACGCTGACCAGGTCGAGAAGTTCCGTAAGAAGTTCGGGCAGTTGTCTGAGATTATGGAGATTCCGGTGCTTAAGGGTGAGATTATTTTGCCCACTAAGCGTAAGGCTGGTAAAGGCGGCAAG…
A5	AC245649.1_14			ATGGAGGCACTGTTTTCTGGGGTGAGACTATCAGAGGAGGTCGGGATTTTGGAACACAGTTATGGAAGAGTTGGAGAGCTGAAAATGGTGTCAAAAAAGCTAAACCGGGCGTTGCTTACTCTGTTATCACCCCCAGAAATTAACAAGGAGACTATGAAATTTGAGACACCAAAGTTTGAGGCTCCACAAGCAGACCCAAAGAATGTGGCTTCCATCATACTCGGCGGCGGTGCTGGGACGCGCCTCTTCCCTCTTACTAGCCAAAGAGCCAAGCCAGCCGTTCCAATTGGAGGGTGTTACAGGCTGATTGATATTCCAATGAGCAACTGTATCAACAGTGGGATAAAGAAGATATTTATCTTAACTCAGTTTAACTCCTTCTCCCTCAATCGTCACTTA…
A5	AC245649.1_15			ATGTTGCATGGAAGTCCTTTCTATGCAAATGGGTTCAATGCTTATTGGCTCATGTACATGGCCGCTGATTCATCTCAGAGAAGCAAAGTCTCATCTGCGTTTCAACAAGCTAAAGAGCACGGTCTCACCATAGCCAGAACTTGGGCTTTCAGTGATGGTGGAGACAGGCCTCTTCAGTACTCGCCTGGCTCCTACAATGAACAAATGTTCCAGGGATTGGATTTTGTAGTATCTGAGGCCAAGAGATATGGGATTAAGCTGGTTTTAAGCTTCGCGAATAACTATGATCAATTTGGAGGGAAGAAACAGTATGTGAGCTGGGCAAGAAATGAAGGACAATCCATTGGCTCTGATGATGATTTCTTTACCAACTCTGTTGTTAAAGAATACTACAAGAAC…
A5	AC245649.1_16			ATGGGGTCGTCAGTCACCGAAGGCGAGATCGTGTGCGTAACAGGCGGCTCTGGGTTCATTGGTTCATGGCTCATCAAGCTGCTCTTGGAACGCGGTTATGTCGTCCGAGCCACTGTGCGCGACCCTGACAACTCGAAGAAGGTGAAGCATTTACTGGAGCTACCTAAAGCAGAGACGCACTTGACTCTTTGGAAAGCAGATTTAGCTGAAGAGGGAAGCTTTGATGATGCAATTCAAGGTTGTACGGGTGTGTTCCACGTGGCCACGCCTATGGACTTCGAGTCCGAGGACCCTGAGAATGAAGTCATAAAACCAACAATCAATGGAGTGCTAAGCATCATGAAAGCTTGCGCCAAAGCCAAAACTGTTAGAAGGTTAGTGTTCACATCATCAGCTGGA…
A5	AC245649.1_17			ATGGCGGCGATTTCTGGCCACTGCACATTCCGGTCACACCAATTCCCTCTCTCTTTCACCGTCCCCGTCGCCTCCTCTTCCTCTTTCTACGGCGAAGCTCTGCGATCTTCCAGCGTTTCCCTCGCTTCTCCTCCGTCTGTCCACCGATCCCTTATATCTTGTCAGGCCTCCTCCGCCGCGTCACCACCTTCTTCCTCCGTCAATGGGACAGCAAAAGGGGGGATGAAGGATTTTTTGCATATTAGCGACTTTGATAAAGCCACCATAATGAAGATATTAGACAGGGCCGCAGAGGTCAAGGCACAGCTAAAATCAGGAGATAGGTCCTTTGCTCCATTTAAGGGGAAGACTATGGCTATGATTTTTGCAAAGCCATCAATGAGGACACGGGTTTCATTT…
A5	AC245649.1_18			ATGTCAGTGAAGAGGGTGAAGCTTAACCGCAGGTCAGCACTAGGGAGATGCATAGGGAAGCCAATGATTAACCAAAGCAGCCCCCGGACGGAAATCAGACAAAACCATTCAAGCAAGCTTAACATGGCCGAAAGTGGGAGCAGAAGAGTGCCATATCGTGGACCTTCAACATCTGCTTGCAGTGCGGGGGAGTCTTCGAGGCAGACACTACCTAAAGTTATGGGAGCAGAAACATTGTTAAAGAATGGGGAGGCTAGGGTTCAGCTTGACCCTAAGGTTCCTCTCATACTGGGACTCCAACCAGCTGCCCTCATCGATCACGTGGCTCGGGTCGACGGGTCCTTGTTCGATCAAATTCCCGGTGAACGTGGTGGCTCTATTCCGGTGGCGGTGGAGGAG…
A5	AC245649.1_19			ATGGAGAAAACGGTCGGTGTAGGAGCTTCAACATCGTCCATGTGGACAAGACCGACAATTGCAAATGCAAGATTGGCCGTGGAGATCTTTGATGGCACGGGCCATTTTGGTATGTGGCAAAGTGAGGTTCTAGATGCCCTTTTTCAGCAGGGTCTAGACATTGCCATTGATGAAGAAAAACCAGATGATGTACAGGAGAAAGATTGGAAGGCGATCAATCGGTTGGCATGTGGCACAATTCGATCATGCCTTTCTCGAGAGCAGAGGTATGCTTTTTCAAAGGAGACTTCTGCAAATAAGTTGTGGGTGGCACTTGAAGAAAATTTTTTGAAGAAAAACAGTCAAAATAAGCTCCACTTGAAGAAAAGACTGTTTCGCTTCACATACGTCCCAAGTACC…
A5	AC245649.1_20			ATGGTTTTGAGGTCTAATTTCTGGCTATTTGAAATTCTTCCAGCAACAATCCAAAGGAATCGATCACTTACCAAGGAAGAGATTGAAGCTTACTGGAAATCAAAGAAGAAAACTGAGGAAGATCATCTTAAGGCTATTTATAGTCCATCAGATAGCTCCAACCAGCTGGAAATTCCATCTCAGGGCTATGGAAGGAGCATTATGAGATCAAGCTCCATGCCTTCACCTCATACAGAACAGGGTTTCCTTCACATGGACGCCGAAACAAGCCTGGAGGATATCGTAAAGAAAAATGGGTGGTGGACACGAAGCAATTGGGCATTCTTGAATGAACCTTCCGTTCTTGATGGCCCTACTAATAGTTACACATCGCAGTTCCACATTGCCAACCTTGCTGCT…
A5	AC245649.1_21			ATGGCTCCAGCATATTCTAGCTACCTTTGCATGTTTGTAATGGCTTTATTCATGTTCGTGTTGGCAAGTTCTCGTGTAGATGCTTTGGTAACTTCTACCGCCATACTTGTAAGAGTCGACCAATCGGGAAAAGGAGACTACAAGAAGATACAAGACGCCATTGATGCAGTGCCATCCGATAACAAAGAGCCTGTTTTCATATTAGTTAAGCCTGGCATCTATCAAGAAAAGATTGTTGTCCCTGCTGACAAGCCCTTCATTACCATAAGTGGCTTAAAAGCAAATGGCACGATAATAACTTGGAATGATGGTGGGGAGATATTTGAATCTCCTACATTCACTGTGTTGGCTTCAGATTTTGTTGCCCGATATCTTACTATTCAGAATACATTCGGGGCC…
A5	AC245649.1_22			ATGCCGTTGAAAAGCTTTGTTCGGGAGATAGGAAACATGTCAAAGAAATTTACCAAGAAGGAAAAACATGAATGTAGGAGGGGAGGAGCCTATATTGCTCCCGATTCTTCACCATTATCATCAACAGCTGGTTCTTCAACTGCATTAACGGAACACGGACGATGGGCTAATTTACCTCCTGAATTACTTTTAGATATAATTCAAAGAGTGGAAGCAAGGGAAACGTGTTGGCCTGGAAGGGGAGATGTGGTTGCTTGTGCTTCTGTTTGCAGATCCTGGAGACAAATCACTAAAGAGGTTGTTAAACCCCTGAACAATGTGGCTTCTAACTTTCCCCATCTCTTTAAGCAGCCTGGATCAAGGGATACTCCGATTGAATGCTTTATTCAGAGGGAAAAG…
A5	AC245649.1_23			ATGGCATCCTCTATTACGCTTTCACGTGATTCTAACTCCTACTGGACTCCAAAGCAAAACAAGCTATTTGAAAGGGCACTTGCAGTATATGACAAGGACACCCCAGACCGCTGGCAAAAGGTGGCTGCAGCTGTGGGCGAGAAATCAGTCGAGGAAGTAAGAAGGCATTATGAGATCCTAGTGAGGGATCTCATGTATATAGAATCTGGTCAAATCCCTATACCCAATTACAAAAGCACTGGGAGTAACAGAAGATGA
A5	AC245649.1_24			ATGGCAAAGATGGCTTTAGTAGTACTTGTTTTCTCATTGATGGCGGCTCGTTCACTCCGGTCTGTGGTAGCCGATGACGTACTTTCCCCAGAACAAATAGACAAGGCTACTACATCAGGGTTTAAAGAAGCCACCAAGAGCGTGTCAAGTACCGCAGGAAATGCCCCGGACCATGTGAAGAGACCGCCTCTCGCCATTGACTGA
A5	AC245649.1_25			ATGGAAGTGAGAGGCCAAGAACATGATATTAAAACGCCAGGGTCTTCAGCCTTTGGTCTTCACTCGCCTGGAGTAGAGAGAAGAAAAGATGGGAACCATAATGGTACGGCCGTTCTCACGTGCACTCAAACCCTAGATCATGTTCATCATCTCCAGAGGCAGCAATCACTCGGTCAAGGGAGATCCCCACATCCGGATCGAGTCGCTGCCGCCACTGGTGCTGCAGCTGTTGCACCCATTTCAGTAGGTTCAAACGCAAAGCCGTCCAGCTTCGTCAGATACCGAGAGTGTCTCAAGAACCATGCCGCCAGCATCGGCGGGAATGTGTACGATGGCTGCGGCGAGTTCATGCCTAGTGGTGAAGAAGGAACACTCGAGGCCTTGAAATGTGCTGCCTGT…
A5	AC245649.1_26			ATGTGCGCAAAGATAGCTCGCACGGGAAGCCCGCGGGAGGGAGCTCGTGTAAGCCTCATAGGAATGAGGTCGCAAGAGGATAGCTCGTGTAAGCCTCACAGGGGTGTGAGGTCTGTTGGGAGAGTCAACCCTAGGGTCAGAAAGGACCGTGTGCTCCGCAGGCAAGCGTCCAAAAAGCTGAAGGAGGCCTAG
A5	AC245649.1_27			ATGAATTATGAGAACTACGACCCTATTTTCCCCGACCAACCAGTTGTTGACCAATACCTTCCCATTTGGGCTAGCCTGTCAGCCTTTAGGTCCAAGCCAGCTTTCATTTGGTCCGAAGATGGCACGACCAATGTAAGCAATGGCTCAACACTTACCTATGCTCAGCTCAATGATTCAGTGCAGTCCATTTCTATCCAGCTGCTGCACTCATTACAAAGAGGCGACACTGTAATCATTTTATGCACGCCTGGGCTAGAGCTGGTTGAGATTATTTTTGGGTGTCAAAGAGCCGGCCTTTTGAGCGTGCCCATATTCCCACCTGACCCTTCTTTTTCCAAACAAAACCATCACCACCTGCTCAGAGCTCTCTCCCAGACAAAGCCTAAAGCTGCCATTGCT…
A5	AC245649.1_28			ATGAACCAAGGGGGCGTAGCCACCACGAACGGTGGCTCGGGAAGCGGCTCAGTCGGCGTTCAGATCCATCAATCCCGAAGGCTCCCGGATTTCCTTCAAAGCGTTAATCTCAAGTACGTAAAACTAGGCTATCACTATTTAATTTCCAATCTTTTGACCCTGTGTTTTATTCCTCTCATCGCGGTGATCTCAATCGAAGCTTCTCAAATGAATCTCGATGATTTACGCCAGTTATGGGTTCACCTCCAGTACAACCTGGCTAGCATAATCATTTGTTCTGCTATCTTAGTCTTTGGGTTAACAGTCTACATCATGACTCGACCCAGACCCGTTTACCTTGTTGACTATTCTTGCTACCGTGCTCCCGACCATCTTAAGGCTCCCTATGGTCGTTTCATG…
A5	AC245649.1_29			ATGTCTGGGACATGGCGTTGGCACCGAGATGAGAGGTCCCCCGTAAGACCATGTCTGGGACATGGCATGGGCACCGATAGGAGAACATCCCATTATTGCAAAGTTGCTTCAGGGATCCTAAAGAAGTCGGAGATCGTCTACACTATCAAGAACAACTGCTCGGTAAAATTTACGGAATTAAATTTCGAGTCCCGTACCTCGATTTATAATCAATTTAGTAACTGCTGCGCGATTGGACAGGAATTAAAAATAATTAAAAAGGCTAAAATAGCCAAAAATTTGATCATCTTCTCCATGGTGAACGAAATCAGCAAGGGGGAAGCCATATTTAGGGTTTTCAAGCTTCCAAGCTCCACGATCAAGAAAGAAGTGGAATTAACCTTGATCAGAGAAAAGAAA…
A6	NAU3677-165	TGATACAATCAGCCAAACACA	GGCATTTGCAGGTTTTATTT	CATCAGAGGACGGTAAAGAGACGACCAATAATGAGGCTCCTGAGAGTAATCCTCAATATACTACGGTTTATGTCGGCAATCTTGCTCCAGAGGTCACTCAAGTAGAACTCCACTATCACTTCCATGCTCTTGGTGCTGGGGTGATTGAGGAGGTCCGTGTCCAGCGTGATAAAGGCTTTGGCTTTGTGAGATACGGTACTCATGCTGAGGCAGCTTTGGCTATTCAACTGGGGAACACACACTCATTTCTATGTGGCAAGCAAATTAAGTGTTCTTGGGGCAGCAAGCCTACACCACCTGGGACAAGTTCAAACCCCCTTCCCCCACCTGCTGCCACACCTTTAGCCGGTCTTTCTGCCACTGACCTTTTAGCTTACGAGCGACAACTAGCCATGAACA…
A6	InDel098-700	TGCGTGTATATTCCCTTGCT	CTGGCCTCCGTACCTGTAAA	GGCACGAGCTCTTCCGAAATAGAGCCAATCTTTTAGCCCTCCCTTCTCTTAAACACAACAGAACCCTTAACCCTTTCCATTAGGGTTTGGTTCAGCACACAGCCGCCGAACCACTACCTATACGATGGCCGACAATGAGCAAATGGCATCTAGATCTCGCCCACAGAAGCCACGCCCATGGAGATTAGGGAGCAAAATGAAATTCAAAAGAGGAAGAAACGAAAACACAACACCATTTGATCCTAGCCCAAATCATTGTACTTTTGAGATATATGGGCTCTCATCGGCGCAGTTCCAGGTATTCTCCTCTTTTTTATGCTAAAGTTGCAAGCAAATAAATAAATAAATAAATAAATAATAAAATAGAATCTGGAATCACCTTAAAAAAATTGATTTTGG…
A6	HAU0504-130	GGTGGAAGTGCTGACTTTTT	CGGTGCTTTTCTTCTTCTTC	AATCGTACCCGTCGGTTGTCGCTACCGGATCTTCATCGCCGTCGTCGCCGTCACCGGCGTCCAATAGTCGTATAACCGTAACGGTAGCCGCTGCTCCTCCTCCAAATTCGCCACCTACGGATGAGCCGCATGAGCACGAGAAGGCTATAGTGCTGGCACTTCCGCCGCCTCAGAAGCCGAAGAGCAACGGCGGTGTAAGGGAGGACTGCTGGAGCGAAGGCGCCACGGAGGTTTTGATCGACGCGTGGGGAGAGAGGTATTTGGAGCTCAGCCGTGGGAATTTAAAGCAGAAACATTGGAAAGAAGTGGCGGACATTGTGAGTAGCAGAGAGGATTATACAAAAACTCCTAAGACAGATATACAGTGTAAGAATCGAATCGATACGGTGAAGAAGAAGT…
A6	NAU3900-240	AATGGAAGATGTGGAGATGG	TGCTAACCTTTGGAAGATCC	GATCACCCCAAGAAAAAGAAAGAGAAAATATATCCATTAAAGGAGAAGAAAATGGAAGATGTGGAGATGGAGAAACTGGTAAGTTGTAATACAGCAGCAGCAGCAGAAGAAGAAGAAGAAGATATATTGCTACCTGGTTTTAGATTTCATCCCACAGATGAAGAACTAGTAGGGTTTTATCTCAAGAGGAAAGTGGAGAAGAAGCTCTTCACCATTGATTTAATCAAGCATGTTGATATCTACAAATTTGATCCTTGGGATCTTCCAAAGGTTAGCAAAATCAGCAGCACAGTGGGAGAGAAAGAATGGTATTTCTTTTGCAAGAGAGGGAGGAAGTACAAGAACAGCATAAGACCAAACAGGGTTACAGTTTCAGGGTTTTGGAAAGCAACTGGGATC…
A6	NAU2773-145	CCCTTTCAATCACAAAAACC	CAAGGGCAGTCAATTTATCA	CCTCCCAAAAAAGGAAAAATTAGGATAGCATAAAAAAACCCAGTACATTTTAAATCCCTTTCAATCACAAAAACCCCAATCCCCCCAAACAGTCAAGGGGGATGTCAAGGCCTTTACAAAAATTTTTTTTTTTTGTTCCAAAAAAAAAAGGAATATATATATATATATATATATATATATATATATATAAAATTGATAAATTGACTGCCCTTGAGGGGGCAAAAACCCACCTATGAGCTATTTATAAATTGATCTTTGTTTTCTGTTTACCTTGAAGGGAAAAAGGGGGGAGGGGGATGCGGTTTCGGACCCAAAAAAACCCATTAATGTCGTTGACCGGAACACAAAATCTGAAATTTCCCCCTGGAGACGTTCCCGGGTTTTTGAATTTCCGAGGGG…
A6	cer0077-400	TTTGGTTCTCTTGGCTCAAA	ATGGCGCTTCAGTCACATTA	AAAATTCAGAGTAACATATCGACGATGAGCGGCTTTTGCTCGGCGATGGCAATGACGATGACGATCGTCTTCTTCTTCTTGTTCCTTCAGCAAACTCCATTAATGGCGGTGGCGGCGAAACTCGAAGAAGATCATTTCATCATTAAGAATAAGCCAACGCTGTACGAGTTTTCAAGCAGAGATGAGATGGTGCATTTGGCAGGATACGGCGAAGAGAAGCTCTCGACCGTTCTCGTCACCGGAACTGTTCTTTGTGAAGCTTGCCACCAACGCCGCCGCCGCGATCCACAACCTCAACTTCGTTCATGGCCTATATCAGGGGCTTTGGTGTCTGTTAAATGTGAAACTCCTTGTAAGACCAAATCAGGTACAACACCAGCTACAACCGATGAATACGGA…
A6	NAU3601-600	AATGATGCTACCACGCTCTT	ACAATCCCAAATCTGTTGCT	GAATCAATAAGTTCCCTTAAAAACTTGAATGATGCTACCACGCTCTTAAGAAATAAATGAAAACAGCTTAATGGAACATTTCCAGGCTTCTTTTTTTTGATAATCTATACATATATATAAACATTATATATACTGGAGTTGATGATTTTTTTTTCTTTACAGTATAAAATTAAAAAAATCATAATCTGTTGTTCCCCATATATATATATATATATGTAATAGCTGAATTAAAATCTTTTCAAAAAAATTTCAAGCAACAGATTTGGGATTGTTATCATTTATAAAGCCCAAATGGCAGATTTTATTATTGTTGCCATCGCCACTTCCATTGTTTCCATTGCTACGTTTCTTCTTACTTCCAAAATTAATCCATATTTCCAATTGGAAAGTATTACCGAA…
A6	cer0077-310	TTTGGTTCTCTTGGCTCAAA	ATGGCGCTTCAGTCACATTA	AAAATTCAGAGTAACATATCGACGATGAGCGGCTTTTGCTCGGCGATGGCAATGACGATGACGATCGTCTTCTTCTTCTTGTTCCTTCAGCAAACTCCATTAATGGCGGTGGCGGCGAAACTCGAAGAAGATCATTTCATCATTAAGAATAAGCCAACGCTGTACGAGTTTTCAAGCAGAGATGAGATGGTGCATTTGGCAGGATACGGCGAAGAGAAGCTCTCGACCGTTCTCGTCACCGGAACTGTTCTTTGTGAAGCTTGCCACCAACGCCGCCGCCGCGATCCACAACCTCAACTTCGTTCATGGCCTATATCAGGGGCTTTGGTGTCTGTTAAATGTGAAACTCCTTGTAAGACCAAATCAGGTACAACACCAGCTACAACCGATGAATACGGA…
A6	NAU3427-220	CCACCACTCACAGAATCTCA	TTCCAGATCCCCACTACTTC	AANANCTGGAGCTCGCGCGCCTGCAGGNCGACACTTNTTGGATCCAAAGAATTCGGCACGAGCGGCACGAGAGGCATTAGACATTAAAGCTTTGGGCGATAGAAATCAGAGACAGAACAGGGTGAAAAAAGGGCTCATGTTATTGCCCTAATCTCAACCCCCGAAAAAACCAAATAAAAAACCAAACCAAAACTGAGAAACAAAAGACTTTGTCAAATGATGACGTGACCATCATCCATTCATCCCCCATTCCAGATCCCCACTACTTCATCACCACTCCTAACTCATCGCTCAATTTCTTCTTCTTTTCAAATTTTTTACAAAATTCTCCCAATTCTACATCTGGGTTTTTGTTTTTGAAAGATGGGTATGGGTATCTATTATAATGGGGGAATCATG…
A6	NAU3206-500	CCCTTTTCTTGTTGCTTGAT	TCTCTTCTGCTCCTTTCACC	CTTTTTTCTCCTCCCTTATTAAAGGCGTCCTATGATCTTATCTCTTCTGCTCCTTTCACCTACATACACACATATACATATATATATATATATATATATATACATACATACACTTACGAAGACCGGAAGTGAGGCAACAAATAAAAGCCAAAGAGGGGTTTTTTCTGGGGGGGTGATAAGAACTATGGATACTCTTTATCCATGGCCTGAACCTGAAACACTATCAAGCAACAAGAAAAGGGTAATACAACAACTTGCGGAAGGTCAACAGTGTGCTACTGAGCTTCAAGTTATTGTACTCCAGAACAACAAGCCCTCTCAACAAGCTGAGGAGCTTGTGCAAAAGATCCTGTGGTCATTTAATCAAACAATTTCTATGCTATCTGAAGCTGGTCATCA…
A6	Y020	GCAACCGAAAACCGAATC	AGAAACCACCACGGCAAA	CNTTTANCTGGNGCTCNTGCGNNTGCGGTCGACACTAGTGGNTCCAAANATTCGGCACGAGNATTTGCAACCGAAAACCGAATCAAGATCTTCGCAATCTCATCGAGCTACAAAAAAGAAAAATGGATCTCAGAATCATGGGTTTCGATTCTCCGCTCTTGAATACTCTCCAACACATGATGGATCTTTCTGACGATACGGAGAAGATCCCGAACGCACCATCAAAGGTTTACATGCGGGATGCCAAAGCCATGGCTGCAACACCAGCGGACATTAAGGAGTACCCCAAGTCTTACGTGTTCATCGTCGACATGCCGGGGCTGAAATCAGGGGACATCAAGGTCCAAGTGGAGGACGACAATATGCTCTTGATCAGCGGAGAAAGGAAACGAGAGGAAG…
A6	NAU4946-500	TCACCTCGAGTTCCTACTCC	AGGAATACACCACCCCCTAT	CTTTTCTTTCTCTATCACCTAGTATAATAACTTAATTTATGCTTATGTTTGCAGTTTACTGGACAATAATGAGCTCCTCAATAGTTTATCTCCTGAGATTTATCAACTTCAGAAGCTTTCAGAAACTCAAGTGGATGAAAACCGACTATCTAAGGCTGCTAAATTATCTTGCAAGCAAAATATCAATACATGGAACGTTGGCCAATCTGAAGATGCAATGCGAAGGAGACTGCTTCAAGCAAGGCCACCCTCTATAAACTTCAACAACATATCTCTGTCTTCTCGTCCTTCACCTCGAGTTCCTACTCCTGTATCCGCTGAACCTTCCGGCAATCCTACATTCAGAAGAGATGCTCAGGTTAACCGATCGTCCTCTCCGACTGCTTCTCCGTCTCCGTC…
A6	Y036	GTCCTCCTCGTCCTCATC	TGGGTGGTCTCAGTTTCA	GGCACGAGCCAAATTAAGTATACTTCTAATATGGTGGTTCCTCTCGGCCCCGGCAAGTTCTACGGCAGCAGTCTTCCTCGGCCCCGTATCTACAGCGAAACCAGGTTCAACTCCGAACGCGTAGATCCTCCGGTTCCAGTCCTTGATCCGCTGCTCTCCTGGGCCAATGAAGCGCACTGGTCCATGGGTGGTCTCAGTTTCAAGCGCCTCCGTCTCCAAGGCCGCATCGAAGGCAACGTCCAGAGATTGAAGGCCCAGCGCGACAAGTTCCTTAATAACAAGGATCCTGTCCCTAAGAAAAACAATAGGGATGCTTCCTTATCCCCTCCTGCTCCTGTGGCCGTCAAGAGGAAGAGATTCTTGGACCTTAATGATGAGGACGAGGAGGACGTAGAGAGT…
A6	NAU1277-275	CCCCACCAACACTACTTGCT	GCAAAAGGCTGAGAAGGTCA	GTGTGTGGTGGTTTTGCCAGCTTTATCCCTGTCTTTGGCACGGCCTGGCATAGAGATGTCCCTGGTGAACTGAATTATGCCATTGTCCCCATCATGATAAAGTCCTCCAACCCTAGCGGCATCCTTGGCATCAGCTGGAACGGTGTAGCCATGCGGCAGAGACTGCAGCAGCTCCCTGAAAACAGGAGGTTGAGGAGGCAGGTTGAGATGGAAAAGTGGGTCGTACACAACAGAAGGGGAGCCAGGTGTGGTTTCAAAGGAAATGGAGGGATTAGGGAGGAAAGAGCATCTAGGTAAATGGAAAAGGCTGAGAAGGTCAGGTGTAGGAGTGTAAGCACTGGCGGCGGCGGCGGCAGCAGCAGCAGCTTCTGGGGATGAAGAAGATGGCACCACATTGAA…
A6	NAU2968-250	CCCATTTCGTTCTTATCGTT	CCATTACAGTCACCTGCATC	TTCTTTGTTCGATCTGAGGTCTCTCACCTTTAGCCATGGCCGAGAAGGTTTCTTATAATCTTATCCCTTTTTGAGTTCTCAACTCCTAATACCCATTTCGTTCTTATCGTTGTTTTTTTTTTTTTGTGATCTTTTTGATCGTTCTTGATTCTTCCATTCCAGAACCCGAATCTTGTTGTACTTTCCTATTTTTTTCCCTTGTCTGTTTTGTTTGCTAATGATGATATATGGAATTATTTACTTTCTCTGTCTATCTGACTTCCATCATTCACAAGATACATAATAATTTATAACTTTACATGTGTGTGTGTGTGTACGGATGCAGGTGACTGTAATGGTGCTGAAGGTGGACCTTCAGTGCTGGCGATGCTACAAGAAAGTGAAGAAAGTGCTGTGTAA…
A6	HAU1143-320	TTCGTTTCTCCTGTCTTTCC	GTAGCGGCAGAGAAAAAGTC	GCGGCCGCGTCCACCCCATTTCTCTCTTTCAACGCCATCTTTGCTCCATTTTCTCTCCTCTTCTCTTTCTTTCGTTTCTCCTGTCTTTCCTTTCTTCTTCTTCTTCTTTTTTATGGACAAAGGATGTGGGCTTGCCCTTCATTCTCTATCTAATTTGTTTCCCGACAATACCAGTTCCAGTTCCAATTCCAGTACTAGGTTAAACCAGAATCCAAACATGTTTCACTTCCCTGTTTCCCTTCCTTGTTCCAGGGACGACCCCCATGACAGTGGCACCGGTACCTCCTCTGATGAGAATCGGCTCCCTGTTGATGAGCTTGACTTTTTCTCTGCCGCTACTGTCAATGTCAAGAAGGAGAGTTTTCATGCTGATTGTGCTCGGTTGGATGTTAATGGGTT…
A6	NAU5373-210	AAGCTCCGAATGTTCAGAAT	GAAGGGGAGGAATCGTTAAT	GAGGAGAAGCGGAGCATTGAGAGGTGAGGTAGGGAAGCGGATATCAGTTCAGAAACAAAGGAAGTGCACAGGTTTTCCCTGCTGGAAAGATACTGCATATAGTTACACTTCAGTCTGATGAGGTGGAGTCTGAAGTTGATACTCCCAGCTCAAGTGACGACACAGATGATAGGCAAAGGACAATGGAGGCAAAGATTGGGATTTTCCTTACCCCGAGATCCCTGTATAGTAAATAGCGGCTTTCCCAGACTATGATAAGTGATCATTTCATGCCTGTTTATAGAAGACAGATTGAAAAGCTAATAAAGGAGCTTGAAGAGGACCAAGCTCCGAATGTTCAGAATCAGAACCAGAACCAGAACCAGAACCATAGTCATGGTGTATATTCTGAACAGGAAG…
A6	GW63-160	TGTGTCCATCCAGGGTTCC	GCACTTGCCCGCCTATTT	GAGGTTTTTTTTTTTCTTTTTTTTTTTTTTTTTTTTTTTTTTTTTTTTTTTTTTAAAAAAAAAATGACTCTTTTTTTTTAAATTATAAAAAAAAAGTTTTTCAAAAAGGAAAACCATAAATATCAGGGCCAATCATCAACAATCAAATTTCAAACATTATGGATATCCCCCCTAAAGTTCAAACTTAATAGTTTGGTTCCCTATAGGAAATGGGTATTTTATAGGCTAAGGGCCCTTGCTCCCCTATTTCACACTTAAAGCCAGCGGGCCCCCCTTTGCTACCTCGGAATAAAACCCCCATGGGCCTTATAAAATTAAAATGTCAATTCCATTTTTAATATTAAACGGACACTATAATATTGTCTTAAAACTGGCCTCCTTCAAAAGTTTGGCCAAATT…
A6	NAU5434-280	AAAAGAACTTACGGCACAGG	AAATCACTGGCACTGGAATC	GTGAGCCTCGCCTTCTTATCCTCACAGATCCTAGGACCGACCACCAGCCTATCAAGGAAGCAGCTCTTGGAAATATTCCTACCATTGCTTTTTGTGACACAGACTCACCAATGCGATATGTTGACATTGGTATTCCTGCTAATAACAAGGGAAAGCACAGCATTGGTTGTCTTTTCTGGCTGTTAGCTAGGATGGTTCTTCAGATGCGTGGTACAATTGCTCCTGGACAGAAGTGGGATGTGATGGTGGATCTATTTTTCTACAGGGAGCCTGAGGAAGCTAAACAACAGGAAGAGGAGGAAGCAGTTGCTGCTCCTGATTATGGACTCCCTGCTGCAGATTTTGGAATGGGTGCTTTAGGAACTGACCAATGGCCCTCCCAAATGGGTGATCAGTGGT…
[truncated: 1,841 more rows]
