# Supplementary material for: Toward allotetraploid cotton genome assembly: integration of a high-density molecular genetic linkage map with DNA sequence information
Source: BMC Genomics. 2012 Oct 9;13:539. doi: 10.1186/1471-2164-13-539 (PMC3557173; doi:10.1186/1471-2164-13-539)
Supplement: Additional file 8 — Table S5. Functional annotation and classification summary for the 2,748 unigenes. [file 1471-2164-13-539-S8.xls]

## Sheet: Sheet1
Table S5: Functional annotation, classification for 2748 unigenes
Note: These unigenes were submitted into NCBI RefSeq plant protein database and were then assigned with GO (Gene Ontology) terms.
Seq. Name	Seq. Description	eValue	Similarity	GOs	GOs	Enzyme Codes
NAU7206-200	alpha-glucan-branching enzyme-like	1.42506e-55	0.747	5	F:hydrolase activity, hydrolyzing O-glycosyl compounds; F:cation binding; C:amyloplast; P:starch metabolic process; F:1,4-alpha-glucan branching enzyme activity	EC:3.2.1.0; EC:2.4.1.18
NAU3312-260	alpha-glucan-branching enzyme-like	1.42506e-55	0.747	5	F:hydrolase activity, hydrolyzing O-glycosyl compounds; F:cation binding; C:amyloplast; P:starch metabolic process; F:1,4-alpha-glucan branching enzyme activity	EC:3.2.1.0; EC:2.4.1.18
NAU2155-240	alpha-glucan-branching enzyme-like	1.42506e-55	0.747	5	F:hydrolase activity, hydrolyzing O-glycosyl compounds; F:cation binding; C:amyloplast; P:starch metabolic process; F:1,4-alpha-glucan branching enzyme activity	EC:3.2.1.0; EC:2.4.1.18
NAU2154-160	alpha-glucan-branching enzyme-like	3.29284e-100	0.82	5	F:hydrolase activity, hydrolyzing O-glycosyl compounds; F:cation binding; C:amyloplast; P:starch metabolic process; F:1,4-alpha-glucan branching enzyme activity	EC:3.2.1.0; EC:2.4.1.18
NAU2845-245	alpha-glucan-branching enzyme-like	1.42506e-55	0.747	5	F:hydrolase activity, hydrolyzing O-glycosyl compounds; F:cation binding; C:amyloplast; P:starch metabolic process; F:1,4-alpha-glucan branching enzyme activity	EC:3.2.1.0; EC:2.4.1.18
NAU4025-170	alpha-glucan-branching enzyme-like	3.29284e-100	0.82	5	F:hydrolase activity, hydrolyzing O-glycosyl compounds; F:cation binding; C:amyloplast; P:starch metabolic process; F:1,4-alpha-glucan branching enzyme activity	EC:3.2.1.0; EC:2.4.1.18
HAU1397-160	zinc transporter	6.91917e-72	0.666	1	P:metal ion transport	-
EF457753.1_18	zinc knuckle family protein	1.14029e-70	0.492	0	-
nnban_13	zinc knuckle family protein	9.0927e-14	0.522	0	-
AC188760.2_02	zinc knuckle family protein	6.59879e-15	0.632	0	-
AC189748.2_02	zinc knuckle family protein	1.26095e-56	0.578	0	-
AC188200.2_08	zinc iron	3.84623e-102	0.662	1	P:metal ion transport	-
AC193383.1_10	zinc ion binding nucleic acid binding	5.85889e-09	0.649	4	F:nucleic acid binding; F:zinc ion binding; P:biological_process; C:cellular_component
AC187470.3_08	zinc ion binding nucleic acid binding	5.44247e-16	0.471	4	F:nucleic acid binding; F:zinc ion binding; P:biological_process; C:cellular_component
NAU3269-2100	zinc ion binding	2.96914e-58	0.727	3	F:phosphoinositide binding; P:signal transduction; F:zinc ion binding	-
NAU4943-420	zinc finger protein zat9-like	1.01121e-60	0.534	3	F:zinc ion binding; C:intracellular; F:nucleic acid binding
NAU5024-400	zinc finger protein zat9-like	3.67335e-50	0.547	3	F:zinc ion binding; C:intracellular; F:nucleic acid binding
NAU2494-215	zinc finger protein zat5-like	1.18826e-32	0.663	3	F:nucleic acid binding; F:zinc ion binding; C:intracellular
STV097-330	zinc finger protein zat10-like	2.81592e-45	0.504	3	F:nucleic acid binding; F:zinc ion binding; C:intracellular
Y185	zinc finger protein zat10-like	7.43319e-41	0.578	3	F:zinc ion binding; C:intracellular; F:nucleic acid binding
NAU3203-225	zinc finger protein zat10-like	2.81592e-45	0.504	3	F:nucleic acid binding; F:zinc ion binding; C:intracellular
HAU1951-310	zinc finger protein zat10-like	1.10044e-45	0.554	3	F:nucleic acid binding; F:zinc ion binding; C:intracellular
STV097-295	zinc finger protein zat10-like	2.81592e-45	0.504	3	F:nucleic acid binding; F:zinc ion binding; C:intracellular
STV097-165	zinc finger protein zat10-like	2.81592e-45	0.504	3	F:nucleic acid binding; F:zinc ion binding; C:intracellular
Y186	zinc finger protein zat10-like	3.53175e-40	0.527	3	F:nucleic acid binding; F:zinc ion binding; C:intracellular
NAU3203-700	zinc finger protein zat10-like	2.81592e-45	0.504	3	F:nucleic acid binding; F:zinc ion binding; C:intracellular
STV097-450	zinc finger protein zat10-like	2.07216e-47	0.51	3	F:nucleic acid binding; F:zinc ion binding; C:intracellular
NAU4020-440	zinc finger protein nutcracker-like	6.37372e-68	0.736	1	F:binding	-
cgr6022-130	zinc finger protein nutcracker-like	2.81405e-54	0.803	5	F:transcription factor activity; F:nucleic acid binding; C:intracellular; F:zinc ion binding; P:regulation of transcription, DNA-dependent	-
HAU1805-320	zinc finger protein nutcracker-like	4.0029e-38	0.978	5	F:transcription factor activity; F:nucleic acid binding; C:intracellular; F:zinc ion binding; P:regulation of transcription, DNA-dependent	-
Gh434-160	zinc finger protein nutcracker-like	4.0029e-38	0.978	5	F:transcription factor activity; F:nucleic acid binding; C:intracellular; F:zinc ion binding; P:regulation of transcription, DNA-dependent	-
AC188760.2_08	zinc finger protein jagged-like	3.35385e-78	0.604	2	F:zinc ion binding; C:intracellular
MUSS162-340	zinc finger protein constans-like protein	9.93011e-38	0.566	2	F:zinc ion binding; C:intracellular	-
AC202831.1_05	zinc finger protein constans-like 9	3.34583e-21	0.619	2	P:negative regulation of long-day photoperiodism, flowering; C:nucleus	-
NAU3827-155	zinc finger protein constans-like 5-like	1.25764e-31	0.423	2	F:zinc ion binding; C:intracellular
AC202831.1_06	zinc finger protein at1g68190-like	6.63919e-95	0.627	2	C:intracellular; F:zinc ion binding	-
NAU6720-450	zinc finger protein 830-like	1.04315e-10	0.49	2	F:zinc ion binding; C:intracellular
cgr6530-250	zinc finger protein 3-like	8.65759e-24	0.613	1	F:binding	-
JESPR181-200	zinc finger protein 3-like	8.65759e-24	0.613	1	F:binding	-
NAU7114-390	zinc finger protein 2-like	7.24019e-42	0.629	1	F:binding	-
NAU3995-200	zinc finger family protein	3.98268e-68	0.575	2	F:metal ion binding; F:zinc ion binding
NAU1167-200	zinc finger family protein	3.98268e-68	0.575	2	F:metal ion binding; F:zinc ion binding
NAU5110-210	zinc finger ccch domain-containing protein 53-like	4.50454e-25	0.808	3	F:zinc ion binding; F:nucleotide binding; F:RNA binding	-
NAU2709-200	zinc finger ccch domain-containing protein 53-like	9.31524e-13	0.528333	1	F:binding	-
NAU862-200	zinc finger ccch domain-containing protein 44-like	1.49552e-38	0.474	1	F:binding	-
NAU1081-200	zinc finger ccch domain-containing protein 44-like	1.49552e-38	0.474	1	F:binding	-
NAU5289-270	zinc finger ccch domain-containing protein 44-like	1.49552e-38	0.474	1	F:binding	-
HAU0618-800	zinc finger ccch domain-containing protein 43-like	5.21513e-48	0.733	2	F:zinc ion binding; F:nucleic acid binding	-
NAU5303-120	zinc finger ccch domain-containing protein 39-like	4.83195e-49	0.649	1	F:metal ion binding	-
NAU2165-210	zinc finger ccch domain-containing protein 30-like	3.5416e-47	0.717	1	F:metal ion binding	-
HAU2147-250	zinc finger ccch domain-containing protein 29-like	9.85971e-105	0.646	3	F:metal ion binding; F:nucleic acid binding; F:zinc ion binding
HAU2824-250	zinc finger ccch domain-containing protein 29-like	9.85971e-105	0.646	3	F:metal ion binding; F:nucleic acid binding; F:zinc ion binding
NAU2508-150	zinc finger ccch domain-containing protein 29-like	9.85971e-105	0.646	3	F:metal ion binding; F:nucleic acid binding; F:zinc ion binding
HAU1094-160	zinc finger ccch domain-containing protein 20-like	4.06133e-15	0.718	1	F:binding	-
HAU3082-120	zinc finger ccch domain-containing protein 20-like	4.19631e-18	0.524	7	F:metal ion binding; F:nucleic acid binding; F:zinc ion binding; P:regulation of transcription, DNA-dependent; P:response to oxidative stress; C:plasma membrane; F:transcription factor activity
NAU4956-240	zinc finger ccch domain-containing protein 14-like	8.90242e-91	0.826	2	F:zinc ion binding; F:RNA binding	-
Y183	zinc finger a20 and an1 domain-containing stress-associated protein 5-like	3.63914e-44	0.563	5	P:response to water deprivation; P:protein autoubiquitination; F:protein binding; F:ubiquitin-protein ligase activity; C:nucleus	EC:6.3.2.19
NAU7049-600	zinc finger a20 and an1 domain-containing stress-associated protein 4-like	3.32537e-46	0.561	1	P:response to chitin	-
cgr5309-170	zinc finger a20 and an1 domain-containing stress-associated protein 4-like	3.32537e-46	0.561	1	P:response to chitin	-
NAU2814-1450	zinc finger a20 and an1 domain-containing stress-associated protein 4-like	4.80055e-50	0.627	1	P:response to chitin	-
NAU7049-700	zinc finger a20 and an1 domain-containing stress-associated protein 4-like	3.32537e-46	0.561	1	P:response to chitin	-
cgr5571-150	zinc finger	1.05233e-15	0.646	1	F:metal ion binding	-
AC202821.1_16	zinc finger	4.23262e-23	0.657	1	F:metal ion binding	-
NAU2811-580	zinc finger	2.91361e-28	0.89	3	F:zinc ion binding; P:response to chitin; F:DNA binding	-
NAU2974-195	zinc finger	1.34672e-67	0.859	2	P:lipid metabolic process; F:hydrolase activity, acting on ester bonds	-
NAU3402-150	zf-hd homeobox protein at4g24660-like	1.00891e-61	0.563	1	P:response to gibberellin stimulus	-
NAU3591-215	zf-hd homeobox protein at4g24660-like	8.86647e-48	0.684	2	F:transcription factor activity; F:DNA binding	-
NAU2959-225	zf-hd homeobox protein at4g24660-like	5.94494e-21	0.6225	1	F:DNA binding
NAU1302-200	yth domain-containing protein 1-like	8.10976e-09	0.82	0	-
NAU3793-650	yth domain-containing	1.57698e-57	0.587	1	C:intracellular part	-
NAU1223-170	yth domain family protein	1.07702e-64	0.652	2	F:molecular_function; P:biological_process
NAU5015-180	yth domain family protein	1.07702e-64	0.652	2	F:molecular_function; P:biological_process
NAU3904-240	yth domain family protein	2.11546e-24	0.806	3	C:nucleus; F:protein binding; C:cytoplasm	-
NAU2876-500	yak1-like protein 1	3.04277e-39	0.776	5	P:protein amino acid phosphorylation; F:ATP binding; P:response to abscisic acid stimulus; C:cytosol; F:protein serine/threonine kinase activity	EC:2.7.11.0
NAU6741-160	xylogalacturonan beta- -xylosyltransferase-like	1.94325e-25	0.92	3	C:endomembrane system; C:membrane; F:catalytic activity	-
NAU6106-220	ww domain containing protein	7.96379e-52	0.605	0	-
AC188842.2_01	wuschel-related homeobox 2	5.74399e-10	0.515	6	P:regulation of transcription, DNA-dependent; P:transcription, DNA-dependent; F:sequence-specific DNA binding; C:nucleus; F:transcription factor activity; F:DNA binding
HAU1143-320	wrky transcription factor 6-like	2.51271e-19	0.507	4	P:cellular response to starvation; P:regulation of transcription, DNA-dependent; F:sequence-specific DNA binding; P:response to chemical stimulus	-
Y188	wrky transcription factor 44	1.76017e-160	0.651	3	P:transcription, DNA-dependent; P:seed coat development; P:epidermal cell fate specification	-
NAU3206-500	wrky transcription	4.17193e-41	0.598	8	P:induced systemic resistance, jasmonic acid mediated signaling pathway; P:systemic acquired resistance, salicylic acid mediated signaling pathway; F:transcription repressor activity; P:response to chitin; F:protein binding; F:transcription factor activity; P:transcription, DNA-dependent; P:defense response to fungus	-
NAU3897-175	wrky transcription	9.28665e-21	0.543333	3	P:transcription, DNA-dependent; F:sequence-specific DNA binding; F:transcription factor activity
NAU4881-400	wrky transcription	8.88756e-55	0.553	3	P:transcription, DNA-dependent; F:sequence-specific DNA binding; F:transcription factor activity
HAU3258-300	wound-induced protein 1-like	2.99347e-62	0.673	0	-
NAU2397-220	wound-induced protein 1-like	2.99347e-62	0.673	0	-
NAU3698-410	wd repeat-containing protein dwa2	8.25083e-144	0.915	6	P:negative regulation of abscisic acid mediated signaling pathway; F:protein binding; P:protein ubiquitination; C:CUL4 RING ubiquitin ligase complex; C:nucleus; F:nucleotide binding	-
NAU5383-470	wd repeat-containing protein 82-b-like	3.48443e-117	0.931	2	C:CUL4 RING ubiquitin ligase complex; F:nucleotide binding	-
nnbas_Scaffold000001_01	wd repeat-containing protein 74-like	8.30517e-150	0.774	2	C:CUL4 RING ubiquitin ligase complex; F:nucleotide binding	-
NAU3372-210	villin 1-	3.31078e-79	0.751	5	P:barbed-end actin filament capping; F:actin filament binding; P:actin filament severing; C:actin cytoskeleton; P:actin nucleation	-
NAU2432-460	vicilin-like antimicrobial peptides 2-2	2.33565e-31	0.759	2	F:nutrient reservoir activity; C:endomembrane system	-
NAU2432-320	vicilin-like antimicrobial peptides 2-2	2.33565e-31	0.759	2	F:nutrient reservoir activity; C:endomembrane system	-
NAU2432-170	vicilin-like antimicrobial peptides 2-2	2.33565e-31	0.759	2	F:nutrient reservoir activity; C:endomembrane system	-
NAU1209-170	vesicle-associated protein 1-2-like	1.00904e-94	0.837	1	F:structural molecule activity	-
NAU2776-220	vesicle-associated membrane family protein	1.45968e-52	0.85	2	F:structural molecule activity; C:plasma membrane	-
BNL1408-200	vesicle-associated membrane	3.90528e-33	0.783	1	F:structural molecule activity	-
NAU1350-305	vesicle-associated membrane	8.09835e-103	0.88	2	C:integral to membrane; P:vesicle-mediated transport	-
NAU3806-1550	vesicle-associated membrane	3.90528e-33	0.783	1	F:structural molecule activity	-
BNL1408-430	vesicle-associated membrane	3.90528e-33	0.783	1	F:structural molecule activity	-
BNL1408-400	vesicle-associated membrane	3.90528e-33	0.783	1	F:structural molecule activity	-
NAU2894-195	vamp-like protein ykt61	1.92431e-100	0.9	2	C:integral to membrane; P:vesicle-mediated transport	-
nnbar_Scaffold000001_04	valencene synthase	4.04997e-96	0.637	3	F:magnesium ion binding; P:metabolic process; F:lyase activity
NAU7496-600	vacuolar-processing enzyme	4.56487e-116	0.885	4	C:lytic vacuole; P:vacuolar protein processing; F:cysteine-type endopeptidase activity; P:proteolysis	EC:3.4.22.0
AC194383.1_07	vacuolar sorting	6.76779e-26	0.605	0	-
NAU2322-235	vacuolar protein sorting-associated protein 41 homolog	1.65731e-27	0.662	4	F:binding; P:vesicle-mediated transport; F:zinc ion binding; P:intracellular protein transport
NAU3763-160	vacuolar protein sorting-associated protein 41 homolog	5.38084e-40	0.664	4	F:binding; P:vesicle-mediated transport; F:zinc ion binding; P:intracellular protein transport
NAU2619-200	vacuolar h+-translocating inorganic pyrophosphatase	9.36768e-52	0.982	8	C:integral to plasma membrane; F:hydrogen-translocating pyrophosphatase activity; C:cytoplasmic membrane-bounded vesicle; F:magnesium ion binding; P:proton transport; F:inorganic diphosphatase activity; P:oxidation reduction; F:2-alkenal reductase activity	EC:3.6.1.1; EC:1.3.1.74
NAU2488-250	vacuolar h+-translocating inorganic pyrophosphatase	4.40748e-97	0.986	8	C:integral to plasma membrane; F:hydrogen-translocating pyrophosphatase activity; C:cytoplasmic membrane-bounded vesicle; F:magnesium ion binding; P:proton transport; F:inorganic diphosphatase activity; P:oxidation reduction; F:2-alkenal reductase activity	EC:3.6.1.1; EC:1.3.1.74
HAU0899-190	vacuolar h+-translocating inorganic pyrophosphatase	1.18101e-57	0.699	3	C:cytoplasmic membrane-bounded vesicle; C:membrane; F:catalytic activity	-
NAU5138-180	vacuolar cation proton exchanger 3-like	4.7657e-81	0.735	2	C:membrane; P:transport	-
NAU2662-280	vacuolar amino acid transporter 1-like	3.15944e-26	0.749	3	F:amino acid transmembrane transporter activity; C:vacuolar membrane; P:amino acid transport	-
NAU2663-690	vacuolar amino acid transporter 1-like	1.47357e-57	0.63	3	F:amino acid transmembrane transporter activity; C:vacuolar membrane; P:amino acid transport	-
NAU5431-610	vacuolar amino acid transporter 1-like	1.47357e-57	0.63	3	F:amino acid transmembrane transporter activity; C:vacuolar membrane; P:amino acid transport	-
nnbac_15	uvrb uvrc motif family protein	1.32514e-110	0.763	4	F:DNA binding; F:nuclease activity; P:nucleotide-excision repair; C:plastid	-
NAU4080-1000	utp--glucose-1-phosphate uridylyltransferase-like	3.15396e-83	0.808	2	P:metabolic process; F:nucleotidyltransferase activity	EC:2.7.7.0
NAU1014-185	uridylate kinase-like	1.66958e-79	0.883	5	P:cellular amino acid biosynthetic process; P:phosphorylation; C:chloroplast; P:pyrimidine nucleotide biosynthetic process; F:UMP kinase activity	EC:2.7.4.22
NAU3622-175	uridylate kinase-like	1.55646e-69	0.878	5	P:cellular amino acid biosynthetic process; P:phosphorylation; C:chloroplast; P:pyrimidine nucleotide biosynthetic process; F:UMP kinase activity	EC:2.7.4.22
NAU3825-300	uridine nucleosidase 1-like	2.12758e-99	0.859	6	F:uridine nucleosidase activity; F:adenosine nucleosidase activity; P:uridine catabolic process; P:purine nucleoside catabolic process; F:inosine nucleosidase activity; C:cytosol	EC:3.2.2.3; EC:3.2.2.7; EC:3.2.2.2
NAU5180-200	uridine nucleosidase 1-like	2.12758e-99	0.859	6	F:uridine nucleosidase activity; F:adenosine nucleosidase activity; P:uridine catabolic process; P:purine nucleoside catabolic process; F:inosine nucleosidase activity; C:cytosol	EC:3.2.2.3; EC:3.2.2.7; EC:3.2.2.2
NAU3825-330	uridine nucleosidase 1-like	2.12758e-99	0.859	6	F:uridine nucleosidase activity; F:adenosine nucleosidase activity; P:uridine catabolic process; P:purine nucleoside catabolic process; F:inosine nucleosidase activity; C:cytosol	EC:3.2.2.3; EC:3.2.2.7; EC:3.2.2.2
NAU2407-400	upstream activation factor subunit uaf30-like	1.02781e-19	0.603	3	F:molecular_function; P:biological_process; C:chloroplast
NAU1197-250	upstream activation factor subunit uaf30-like	3.41025e-25	0.823	1	C:chloroplast	-
NAU3354-195	upstream activation factor subunit spp27-like isoform 2	5.12201e-61	0.718	0	-
NAU4039-260	upstream activation factor subunit spp27-like isoform 1	3.7654e-53	0.599	0	-
AC193994.1_05	upf0587 protein c1orf123 homolog	5.8505e-78	0.818	3	F:molecular_function; P:biological_process; C:cellular_component
HAU1809-260	upf0503 protein chloroplastic-like	1.6968e-94	0.729	1	C:plasma membrane	-
NAU3948-255	upf0496 protein at4g34320-like	2.69777e-56	0.93	2	F:molecular_function; C:cellular_component
NAU5522-160	upf0481 protein at3g47200-like	2.37309e-106	0.709	0	-
AC188026.2_12	upf0406 protein c16orf57 homolog	8.84231e-56	0.781	2	F:molecular_function; P:biological_process
NAU2575-160	upf0392 protein rcom_0530710-like	2.9622e-71	0.622	3	F:metal ion binding; F:zinc ion binding; F:ligase activity
NAU2575-180	upf0392 protein rcom_0530710-like	2.9622e-71	0.622	3	F:metal ion binding; F:zinc ion binding; F:ligase activity
NAU3092-245	upf0326 protein at4g17486-like	1.20124e-85	0.824	0	-
CIR343-220	upf0326 protein at4g17486	7.41662e-22	0.496	3	F:molecular_function; P:biological_process; C:cellular_component
NAU3276-230	universal stress protein a-like protein	2.62503e-65	0.838	1	P:response to stress	-
AC187471.3_13	universal stress protein	1.85204e-09	0.73	0	-
AC187848.3_17	universal stress protein	6.2128e-19	0.546	0	-
AC197182.1_08	uncharacterized wd repeat-containing	2.70784e-171	0.782	0	-
NAU1025-170	uncharacterized protein LOC100791210 [Glycine max]	4.59961e-42	0.701	1	C:plasma membrane	-
NAU2300-500	uncharacterized protein LOC100500427 [Glycine max]	1.86394e-65	0.813	3	P:trichome morphogenesis; C:apoplast; F:protein binding	-
NAU7028-140	uncharacterized protein LOC100500427 [Glycine max]	1.86394e-65	0.813	3	P:trichome morphogenesis; C:apoplast; F:protein binding	-
NAU7084-210	uncharacterized protein LOC100499923 [Glycine max]	8.42927e-63	0.95	0	-
NAU7084-240	uncharacterized protein LOC100499923 [Glycine max]	8.42927e-63	0.95	0	-
nnbad_10	uncharacterized membrane protein ylr241w-like	4.4743e-116	0.657	2	C:cytoplasmic membrane-bounded vesicle; C:membrane	-
NAU1606-260	uncharacterized membrane protein at1g75140-like	9.6036e-23	0.615	1	C:endoplasmic reticulum	-
NAU1606-220	uncharacterized membrane protein at1g75140-like	9.6036e-23	0.615	1	C:endoplasmic reticulum	-
NAU3497-170	uncharacterized membrane protein at1g16860	2.58658e-34	0.704	0	-
NAU4021-250	uncharacterized gpi-anchored protein at4g28100-like	9.07761e-29	0.877	0	-
NAU6105-250	uncharacterized glycine-rich protein	6.78588e-86	0.751	3	F:molecular_function; P:biological_process; C:cellular_component
NAU6105-230	uncharacterized glycine-rich protein	6.78588e-86	0.751	3	F:molecular_function; P:biological_process; C:cellular_component
MUCS494-350	udp-sugar pyrophosphorylase	1.21754e-44	0.918	12	P:pollen development; F:UTP:arabinose-1-phosphate uridylyltransferase activity; P:UDP-glucuronate metabolic process; P:response to cadmium ion; F:UTP:xylose-1-phosphate uridylyltransferase activity; F:UTP:galactose-1-phosphate uridylyltransferase activity; F:glucuronate-1-phosphate uridylyltransferase activity; ; P:UDP-L-arabinose metabolic process; P:UDP-glucose metabolic process; F:UTP:glucose-…	EC:2.7.7.11; EC:2.7.7.10; EC:2.7.7.44; EC:2.7.7.9
NAU5236-165	udp-glycosyltransferase 89a2-like	1.57819e-69	0.659	1	F:UDP-glucosyltransferase activity	-
NAU1529-260	udp-glucuronic acid decarboxylase 1-like	2.47748e-55	0.955	8	C:Golgi membrane; P:dTDP-rhamnose biosynthetic process; F:UDP-glucuronate decarboxylase activity; P:D-xylose metabolic process; C:plasma membrane; C:vacuolar membrane; F:coenzyme binding; F:dTDP-glucose 4,6-dehydratase activity	EC:4.1.1.35; EC:4.2.1.46
HAU1311-280	udp-glucuronate 4-epimerase 3-like	3.51153e-75	0.698	5	P:carbohydrate metabolic process; F:UDP-glucuronate 5'-epimerase activity; F:UDP-glucuronate 4-epimerase activity; F:coenzyme binding; P:nucleotide-sugar metabolic process	EC:5.1.3.12; EC:5.1.3.6
NAU2881-220	udp-d-glucose udp-d-galactose 4-epimerase 1	1.54056e-77	0.818	8	P:pollen development; P:galactose biosynthetic process; C:plasma membrane; F:protein dimerization activity; P:response to stress; F:UDP-glucose 4-epimerase activity; F:coenzyme binding; C:cytosol	EC:5.1.3.2
NAU2567-160	udp-d-apiose udp-d-xylose synthase 1	1.52272e-56	0.95	5	F:NAD or NADH binding; C:cytoplasm; C:apoplast; F:UDP-glucuronate decarboxylase activity; P:nucleotide-sugar biosynthetic process	EC:4.1.1.35
HAU2008-170	u-box domain-containing protein 4-like	1.74954e-62	0.867	2	F:ligase activity; F:binding	-
NAU3680-180	u-box domain-containing protein 10-like	3.0073e-40	0.521	1	P:response to chitin	-
AC202831.1_03	ubiquitin-related protein	6.51818e-59	0.632	1	F:molecular_function
AC193994.1_09	ubiquitin-protein ligase	8.10062e-136	0.539	0	-
nnbae_3	ubiquitin-protein ligase	1.6734e-76	0.641	3	F:metal ion binding; F:nucleic acid binding; F:zinc ion binding
NAU2186-300	ubiquitin-conjugating enzyme e2 13	2.75393e-56	0.872	5	P:protein ubiquitination; P:ubiquitin-dependent protein catabolic process; F:ATP binding; F:ubiquitin-protein ligase activity; P:post-translational protein modification	EC:6.3.2.19
NAU2186-360	ubiquitin-conjugating enzyme e2 13	2.75393e-56	0.872	5	P:protein ubiquitination; P:ubiquitin-dependent protein catabolic process; F:ATP binding; F:ubiquitin-protein ligase activity; P:post-translational protein modification	EC:6.3.2.19
NAU2186-150	ubiquitin-conjugating enzyme e2 13	2.75393e-56	0.872	5	P:protein ubiquitination; P:ubiquitin-dependent protein catabolic process; F:ATP binding; F:ubiquitin-protein ligase activity; P:post-translational protein modification	EC:6.3.2.19
AC193383.1_02	ubiquitin-activating enzyme e1	1.30086e-15	0.574	1	F:molecular_function
AC188760.2_11	ubiquitin-activating enzyme e1	1.25909e-13	0.659	1	F:hydrolase activity	-
AC190263.1_05	ubiquitin-activating enzyme e1	8.33735e-30	0.472	4	F:molecular_function; P:biological_process; F:hydrolase activity; F:protein serine/threonine phosphatase activity
AC187214.3_11	ubiquitin-activating enzyme e1	3.35998e-30	0.574	4	F:hydrolase activity; P:biological_process; F:protein serine/threonine phosphatase activity; F:molecular_function
NAU3861-245	ubiquitin system component cue protein	4.99124e-21	0.636	0	-
NAU2118-250	ubiquinol-cytochrome c reductase iron-sulfur	1.30923e-112	0.795	7	F:metal ion binding; F:ubiquinol-cytochrome-c reductase activity; C:respiratory chain; P:transport; F:2 iron, 2 sulfur cluster binding; C:mitochondrion; P:electron transport chain	EC:1.10.2.2
NAU3201-245	u4 tri-snrnp-associated	8.46879e-33	0.709	1	C:cytosol	-
NAU3201-220	u4 tri-snrnp-associated	8.46879e-33	0.709	1	C:cytosol	-
CIR362-230	u3 small nucleolar ribonucleoprotein protein	7.78711e-102	0.822	5	C:nucleolus; F:nucleic acid binding; P:rRNA processing; C:ribonucleoprotein complex; C:cytosol	-
nnbac_12	u3 small nucleolar ribonucleoprotein protein	4.61961e-103	0.804	3	P:rRNA processing; C:ribonucleoprotein complex; C:nucleus	-
NAU7110-150	u1 small nuclear ribonucleoprotein 70 kda	1.06333e-16	0.75	3	F:nucleic acid binding; C:ribonucleoprotein complex; F:nucleotide binding	-
NAU3159-325	type i inositol- -trisphosphate 5-phosphatase cvp2-like	1.7983e-24	0.754	1	F:inositol trisphosphate phosphatase activity	-
NAU3159-290	type i inositol- -trisphosphate 5-phosphatase cvp2-like	1.7983e-24	0.754	1	F:inositol trisphosphate phosphatase activity	-
AC187794.3_04	type i inositol- -trisphosphate 5-phosphatase 12-like	8.75387e-51	0.627	4	F:nucleic acid binding; P:DNA integration; F:DNA binding; C:mitochondrion
NAU799-260	two-component sensor protein histidine protein	2.77679e-55	0.858	9	F:transcription regulator activity; F:two-component response regulator activity; P:two-component signal transduction system (phosphorelay); P:regulation of transcription, DNA-dependent; F:protein binding; P:phosphorylation; F:kinase activity; P:cytokinin mediated signaling pathway; C:nucleus	-
NAU3813-395	two-component response regulator arr2-like	1.87486e-46	0.54	7	F:kinase activity; P:regulation of transcription, DNA-dependent; P:two-component signal transduction system (phosphorelay); P:phosphorylation; F:two-component response regulator activity; C:nucleus; F:DNA binding
TMF09-200	two-component response regulator arr2-like	8.44009e-43	0.935	8	P:two-component signal transduction system (phosphorelay); F:DNA binding; F:kinase activity; P:phosphorylation; F:two-component response regulator activity; F:protein binding; C:nucleus; P:regulation of transcription, DNA-dependent	-
NAU3813-220	two-component response regulator arr2-like	1.87486e-46	0.54	7	F:kinase activity; P:regulation of transcription, DNA-dependent; P:two-component signal transduction system (phosphorelay); P:phosphorylation; F:two-component response regulator activity; C:nucleus; F:DNA binding
NAU4928-210	two-component response regulator arr2-like	1.87486e-46	0.54	7	F:kinase activity; P:regulation of transcription, DNA-dependent; P:two-component signal transduction system (phosphorelay); P:phosphorylation; F:two-component response regulator activity; C:nucleus; F:DNA binding
AC188035.3_10	two-component response regulator arr17	7.6092e-55	0.859	9	F:transcription regulator activity; F:two-component response regulator activity; P:two-component signal transduction system (phosphorelay); P:regulation of transcription, DNA-dependent; F:protein binding; P:phosphorylation; F:kinase activity; C:cytoplasm; P:cytokinin mediated signaling pathway	-
AC188035.3_11	two-component response regulator arr17	1.44827e-52	0.828	9	F:transcription regulator activity; F:two-component response regulator activity; P:two-component signal transduction system (phosphorelay); P:regulation of transcription, DNA-dependent; F:protein binding; P:phosphorylation; F:kinase activity; C:cytoplasm; P:cytokinin mediated signaling pathway	-
NAU3271-2100	two-component response regulator arr14	6.10169e-69	0.608	2	C:nucleus; F:DNA binding
AC202821.1_13	tuftelin-interacting protein 11-like	7.16327e-67	0.564	7	F:nucleic acid binding; P:transcription, DNA-dependent; C:nucleus; C:intracellular; F:transcription factor activity; F:DNA binding; P:biological_process
AC202821.1_15	tuftelin-interacting protein 11-like	5.7268e-153	0.728	2	F:nucleic acid binding; C:intracellular	-
NAU2933-175	tudor pwwp mbt domain-containing protein	1.00343e-61	0.607	5	P:oxidation reduction; F:oxidoreductase activity; P:response to oxidative stress; F:glutathione peroxidase activity; F:peroxidase activity
Y103	tubulin-specific chaperone a	3.39146e-23	0.647	4	P:cytokinesis; F:unfolded protein binding; P:tubulin complex assembly; C:microtubule	-
Y133	tubulin alpha	4.24452e-130	0.85	9	C:microtubule; P:protein polymerization; P:GTP catabolic process; P:microtubule-based movement; F:GTPase activity; F:structural molecule activity; C:cytoplasm; F:sugar binding; F:GTP binding	-
Y148	tubulin alpha	2.48171e-127	0.835	8	C:microtubule; P:protein polymerization; P:GTP catabolic process; P:microtubule-based movement; F:GTPase activity; F:structural molecule activity; C:cytoplasm; F:GTP binding	-
NAU2698-185	tubby-like f-box protein 5-like	1.12757e-22	0.747	1	F:hydrolase activity
NAU853-200	tubby-like f-box protein 5-like	1.12757e-22	0.747	1	F:hydrolase activity
HAU2027-290	triptychon and	8.86106e-13	0.945	2	C:nucleus; F:DNA binding	-
MUSS439-380	triptychon and	8.86106e-13	0.945	2	C:nucleus; F:DNA binding	-
nnbac_18	triose phosphate phosphate non-green chloroplast	6.88679e-145	0.773	8	C:chloroplast envelope; F:phosphoglycerate transmembrane transporter activity; P:phosphoglycerate transport; P:phosphoenolpyruvate transport; F:phosphoenolpyruvate:phosphate antiporter activity; C:plastid inner membrane; C:integral to membrane; C:mitochondrion	-
NAU453-225	trihelix transcription factor gtl2-like	1.73154e-39	0.554	1	F:DNA binding
NAU3703-660	trihelix transcription factor gtl2-like	1.73154e-39	0.554	1	F:DNA binding
NAU453-180	trihelix transcription factor gtl2-like	1.73154e-39	0.554	1	F:DNA binding
NAU5091-160	trihelix transcription factor gtl2-like	4.84322e-41	0.514	1	F:DNA binding
NAU3704-205	trihelix transcription factor gtl2-like	4.84322e-41	0.514	1	F:DNA binding
NAU5417-150	trihelix transcription factor gt-2-like	5.36095e-31	0.665	2	F:transcription factor activity; P:regulation of transcription, DNA-dependent	-
NAU3620-245	trihelix transcription factor gt-2-like	9.84525e-56	0.683	2	F:transcription factor activity; P:regulation of transcription, DNA-dependent	-
NAU5088-270	trihelix transcription factor gt-2-like	9.84525e-56	0.683	2	F:transcription factor activity; P:regulation of transcription, DNA-dependent	-
NAU3001-220	trihelix transcription factor gt-2-like	9.84525e-56	0.683	2	F:transcription factor activity; P:regulation of transcription, DNA-dependent	-
NAU1339-210	trihelix transcription factor gt-2-like	4.1696e-38	0.747	2	F:DNA binding; F:transcription factor activity	-
NAU7137-130	trihelix transcription factor gt-2-like	5.36095e-31	0.665	2	F:transcription factor activity; P:regulation of transcription, DNA-dependent	-
AC197182.1_03	trehalose-phosphate phosphatase	1.75771e-117	0.719	2	P:metabolic process; F:hydrolase activity	-
NAU7015-350	transmembrane protein	3.40392e-89	0.936	3	F:molecular_function; P:biological_process; C:cellular_component
NAU2771-210	translocon-associated protein subunit beta	3.77685e-11	0.705	1	C:vacuolar membrane	-
NAU2945-245	translocation protein sec63 homolog	1.38571e-35	0.861	5	P:protein folding; C:cytoplasmic membrane-bounded vesicle; F:unfolded protein binding; P:response to stress; F:heat shock protein binding	-
NAU2945-450	translocation protein sec63 homolog	1.38571e-35	0.861	5	P:protein folding; C:cytoplasmic membrane-bounded vesicle; F:unfolded protein binding; P:response to stress; F:heat shock protein binding	-
cgr5117-310	translation initiation factor eif-2b subunit alpha-like	7.09907e-87	0.598	3	P:translational initiation; F:translation initiation factor activity; P:cellular metabolic process
NAU1246-200	transducin wd40 domain-containing protein	8.23207e-31	0.762	0	-
NAU4081-400	transducin wd40 domain-containing protein	3.06196e-93	0.644	0	-
NAU4925-170	transducin wd40 domain-containing protein	3.06196e-93	0.644	0	-
NAU4081-145	transducin wd40 domain-containing protein	3.06196e-93	0.644	0	-
cesa_17	transcriptional regulator family protein	2.23637e-101	0.593	3	P:biological_process; F:transcription regulator activity; C:cellular_component
cesd_19	transcriptional regulator family protein	7.03665e-95	0.62	3	P:biological_process; F:transcription regulator activity; C:cellular_component
nnbak_Scaffold000001_3	transcriptional regulator	2.22317e-38	0.774	3	F:zinc ion binding; F:nucleic acid binding; C:intracellular	-
HAU1355-250	transcriptional corepressor leunig-like isoform 2	3.44229e-83	0.886	0	-
dPL0375-250	transcriptional corepressor leunig-like isoform 2	3.44229e-83	0.886	0	-
HAU1355-270	transcriptional corepressor leunig-like isoform 2	3.44229e-83	0.886	0	-
HAU2414-180	transcriptional corepressor leunig-like isoform 2	2.01165e-45	1	0	-
NAU3911-700	transcriptional corepressor leunig	3.01944e-60	0.862	3	F:transcription regulator activity; F:single-stranded DNA binding; F:myosin heavy chain kinase activity	EC:2.7.11.7
NAU3911-375	transcriptional corepressor leunig	3.01944e-60	0.862	3	F:transcription regulator activity; F:single-stranded DNA binding; F:myosin heavy chain kinase activity	EC:2.7.11.7
NAU3911-205	transcriptional corepressor leunig	3.01944e-60	0.862	3	F:transcription regulator activity; F:single-stranded DNA binding; F:myosin heavy chain kinase activity	EC:2.7.11.7
NAU2030-200	transcriptional corepressor	9.51896e-75	0.656	2	P:embryonic development; P:ovule development	-
NAU3770-170	transcription repressor myb5-like	7.10497e-40	0.893	2	C:nucleus; F:DNA binding	-
HAU2681-390	transcription repressor myb5	2.03279e-69	0.932	2	C:nucleus; F:DNA binding	-
NAU5408-410	transcription initiation factor tfiid subunit d5	1.57981e-92	0.881	9	F:translation initiation factor activity; P:translational initiation; F:transcription initiation factor activity; P:transcription initiation; F:DNA binding; P:pollen tube growth; C:nucleus; F:RNA polymerase II transcription factor activity; P:regulation of transcription factor activity	-
NAU2629-980	transcription initiation factor iif subunit	1.32563e-101	0.827	7	P:translational initiation; C:transcription factor TFIIF complex; F:RNA polymerase II transcription factor activity; P:transcription initiation from RNA polymerase II promoter; F:ATP binding; F:translation initiation factor activity; F:catalytic activity	-
NAU2182-200	transcription factor, putative [Ricinus communis]	1.16533e-07	0.52	0	-
HAU2873-310	transcription factor, putative [Ricinus communis]	3.8928e-52	0.625	1	F:DNA binding
NAU2182-400	transcription factor, putative [Ricinus communis]	1.16533e-07	0.52	0	-
NAU3485-205	transcription factor vip1-like	6.05428e-72	0.784	5	F:transcription factor activity; F:sequence-specific DNA binding; F:protein dimerization activity; C:nucleus; P:regulation of transcription, DNA-dependent	-
HAU1980-240	transcription factor vip1-like	6.05428e-72	0.784	5	F:transcription factor activity; F:sequence-specific DNA binding; F:protein dimerization activity; C:nucleus; P:regulation of transcription, DNA-dependent	-
NAU3485-195	transcription factor vip1-like	6.05428e-72	0.784	5	F:transcription factor activity; F:sequence-specific DNA binding; F:protein dimerization activity; C:nucleus; P:regulation of transcription, DNA-dependent	-
NAU3889-830	transcription factor une12-like	6.67479e-55	0.565	2	F:transcription regulator activity; C:nucleus
HAU2442-2000	transcription factor tt8-like	7.10838e-60	0.552	2	C:nucleus; F:transcription regulator activity	-
JESPR158-125	transcription factor tt8-like	7.10838e-60	0.552	2	C:nucleus; F:transcription regulator activity	-
CIR044-500	transcription factor transcription initiation factor	1.83064e-27	0.631	3	P:transcription initiation from RNA polymerase II promoter; F:RNA polymerase II transcription factor activity; C:transcription factor TFIIA complex
cesd_21	transcription factor tga6-like	1.73867e-64	0.603	1	F:protein binding	-
NAU3714-245	transcription factor tcp4	1.78187e-53	0.515	3	P:leaf development; P:cellular process; P:regulation of biological process	-
NAU2798-520	transcription factor tcp3-like	2.15965e-46	0.869	0	-
NAU5255-190	transcription factor tcp2-like	7.1252e-55	0.824	5	P:leaf morphogenesis; P:cell differentiation; F:transcription factor activity; P:positive regulation of development, heterochronic; P:regulation of transcription, DNA-dependent	-
NAU5100-340	transcription factor rf2b	1.12176e-80	0.637	3	F:DNA binding; F:transcription activator activity; C:nucleus	-
NAU5100-200	transcription factor rf2b	1.12176e-80	0.637	3	F:DNA binding; F:transcription activator activity; C:nucleus	-
nnbad_08	transcription factor rax3-like	8.29095e-66	0.976	2	C:nucleus; F:DNA binding	-
Y8946plusY8947	transcription factor myc2-like	3.64676e-39	0.714	7	F:bHLH transcription factor binding; F:transcription factor activity; P:defense response; F:oxidoreductase activity; F:DNA binding; C:nucleus; P:regulation of transcription, DNA-dependent	-
cgr5151-320	transcription factor myc2-like	8.84206e-31	0.901	9	F:bHLH transcription factor binding; F:transcription regulator activity; F:transcription factor activity; P:defense response; F:DNA binding; C:nucleus; P:regulation of transcription, DNA-dependent; P:oxidation reduction; F:2-alkenal reductase activity	EC:1.3.1.74
HAU1454-230	transcription factor myc2-like	5.70402e-73	0.827	9	F:bHLH transcription factor binding; F:transcription regulator activity; F:transcription factor activity; P:defense response; F:DNA binding; C:nucleus; P:regulation of transcription, DNA-dependent; P:oxidation reduction; F:2-alkenal reductase activity	EC:1.3.1.74
nnbac_19	transcription factor myb98	8.92884e-100	0.625	4	P:regulation of synergid differentiation; P:regulation of transcription, DNA-dependent; F:DNA binding; P:pollen tube guidance	-
dPL0917-400	transcription factor laf1	1.01101e-46	0.606	2	C:nucleus; F:DNA binding
NAU4924-250	transcription factor ice1	2.40762e-55	0.478	9	F:transcription regulator activity; C:nucleus; P:stomatal lineage progression; F:transcription activator activity; P:positive regulation of transcription, DNA-dependent; P:response to cold; P:response to freezing; F:transcription factor activity; F:DNA binding
NAU2564-450	transcription factor ice1	2.40762e-55	0.478	9	F:transcription regulator activity; C:nucleus; P:stomatal lineage progression; F:transcription activator activity; P:positive regulation of transcription, DNA-dependent; P:response to cold; P:response to freezing; F:transcription factor activity; F:DNA binding
HAU1001-280	transcription factor gte4-like	2.49257e-63	0.641	1	F:transferase activity	-
shin-0384-200	transcription factor glabra 3-like	7.90493e-59	0.775	7	F:transcription factor activity; F:transcription regulator activity; F:DNA binding; F:protein binding; P:epidermal cell fate specification; C:nucleus; P:regulation of transcription, DNA-dependent	-
NAU478-145	transcription factor glabra 3-like	3.06682e-83	0.769	2	C:nucleus; F:transcription regulator activity	-
NAU3862-295	transcription factor bzip63	6.62935e-50	0.685	2	F:binding; C:mitochondrion	-
NAU3862-450	transcription factor bzip63	6.62935e-50	0.685	2	F:binding; C:mitochondrion	-
NAU3862-280	transcription factor bzip63	6.62935e-50	0.685	2	F:binding; C:mitochondrion	-
NAU2580-650	transcription factor bzip	5.68844e-34	0.542	1	F:protein binding	-
NAU2580-870	transcription factor bzip	5.68844e-34	0.542	1	F:protein binding	-
NAU1277-275	transcription factor bhlh91	5.69279e-33	0.453	2	F:transcription regulator activity; C:nucleus
NAU2708-980	transcription factor bhlh68-like isoform 3	9.41492e-25	0.67	2	C:nucleus; F:transcription regulator activity	-
NAU7067-110	transcription factor bhlh68	1.09533e-49	0.532	2	F:transcription regulator activity; C:nucleus
cgr5201-490	transcription factor bhlh68	1.03492e-36	0.582	2	F:transcription regulator activity; C:nucleus
cgr5181-110	transcription factor bhlh68	9.79808e-25	0.472222	2	F:transcription regulator activity; C:nucleus
Y8949plusY8951	transcription factor bhlh62-like	7.60312e-94	0.681	2	C:nucleus; F:transcription regulator activity	-
NAU1141-200	transcription factor bhlh149	3.80253e-31	0.604	5	F:transcription regulator activity; C:nucleus; P:regulation of transcription, DNA-dependent; C:chloroplast; F:transcription factor activity
NAU1201-155	transcription factor bhlh149	9.18114e-40	0.607	5	F:transcription regulator activity; C:nucleus; P:regulation of transcription, DNA-dependent; C:chloroplast; F:transcription factor activity
NAU817-175	transcription factor bhlh149	9.18114e-40	0.607	5	F:transcription regulator activity; C:nucleus; P:regulation of transcription, DNA-dependent; C:chloroplast; F:transcription factor activity
NAU2633-275	transcription factor bhlh147-like	6.50402e-61	0.746	2	C:nucleus; F:transcription regulator activity	-
AC202822.1_01	transcription factor bhlh135-like	3.02876e-37	0.933	2	C:nucleus; F:transcription regulator activity	-
AC188842.2_04	transcription factor	3.40858e-80	0.725	2	P:transcription, DNA-dependent; F:DNA binding	-
HAU0504-130	transcription factor	2.83285e-48	0.706	4	P:seed maturation; F:nucleic acid binding; P:embryonic development ending in seed dormancy; P:regulation of transcription, DNA-dependent	-
Y035	trans-cinnamate 4-monooxygenase	4.71925e-127	0.839	4	F:heme binding; F:trans-cinnamate 4-monooxygenase activity; F:electron carrier activity; P:oxidation reduction	EC:1.14.13.11
Y034	trans-cinnamate 4-monooxygenase	4.71925e-127	0.839	4	F:heme binding; F:trans-cinnamate 4-monooxygenase activity; F:electron carrier activity; P:oxidation reduction	EC:1.14.13.11
NAU3404-220	trans-cinnamate 4-monooxygenase	9.76214e-39	0.95	15	P:pollen development; P:phenylpropanoid biosynthetic process; C:plant-type cell wall; F:trans-cinnamate 4-monooxygenase activity; P:response to wounding; C:plasma membrane; F:electron carrier activity; F:heme binding; C:vacuolar membrane; P:lignin metabolic process; P:growth; C:endoplasmic reticulum; P:response to light stimulus; P:oxidation reduction;	EC:1.14.13.11
AC188026.2_09	trab domain-containing	8.92578e-140	0.708	3	F:molecular_function; P:biological_process; C:cellular_component
NAU5468-450	tpr repeat-containing thioredoxin ttl1-like	3.89585e-42	0.497	2	F:binding; P:hormone-mediated signaling pathway	-
NAU5439-180	tpr domain protein	1.32074e-41	0.843	4	C:intracellular; P:RNA processing; F:binding; F:transferase activity	-
NAU3061-950	tobamovirus multiplication 2a protein	4.20101e-24	0.8	4	C:integral to membrane; C:vacuole; P:viral replication complex formation and maintenance; F:protein binding	-
nnbaj_Scaffold000003_4	tmv resistance protein n-like	1.62165e-35	0.727	3	P:defense response; P:cellular process; F:nucleotide binding	-
nnbaj_Scaffold000003_5	tmv resistance protein n-like	4.31993e-90	0.677	1	P:response to stimulus	-
AC187810.3_02	tmv resistance protein n-like	0	0.542	8	F:transmembrane receptor activity; P:defense response; P:apoptosis; F:ATP binding; F:nucleotide binding; P:signal transduction; P:innate immune response; C:intrinsic to membrane
AC187810.3_05	tmv resistance protein n-like	0	0.514	8	F:transmembrane receptor activity; P:defense response; P:apoptosis; F:ATP binding; F:nucleotide binding; P:signal transduction; P:innate immune response; C:intrinsic to membrane
AC187810.3_08	tmv resistance protein n-like	0	0.516	8	F:transmembrane receptor activity; P:defense response; P:apoptosis; F:ATP binding; F:nucleotide binding; P:signal transduction; P:innate immune response; C:intrinsic to membrane
AC202830.1_01	tmv resistance protein n-like	0	0.526	8	F:transmembrane receptor activity; P:defense response; P:apoptosis; F:ATP binding; F:nucleotide binding; P:signal transduction; P:innate immune response; C:intrinsic to membrane
AC202830.1_02	tmv resistance protein n-like	1.39279e-76	0.573	9	F:transmembrane receptor activity; P:defense response; P:apoptosis; F:ATP binding; F:nucleotide binding; P:signal transduction; P:innate immune response; C:intrinsic to membrane; F:nucleoside-triphosphatase activity
AC202830.1_07	tmv resistance protein n-like	0	0.538	8	F:transmembrane receptor activity; P:defense response; P:apoptosis; F:ATP binding; F:nucleotide binding; P:signal transduction; P:innate immune response; C:intrinsic to membrane
AC202830.1_08	tmv resistance protein n-like	1.68864e-64	0.695	3	P:defense response; P:cellular process; F:nucleotide binding	-
AC202830.1_10	tmv resistance protein n-like	0	0.547	8	F:transmembrane receptor activity; P:defense response; P:apoptosis; F:ATP binding; F:nucleotide binding; P:signal transduction; P:innate immune response; C:intrinsic to membrane
nnbar_Scaffold000001_02	tmv resistance protein n-like	6.71572e-131	0.623	9	F:transmembrane receptor activity; P:defense response; P:apoptosis; F:ATP binding; F:nucleotide binding; P:signal transduction; P:innate immune response; C:intrinsic to membrane; F:nucleoside-triphosphatase activity
nnbar_Scaffold000001_07	tmv resistance protein n-like	6.34258e-72	0.616	1	P:response to stimulus	-
nnbar_Scaffold000001_08	tmv resistance protein n-like	4.64211e-22	0.45	4	P:defense response; P:apoptosis; F:ATP binding; F:nucleotide binding
nnbar_Scaffold000001_09	tmv resistance protein n-like	0	0.552	8	F:transmembrane receptor activity; P:defense response; P:apoptosis; F:ATP binding; F:nucleotide binding; P:signal transduction; P:innate immune response; C:intrinsic to membrane
NAU4865-180	tmpit-like protein	2.26991e-83	0.732	3	C:integral to membrane; F:molecular_function; P:biological_process
NAU2908-270	tld-domain containing nucleolar protein	1.07546e-34	0.568	0	-
dPL0281-120	tld-domain containing nucleolar protein	1.07546e-34	0.568	0	-
AC187810.3_10	tir-nbs-lrr resistance protein	0	0.515	11	F:nucleic acid binding; P:DNA integration; F:DNA binding; P:defense response; P:apoptosis; F:ATP binding; F:transmembrane receptor activity; P:signal transduction; P:innate immune response; C:intrinsic to membrane; F:nucleotide binding
AC202830.1_09	tir-nbs-lrr resistance protein	4.69561e-62	0.526	9	P:defense response; P:apoptosis; F:ATP binding; F:nucleotide binding; F:transmembrane receptor activity; P:signal transduction; P:innate immune response; C:intrinsic to membrane; F:nucleoside-triphosphatase activity
AC187810.3_11	tir-nbs-lrr resistance partial	1.74532e-41	0.748	3	P:defense response; P:cellular process; F:nucleotide binding	-
NAU2987-320	timeless-interacting protein	1.39843e-56	0.584	7	F:metal ion binding; F:nucleic acid binding; P:cell cycle; P:response to DNA damage stimulus; P:replication fork protection; F:zinc ion binding; C:nucleus
CIR150-150	tic22-like family protein	1.94249e-109	0.798	3	F:molecular_function; P:biological_process; C:cellular_component
NAU2665-400	thylakoid lumenal protein	2.2372e-94	0.883	2	C:chloroplast thylakoid membrane; C:chloroplast thylakoid lumen	-
NAU2665-480	thylakoid lumenal protein	2.2372e-94	0.883	2	C:chloroplast thylakoid membrane; C:chloroplast thylakoid lumen	-
NAU3654-350	thylakoid lumenal kda chloroplastic-like isoform 1	4.90664e-56	0.703	0	-
nnban_06	threonyl-trna synthetase-like	0	0.857	6	C:mitochondrion; P:threonyl-tRNA aminoacylation; F:threonine-tRNA ligase activity; F:ATP binding; C:chloroplast stroma; P:embryonic development ending in seed dormancy	EC:6.1.1.3
AC190263.1_07	threonyl-trna synthetase-like	0	0.873	6	C:mitochondrion; P:threonyl-tRNA aminoacylation; F:threonine-tRNA ligase activity; F:ATP binding; C:chloroplast stroma; P:embryonic development ending in seed dormancy	EC:6.1.1.3
NAU2714-450	thioredoxin superfamily protein	4.98273e-80	0.771	3	C:vacuole; F:nucleic acid binding; C:cell wall	-
NAU2713-175	thioredoxin superfamily protein	2.20217e-34	0.713	2	C:vacuole; C:cell wall	-
NAU3781-205	thioredoxin h2	1.0766e-27	0.829	9	F:oxidoreductase activity, acting on sulfur group of donors, disulfide as acceptor; C:plasma membrane; F:electron carrier activity; P:cell redox homeostasis; P:glycerol ether metabolic process; C:cytosol; P:sulfate assimilation; F:protein disulfide oxidoreductase activity; C:mitochondrion	EC:1.8.4.0
BNL3259-210	thioredoxin domain-containing protein 9 homolog	5.35931e-93	0.909	1	P:cell redox homeostasis	-
BNL3259-295	thioredoxin domain-containing protein 9 homolog	5.35931e-93	0.909	1	P:cell redox homeostasis	-
BNL3259-255	thioredoxin domain-containing protein 9 homolog	5.35931e-93	0.909	1	P:cell redox homeostasis	-
nnbal_03	tetratricopeptide repeat protein 4 homolog	1.57042e-136	0.732	1	F:Hsp90 protein binding	-
AC187848.3_05	tetratricopeptide repeat protein 4 homolog	5.26719e-143	0.763	2	F:Hsp90 protein binding; P:response to stress	-
NAU3024-410	tetratricopeptide repeat domain-containing protein	7.32674e-55	0.673	1	F:binding	-
NAU3699-205	template-activating factor i	2.28924e-90	0.833	14	F:histone binding; P:response to cold; P:response to heat; P:response to bacterium; F:DNA binding; P:lateral root formation; P:cell differentiation; P:nucleosome assembly; P:abscisic acid mediated signaling pathway; P:cell proliferation; P:response to cadmium ion; C:cytoplasm; F:chromatin binding; C:nucleus	-
AC194364.1_10	telomere repeat-binding protein 4-like	4.4795e-172	0.57	8	P:cellular macromolecule metabolic process; F:double-stranded telomeric DNA binding; P:nucleic acid metabolic process; C:chromosome, telomeric region; F:DNA bending activity; P:response to abscisic acid stimulus; F:protein binding; P:biological regulation	-
AC187810.3_01	t-complex protein 1 subunit theta-like	1.10345e-155	0.914	4	P:protein folding; C:cytoplasm; F:unfolded protein binding; F:ATP binding	-
nnbar_Scaffold000001_11	t-complex protein 1 subunit theta-like	2.34861e-85	0.739	4	P:protein folding; C:cytoplasm; F:unfolded protein binding; F:ATP binding	-
AC187810.3_07	t-complex protein 1 subunit theta	6.72356e-13	0.861	4	P:protein folding; C:cytoplasm; F:unfolded protein binding; F:ATP binding	-
nnbar_Scaffold000001_12	t-complex protein 1 subunit theta	9.2727e-15	0.793	4	P:protein folding; C:cytoplasm; F:unfolded protein binding; F:ATP binding	-
AC187225.2_09	tbc1 domain family member 22a	0	0.733	3	P:regulation of Rab GTPase activity; C:intracellular; F:Rab GTPase activator activity
NAU3103-300	syntaxin-related protein nt-syr1	1.87407e-32	0.722	14	P:vesicle-mediated transport; P:regulation of plant-type hypersensitive response; F:protein anchor; P:jasmonic acid mediated signaling pathway; F:SNAP receptor activity; P:protein targeting to membrane; P:response to abscisic acid stimulus; P:cellular membrane fusion; P:negative regulation of programmed cell death; P:salicylic acid mediated signaling pathway; P:negative regulation of cellular def…	-
HAU3132-180	syntaxin, putative [Ricinus communis]	6.59005e-112	0.84	3	C:membrane; F:SNAP receptor activity; P:intracellular protein transport	-
NAU3656-275	syntaxin family protein	1.44915e-33	0.693	1	P:vesicle-mediated transport	-
NAU3373-260	syntaxin 1b 2 3	1.29269e-75	0.817	6	P:cellular membrane fusion; F:SNAP receptor activity; C:plasma membrane; P:vesicle-mediated transport; P:response to abscisic acid stimulus; P:intracellular protein transport	-
NAU2292-440	swr1-complex protein 4-like	3.58151e-40	0.767	6	P:regulation of transcription, DNA-dependent; P:methylation; F:DNA binding; F:transcription factor activity; F:methyltransferase activity; C:nucleus	EC:2.1.1.0
NAU2443-150	swib mdm2 domain-containing protein	1.74851e-42	0.872	3	F:molecular_function; P:biological_process; C:cellular_component
NAU5017-330	swi snf complex component snf12 homolog	5.07303e-14	0.524	2	F:molecular_function; P:root development
NAU5325-210	swi snf complex component snf12 homolog	1.85332e-98	0.659	1	P:root development	-
NAU966-205	swi snf complex component snf12 homolog	1.85332e-98	0.659	1	P:root development	-
AC187214.3_04	sumo-conjugating enzyme sce1-like	4.56781e-88	0.842	3	F:ATP binding; F:acid-amino acid ligase activity; P:post-translational protein modification	EC:6.3.2.0
NAU2110-500	sumo-conjugating enzyme sce1	1.35819e-47	0.672	3	F:ATP binding; F:acid-amino acid ligase activity; P:post-translational protein modification	EC:6.3.2.0
NAU2472-150	sugar transporter erd6-like 16-like	3.78164e-23	0.873	3	C:integral to membrane; F:sugar:hydrogen symporter activity; P:transmembrane transport	-
NAU6398-400	sucrose-phosphate synthase	3.56697e-118	0.888	3	F:sucrose-phosphate synthase activity; P:biosynthetic process; P:sucrose metabolic process	EC:2.4.1.14
NAU2156-130	sucrose synthase-like	9.63773e-95	0.95	22	P:flower development; P:embryonic pattern specification; F:ribonuclease III activity; F:protein binding; P:seed maturation; P:response to flooding; F:ATP-dependent helicase activity; C:nuclear dicing body; P:suspensor development; P:sucrose biosynthetic process; F:sucrose synthase activity; P:response to osmotic stress; P:primary microRNA processing; P:production of lsiRNA involved in RNA interfe…	EC:3.1.26.3; EC:2.4.1.13
NAU1272-400	sucrose synthase-like	9.63773e-95	0.95	22	P:flower development; P:embryonic pattern specification; F:ribonuclease III activity; F:protein binding; P:seed maturation; P:response to flooding; F:ATP-dependent helicase activity; C:nuclear dicing body; P:suspensor development; P:sucrose biosynthetic process; F:sucrose synthase activity; P:response to osmotic stress; P:primary microRNA processing; P:production of lsiRNA involved in RNA interfe…	EC:3.1.26.3; EC:2.4.1.13
NAU2278-300	sucrose synthase-like	1.74239e-122	0.869	22	P:flower development; P:embryonic pattern specification; F:ribonuclease III activity; F:protein binding; P:seed maturation; P:response to flooding; F:ATP-dependent helicase activity; C:nuclear dicing body; P:suspensor development; P:sucrose biosynthetic process; F:sucrose synthase activity; P:response to osmotic stress; P:primary microRNA processing; P:production of lsiRNA involved in RNA interfe…	EC:3.1.26.3; EC:2.4.1.13
GhSusA1A-108	sucrose synthase 2-like	1.94513e-107	0.848	5	P:sucrose biosynthetic process; P:suspensor development; P:seed maturation; P:starch metabolic process; F:sucrose synthase activity	EC:2.4.1.13
GhSusA1D-272	sucrose synthase 2-like	3.88417e-117	0.908	5	P:sucrose biosynthetic process; P:suspensor development; P:seed maturation; P:starch metabolic process; F:sucrose synthase activity	EC:2.4.1.13
HAU032-500	sucrose proton partial	2.41695e-91	0.76	8	P:pollen germination; P:phloem loading; P:response to nematode; C:vacuole; C:plasma membrane; F:sucrose:hydrogen symporter activity; C:integral to membrane; P:sucrose transport	-
HAU1500-600	sucrose proton partial	2.41695e-91	0.76	8	P:pollen germination; P:phloem loading; P:response to nematode; C:vacuole; C:plasma membrane; F:sucrose:hydrogen symporter activity; C:integral to membrane; P:sucrose transport	-
NAU3786-300	sucrose nonfermenting 4-like isoform 2	9.51256e-36	0.901	5	F:kinase activity; F:protein kinase activator activity; P:cellular response to glucose starvation; P:phosphorylation; F:protein binding	-
AC188017.1_08	succinate dehydrogenase	0	0.865	5	F:FAD binding; P:electron transport chain; P:tricarboxylic acid cycle; F:electron carrier activity; F:succinate dehydrogenase (ubiquinone) activity	EC:1.3.5.1
AC202821.1_18	subtilisin-like protease- partial	4.52902e-19	0.639	0	-
NAU6761-200	subtilisin-like protease	7.7929e-29	0.74	5	C:plant-type cell wall; P:negative regulation of catalytic activity; P:proteolysis; F:identical protein binding; F:serine-type endopeptidase activity	EC:3.4.21.0
NAU6761-180	subtilisin-like protease	7.7929e-29	0.74	5	C:plant-type cell wall; P:negative regulation of catalytic activity; P:proteolysis; F:identical protein binding; F:serine-type endopeptidase activity	EC:3.4.21.0
NAU3096-190	structural constituent of	2.46615e-52	0.853	4	C:ribosome; F:structural constituent of ribosome; P:translation; F:rRNA binding	-
NAU2274-110	structural constituent of	2.46615e-52	0.853	4	C:ribosome; F:structural constituent of ribosome; P:translation; F:rRNA binding	-
AC193505.1_09	structural constituent of	4.4329e-34	0.68	2	P:cellular process; C:chloroplast	-
NAU2273-400	structural constituent of	1.73981e-52	0.864	4	C:ribosome; F:structural constituent of ribosome; P:translation; F:rRNA binding	-
NAU3096-260	structural constituent of	2.46615e-52	0.853	4	C:ribosome; F:structural constituent of ribosome; P:translation; F:rRNA binding	-
NAU2274-105	structural constituent of	2.46615e-52	0.853	4	C:ribosome; F:structural constituent of ribosome; P:translation; F:rRNA binding	-
NAU3096-180	structural constituent of	2.46615e-52	0.853	4	C:ribosome; F:structural constituent of ribosome; P:translation; F:rRNA binding	-
NAU5387-550	stromal cell-derived factor 2-like protein	8.98295e-51	0.737	2	C:cytoplasmic membrane-bounded vesicle; F:transferase activity, transferring glycosyl groups	-
BNL1681-110	sterile alpha motif domain-containing protein	2.37965e-41	0.927	2	F:molecular_function; P:biological_process
NAU3657-225	sterile alpha motif domain-containing protein	2.37965e-41	0.927	2	F:molecular_function; P:biological_process
Y068	stem-specific protein tsjt1-like isoform 1	5.95443e-124	0.899	3	C:cytosol; C:nucleus; C:plasma membrane	-
Y069	stem-specific protein tsjt1-like isoform 1	5.95443e-124	0.899	3	C:cytosol; C:nucleus; C:plasma membrane	-
NAU2296-110	stearoy-acp desaturase	1.64492e-77	0.89	12	F:stearoyl-CoA 9-desaturase activity; ; P:oxidation reduction; ; P:defense response to bacterium; F:transition metal ion binding; P:jasmonic acid biosynthetic process; F:acyl-[acyl-carrier-protein] desaturase activity; P:unsaturated fatty acid biosynthetic process; C:chloroplast stroma; P:defense response to insect; P:defense response to virus	EC:1.14.19.1; EC:1.14.19.2
NAU837-205	squalene monooxygenase-like	3.61273e-72	0.772	2	P:metabolic process; F:monooxygenase activity	-
nnbad_12	squalene monooxygenase-like	0	0.9	4	F:squalene monooxygenase activity; F:FAD binding; C:integral to membrane; P:oxidation reduction	EC:1.14.99.7
nnbae_4	squalene monooxygenase-like	0	0.901	4	F:squalene monooxygenase activity; F:FAD binding; C:integral to membrane; P:oxidation reduction	EC:1.14.99.7
NAU5260-190	spx domain-containing membrane protein at4g22990-like isoform 1	7.68752e-54	0.903	1	P:transmembrane transport	-
BNL2496-180	spx domain-containing membrane protein at4g22990-like isoform 1	7.68752e-54	0.903	1	P:transmembrane transport	-
BNL2675-180	spx domain-containing membrane protein at4g22990-like isoform 1	7.68752e-54	0.903	1	P:transmembrane transport	-
BNL2496-275	spx domain-containing membrane protein at4g22990-like isoform 1	7.68752e-54	0.903	1	P:transmembrane transport	-
NAU854-500	spt2 chromatin protein	5.38971e-33	0.578	2	F:molecular_function; P:biological_process
BNL1679-160	spike-1, putative [Ricinus communis]	1.38687e-07	0.81	3	F:guanyl-nucleotide exchange factor activity; F:GTPase binding; F:GTP binding	-
NAU6111-190	spermine synthase	5.56971e-28	0.749	5	P:polyamine biosynthetic process; F:spermidine synthase activity; F:spermine synthase activity; C:cytoplasm; F:protein binding	EC:2.5.1.16; EC:2.5.1.22
NAU3479-560	sorting nexin-2-like	5.19134e-47	0.562	2	F:phosphoinositide binding; P:cell communication
BNL4049-175	somatic embryogenesis receptor kinase 3a precursor	7.37071e-19	0.953	7	F:transmembrane receptor protein tyrosine kinase activity; P:protein amino acid phosphorylation; F:ATP binding; C:integral to membrane; F:protein serine/threonine kinase activity; P:oxidation reduction; F:2-alkenal reductase activity	EC:2.7.10.1; EC:2.7.11.0; EC:1.3.1.74
BNL4049-145	somatic embryogenesis receptor kinase 3a precursor	7.37071e-19	0.953	7	F:transmembrane receptor protein tyrosine kinase activity; P:protein amino acid phosphorylation; F:ATP binding; C:integral to membrane; F:protein serine/threonine kinase activity; P:oxidation reduction; F:2-alkenal reductase activity	EC:2.7.10.1; EC:2.7.11.0; EC:1.3.1.74
BNL4049-155	somatic embryogenesis receptor kinase 3a precursor	7.37071e-19	0.953	7	F:transmembrane receptor protein tyrosine kinase activity; P:protein amino acid phosphorylation; F:ATP binding; C:integral to membrane; F:protein serine/threonine kinase activity; P:oxidation reduction; F:2-alkenal reductase activity	EC:2.7.10.1; EC:2.7.11.0; EC:1.3.1.74
NAU1267-200	solute carrier family 35 member f1-like	5.70864e-21	0.637	0	-
NAU3232-180	sodium-bile acid	3.69403e-21	0.648	4	F:bile acid:sodium symporter activity; C:membrane; C:plastid; P:sodium ion transport	-
BNL448-220	snf7 family protein	2.49747e-48	0.743	3	P:vesicle-mediated transport; C:ESCRT III complex; C:plasma membrane	-
shin-0885-270	sigma factor sigb regulation protein rsbq-like	4.70712e-65	0.792	0	-
HAU0615-320	sigma factor sigb regulation protein rsbq-like	4.70712e-65	0.792	0	-
NAU3052-180	shoot2 protein	1.00771e-28	0.577	0	-
NAU4092-430	sh3 domain-containing protein	6.75444e-39	0.901	1	F:binding	-
Y161	serrate rna effector molecule-like	2.24684e-78	0.746	17	P:chromatin modification; C:cytosol; F:zinc ion binding; C:nuclear dicing body; C:nucleolus; P:primary microRNA processing; P:regulation of transcription, DNA-dependent; C:nuclear speck; P:RNA splicing; F:DNA binding; P:production of ta-siRNAs involved in RNA interference; F:protein binding; ; F:transcription factor activity; P:regulation of meristem development; C:chloroplast; P:shoot development	-
cesa_12	serine-threonine protein plant-	3.52227e-142	0.714	2	P:signal transduction; C:plasma membrane	-
NAU3347-155	serine-threonine protein plant-	7.67436e-47	0.647	1	C:chloroplast	-
NAU3346-450	serine-threonine protein plant-	8.33374e-68	0.602	1	C:chloroplast	-
cesd_14	serine-threonine protein plant-	5.8193e-137	0.692	2	P:signal transduction; C:plasma membrane	-
HAU2559-250	serine-threonine protein plant-	2.75698e-17	0.748	6	P:protein amino acid phosphorylation; F:ATP binding; C:integral to membrane; F:protein serine/threonine kinase activity; P:oxidation reduction; F:2-alkenal reductase activity	EC:2.7.11.0; EC:1.3.1.74
nnbah_Scaffold000001_05	serine threonine-protein phosphatase 7-like protein	4.18045e-46	0.476	4	F:hydrolase activity; P:biological_process; F:protein serine/threonine phosphatase activity; F:molecular_function
AC187471.3_20	serine threonine-protein phosphatase 7-like protein	1.36408e-27	0.408	4	F:hydrolase activity; P:biological_process; F:protein serine/threonine phosphatase activity; F:molecular_function
AC187848.3_18	serine threonine-protein phosphatase 7-like protein	1.07918e-43	0.477	4	F:hydrolase activity; P:biological_process; F:protein serine/threonine phosphatase activity; F:molecular_function
AC187478.2_10	serine threonine-protein phosphatase 7 long form homolog	4.20217e-15	0.69	1	F:hydrolase activity	-
AC202821.1_01	serine threonine-protein phosphatase 7 long form homolog	8.92987e-34	0.46	4	F:hydrolase activity; P:biological_process; F:protein serine/threonine phosphatase activity; F:molecular_function
AC202831.1_02	serine threonine-protein phosphatase 7 long form homolog	9.22006e-55	0.513	4	C:plastid; F:hydrolase activity; P:biological_process; F:protein serine/threonine phosphatase activity
AC187471.3_14	serine threonine-protein phosphatase 7 long form homolog	1.33793e-29	0.524	5	F:hydrolase activity; P:biological_process; F:protein serine/threonine phosphatase activity; F:molecular_function; C:cellular_component
AC187578.3_07	serine threonine-protein phosphatase 7 long form homolog	8.44291e-36	0.562	5	F:molecular_function; P:biological_process; C:cellular_component; F:hydrolase activity; F:protein serine/threonine phosphatase activity
AC187794.3_13	serine threonine-protein phosphatase 7 long form homolog	1.13958e-11	0.466	5	F:hydrolase activity; P:biological_process; F:protein serine/threonine phosphatase activity; F:molecular_function; C:cellular_component
AC187848.3_04	serine threonine-protein phosphatase 7 long form homolog	2.65967e-27	0.481	4	F:hydrolase activity; P:biological_process; F:protein serine/threonine phosphatase activity; F:molecular_function
nnbag_01	serine threonine-protein phosphatase 7 long form homolog	2.84153e-14	0.558	5	F:hydrolase activity; P:biological_process; F:protein serine/threonine phosphatase activity; F:molecular_function; C:cellular_component
nnbag_08	serine threonine-protein phosphatase 7 long form homolog	1.57471e-47	0.493	4	F:hydrolase activity; P:biological_process; F:protein serine/threonine phosphatase activity; F:molecular_function
AC188140.2_07	serine threonine-protein phosphatase 5-like	0	0.893	8	P:protein amino acid dephosphorylation; C:integral to endoplasmic reticulum membrane; F:metal ion binding; P:nucleocytoplasmic transport; F:protein serine/threonine phosphatase activity; F:protein binding; C:nuclear envelope; P:red or far-red light signaling pathway	-
NAU6601-250	serine threonine-protein phosphatase 5	1.03109e-31	0.935	8	P:protein amino acid dephosphorylation; C:integral to endoplasmic reticulum membrane; F:metal ion binding; P:nucleocytoplasmic transport; F:protein serine/threonine phosphatase activity; F:protein binding; C:nuclear envelope; P:red or far-red light signaling pathway	-
AC193383.1_09	serine threonine-protein kinase-like protein ccr3-like	1.93754e-09	0.463333	0	-
HAU3193-550	serine threonine-protein kinase pbs1-like	9.6573e-73	0.939	5	F:receptor activity; F:non-membrane spanning protein tyrosine kinase activity; P:protein amino acid phosphorylation; F:ATP binding; F:protein serine/threonine kinase activity	EC:2.7.10.2; EC:2.7.11.0
NAU3337-410	serine threonine-protein kinase pbs1-like	2.93991e-37	0.736	3	P:protein amino acid phosphorylation; F:ATP binding; F:protein serine/threonine kinase activity	EC:2.7.11.0
AC193514.1_13	serine threonine-protein kinase pbs1-like	2.47156e-103	0.78	3	P:protein amino acid phosphorylation; F:ATP binding; F:MAP kinase kinase kinase activity	EC:2.7.11.25
NAU3519-215	serine threonine-protein kinase ht1-like	3.60822e-85	0.837	6	F:non-membrane spanning protein tyrosine kinase activity; C:plasma membrane; P:protein amino acid phosphorylation; F:protein serine/threonine/tyrosine kinase activity; F:ATP binding; F:protein serine/threonine kinase activity	EC:2.7.10.2; EC:2.7.112.1; EC:2.7.11.0
cgr5387-150	serine threonine-protein kinase ht1-like	9.78087e-32	0.798	5	F:non-membrane spanning protein tyrosine kinase activity; P:protein amino acid phosphorylation; F:amino acid binding; F:ATP binding; F:protein serine/threonine kinase activity	EC:2.7.10.2; EC:2.7.11.0
NAU3608-220	serine threonine-protein kinase ht1-like	1.55335e-70	0.825	4	F:ATP binding; P:protein amino acid phosphorylation; F:protein serine/threonine kinase activity; F:non-membrane spanning protein tyrosine kinase activity	EC:2.7.11.0; EC:2.7.10.2
Y143	serine threonine-protein kinase at5g01020-like	6.91001e-148	0.859	4	F:ATP binding; P:protein amino acid phosphorylation; F:protein serine/threonine kinase activity; F:non-membrane spanning protein tyrosine kinase activity	EC:2.7.11.0; EC:2.7.10.2
NAU3012-210	serine threonine-protein kinase at5g01020-like	1.84906e-100	0.86	4	F:non-membrane spanning protein tyrosine kinase activity; P:protein amino acid phosphorylation; F:ATP binding; F:protein serine/threonine kinase activity	EC:2.7.10.2; EC:2.7.11.0
NAU4871-300	serine threonine-protein kinase at5g01020-like	2.05581e-130	0.786	4	F:non-membrane spanning protein tyrosine kinase activity; P:protein amino acid phosphorylation; F:ATP binding; F:protein serine/threonine kinase activity	EC:2.7.10.2; EC:2.7.11.0
NAU3013-155	serine threonine-protein kinase 38-like	3.3607e-76	0.824	3	F:ATP binding; P:protein amino acid phosphorylation; F:protein serine/threonine kinase activity	EC:2.7.11.0
AC202831.1_07	serine threonine protein kinase srpk1	1.33977e-13	0.607	0	-
AC188401.2_15	serine threonine protein	2.83518e-63	0.766	3	F:ATP binding; P:protein amino acid phosphorylation; F:protein serine/threonine kinase activity	EC:2.7.11.0
cgr6791-600	serine hydroxymethyltransferase 1-like	4.87618e-95	0.743	7	F:pyridoxal phosphate binding; P:L-serine metabolic process; P:response to cadmium ion; P:methylation; F:methyltransferase activity; P:glycine metabolic process; F:glycine hydroxymethyltransferase activity	EC:2.1.1.0; EC:2.1.2.1
cgr5566-380	serine hydroxymethyltransferase 1-like	4.87618e-95	0.743	7	F:pyridoxal phosphate binding; P:L-serine metabolic process; P:response to cadmium ion; P:methylation; F:methyltransferase activity; P:glycine metabolic process; F:glycine hydroxymethyltransferase activity	EC:2.1.1.0; EC:2.1.2.1
NAU4884-240	serine arginine-rich splicing factor 7-like	1.82289e-32	0.958	3	F:zinc ion binding; F:nucleic acid binding; F:nucleotide binding	-
NAU3532-325	serine arginine rich splicing	1.3872e-49	0.648	2	F:nucleic acid binding; F:nucleotide binding	-
Y144	serine acetyltransferase 5-like	6.3215e-109	0.715	2	F:serine O-acetyltransferase activity; C:cytosol	EC:2.3.1.30
Y145	serine acetyltransferase 5-like	6.3215e-109	0.715	2	F:serine O-acetyltransferase activity; C:cytosol	EC:2.3.1.30
NAU4024-200	sequence-specific dna binding transcription factor	3.11574e-47	0.794	3	F:transcription factor activity; F:DNA binding; P:regulation of transcription, DNA-dependent	-
NAU1322-170	septum site-determining protein	4.46296e-97	0.767	6	P:selection of site for barrier septum formation; P:ATP catabolic process; F:calcium-dependent ATPase activity; P:chloroplast fission; F:protein homodimerization activity; C:chloroplast	-
NAU2954-690	sensory transduction histidine	1.94844e-68	0.545	5	F:kinase activity; P:regulation of transcription, DNA-dependent; P:two-component signal transduction system (phosphorelay); P:phosphorylation; F:two-component response regulator activity
NAU2954-210	sensory transduction histidine	1.94844e-68	0.545	5	F:kinase activity; P:regulation of transcription, DNA-dependent; P:two-component signal transduction system (phosphorelay); P:phosphorylation; F:two-component response regulator activity
NAU3875-190	secondary cell wall-related glycosyltransferase family	2.15642e-64	0.693	1	F:transferase activity, transferring glycosyl groups	-
NAU3875-360	secondary cell wall-related glycosyltransferase family	2.15642e-64	0.693	1	F:transferase activity, transferring glycosyl groups	-
NAU792-405	sec14 cytosolic factor family protein	1.62918e-64	0.748	5	C:intracellular; P:transport; C:plasma membrane; C:integral to membrane; F:transporter activity	-
Y169	saur family protein	7.09035e-40	0.821	0	-
Y155	saur family protein	1.32195e-38	0.632	2	F:molecular_function; P:response to auxin stimulus
NAU2202-175	saur family protein	6.51667e-36	0.774	1	P:response to auxin stimulus	-
NAU5461-300	sam domain family protein	5.20469e-79	0.672	1	C:membrane	-
cgr5747-180	sam domain family protein	5.20469e-79	0.672	1	C:membrane	-
NAU5461-450	sam domain family protein	5.20469e-79	0.672	1	C:membrane	-
AC188035.3_04	salicylate o-methyltransferase-like	1.71505e-99	0.621	2	F:methyltransferase activity; P:methylation
AC188035.3_12	salicylate o-methyltransferase-like	8.57627e-59	0.544	2	F:methyltransferase activity; P:methylation
NAU5574-195	sal1 phosphatase-like	2.30526e-94	0.758	3	P:sulfur metabolic process; F:inositol or phosphatidylinositol phosphatase activity; F:3'(2'),5'-bisphosphate nucleotidase activity	EC:3.1.3.7
BNL1161-195	sal1 phosphatase-like	2.30526e-94	0.758	3	P:sulfur metabolic process; F:inositol or phosphatidylinositol phosphatase activity; F:3'(2'),5'-bisphosphate nucleotidase activity	EC:3.1.3.7
NAU2170-250	s-adenosyl-l-methionine-dependent methyltransferase-like protein	2.96256e-65	0.897	4	C:endomembrane system; P:methylation; F:binding; F:methyltransferase activity	EC:2.1.1.0
NAU2170-230	s-adenosyl-l-methionine-dependent methyltransferase-like protein	2.96256e-65	0.897	4	C:endomembrane system; P:methylation; F:binding; F:methyltransferase activity	EC:2.1.1.0
EF457753.1_08	s-adenosyl-l-methionine-dependent methyltransferase domain-containing protein	4.95668e-50	0.641	5	F:methyltransferase activity; F:transferase activity; P:methylation; F:molecular_function; P:biological_process
EF457754.1_12	s-adenosyl-l-methionine-dependent methyltransferase domain-containing protein	5.63833e-42	0.638	5	F:methyltransferase activity; F:transferase activity; P:methylation; F:molecular_function; P:biological_process
NAU2731-180	s-acyltransferase tip1	6.5281e-52	0.728	3	F:zinc ion binding; P:oxidation reduction; F:2-alkenal reductase activity	EC:1.3.1.74
HAU2224-260	rrna intron-encoded homing endonuclease	1.12874e-32	0.744444	0	-
nnbal_02	rpm1 interacting protein 13	1.82383e-54	0.413	4	C:cellular_component; F:molecular_function; P:plant-type hypersensitive response; P:defense response to bacterium
Y047	rossmann-fold nad -binding domain-containing protein	4.19177e-98	0.824	6	; P:lignin biosynthetic process; F:cinnamoyl-CoA reductase activity; P:oxidation reduction; F:coenzyme binding; F:dihydrokaempferol 4-reductase activity	EC:1.2.1.44; EC:1.1.1.219
Y045	rossmann-fold nad -binding domain-containing protein	4.19177e-98	0.824	6	; P:lignin biosynthetic process; F:cinnamoyl-CoA reductase activity; P:oxidation reduction; F:coenzyme binding; F:dihydrokaempferol 4-reductase activity	EC:1.2.1.44; EC:1.1.1.219
Y048	rossmann-fold nad -binding domain-containing protein	4.19177e-98	0.824	6	; P:lignin biosynthetic process; F:cinnamoyl-CoA reductase activity; P:oxidation reduction; F:coenzyme binding; F:dihydrokaempferol 4-reductase activity	EC:1.2.1.44; EC:1.1.1.219
Y046	rossmann-fold nad -binding domain-containing protein	4.19177e-98	0.824	6	; P:lignin biosynthetic process; F:cinnamoyl-CoA reductase activity; P:oxidation reduction; F:coenzyme binding; F:dihydrokaempferol 4-reductase activity	EC:1.2.1.44; EC:1.1.1.219
NAU4091-220	root phototropism protein 2	2.4194e-72	0.851	5	F:signal transducer activity; P:signal transduction; P:phototropism; C:nucleus; F:protein binding	-
AC187470.3_11	rnase h domain-containing protein	6.59124e-15	0.525	4	F:nucleic acid binding; F:ribonuclease H activity; P:biological_process; C:cellular_component
nnbaa_4	rna-dependent rna polymerase 2	0	0.762	8	F:RNA-directed RNA polymerase activity; F:nucleic acid binding; P:cell-cell signaling; C:nucleolus; P:response to salicylic acid stimulus; F:nucleotide binding; P:long-distance posttranscriptional gene silencing; P:production of siRNA involved in RNA interference	EC:2.7.7.48
nnbab_03	rna-dependent rna polymerase 2	0	0.762	8	F:RNA-directed RNA polymerase activity; F:nucleic acid binding; P:cell-cell signaling; C:nucleolus; P:response to salicylic acid stimulus; F:nucleotide binding; P:long-distance posttranscriptional gene silencing; P:production of siRNA involved in RNA interference	EC:2.7.7.48
nnbac_03	rna-dependent rna polymerase 2	0	0.761	8	F:RNA-directed RNA polymerase activity; F:nucleic acid binding; P:cell-cell signaling; C:nucleolus; P:response to salicylic acid stimulus; F:nucleotide binding; P:long-distance posttranscriptional gene silencing; P:production of siRNA involved in RNA interference	EC:2.7.7.48
NAU3954-2200	rna-binding region-containing	5.97655e-16	0.478	2	F:nucleic acid binding; F:nucleotide binding
NAU4090-255	rna-binding protein containing kh domain protein	1.89025e-44	0.799	2	F:RNA binding; C:chloroplast	-
NAU4089-190	rna-binding protein containing kh domain protein	1.89025e-44	0.799	2	F:RNA binding; C:chloroplast	-
AC187214.3_01	rna recognition motif-containing protein	1.9586e-16	0.903	2	F:nucleic acid binding; F:nucleotide binding	-
AC187214.3_05	rna recognition motif-containing protein	2.38474e-92	0.741	1	F:nucleic acid binding	-
InDel005-200	rna recognition motif -containing protein	7.92781e-10	0.414	1	F:binding	-
NAU6755-200	rna polymerase-associated protein	7.61906e-12	0.801667	0	-
AC202821.1_17	rna polymerase sigma factor rpod-like	0	0.784	10	F:DNA-directed RNA polymerase activity; P:response to red light; P:regulation of transcription, DNA-dependent; P:transcription initiation; F:DNA binding; P:response to blue light; F:protein binding; F:transcription factor activity; F:sigma factor activity; C:chloroplast	EC:2.7.7.6
AC193994.1_08	rna polymerase sigma factor rpod-like	1.98709e-133	0.584	3	F:DNA-directed RNA polymerase activity; P:transcription, DNA-dependent; C:chloroplast	EC:2.7.7.6
NAU2934-1100	rna polymerase sigma factor rpod-like	1.12145e-46	0.647	5	P:response to red light; P:response to blue light; F:protein binding; P:transcription, DNA-dependent; C:chloroplast	-
cgr5556-145	ring-h2 finger protein atl73-like	2.34942e-51	0.689	1	F:metal ion binding	-
cgr6815-200	ring u-box domain-containing protein	1.06286e-46	0.685	6	F:metal ion binding; P:response to gibberellin stimulus; P:response to chitin; F:protein binding; P:abscisic acid metabolic process; P:response to salt stress	-
NAU1305-600	ring u-box domain-containing protein	1.06286e-46	0.685	6	F:metal ion binding; P:response to gibberellin stimulus; P:response to chitin; F:protein binding; P:abscisic acid metabolic process; P:response to salt stress	-
NAU463-300	ring u-box domain-containing protein	1.06286e-46	0.685	6	F:metal ion binding; P:response to gibberellin stimulus; P:response to chitin; F:protein binding; P:abscisic acid metabolic process; P:response to salt stress	-
NAU5364-600	ring u-box domain-containing protein	4.40073e-34	0.533	3	F:metal ion binding; F:ligase activity; F:zinc ion binding
HAU2337-230	ring finger protein	2.21625e-31	0.718	1	F:metal ion binding	-
cgr5675-175	ring finger protein	2.21625e-31	0.718	1	F:metal ion binding	-
NAU2863-245	ring finger containing	2.2303e-29	0.464	3	F:metal ion binding; F:zinc ion binding; C:chloroplast
NAU2862-275	ring finger containing	2.2303e-29	0.464	3	F:metal ion binding; F:zinc ion binding; C:chloroplast
NAU2931-180	ring finger containing	2.2303e-29	0.464	3	F:metal ion binding; F:zinc ion binding; C:chloroplast
NAU2862-330	ring finger containing	2.2303e-29	0.464	3	F:metal ion binding; F:zinc ion binding; C:chloroplast
AC202822.1_06	ribulose bisphosphate carboxylase small chain 3a	1.79064e-08	0.405	0	-
NAU5406-200	ribulose bisphosphate carboxylase small chain 1b	2.56058e-80	0.908	19	F:copper ion binding; F:ribulose-bisphosphate carboxylase activity; C:cell wall; C:thylakoid lumen; P:oxidation reduction; P:response to red light; C:chloroplast ribulose bisphosphate carboxylase complex; P:response to cold; C:chloroplast envelope; P:carbon fixation; F:monooxygenase activity; P:response to blue light; F:protein binding; C:chloroplast thylakoid membrane; P:photosynthesis; P:photor…	EC:4.1.1.39
AC187578.3_11	ribophorin ii family protein	4.01678e-116	0.719	2	C:endoplasmic reticulum membrane; F:transferase activity, transferring glycosyl groups	-
NAU2598-1800	ribonuclease p subunit rpp30	7.89744e-81	0.814	2	F:tRNA-intron endonuclease activity; P:tRNA processing	EC:3.1.27.9
cesa_08	ribonuclease h protein at1g65750-like	3.83368e-10	0.579	0	-
nnbaa_2	rho-related protein from plants 1	8.31311e-97	0.888	4	C:membrane; C:intracellular; F:GTP binding; P:small GTPase mediated signal transduction	-
nnbab_05	rho-related protein from plants 1	8.31311e-97	0.888	4	C:membrane; C:intracellular; F:GTP binding; P:small GTPase mediated signal transduction	-
nnbas_Scaffold000001_24	rho-related protein from plants 1	8.31311e-97	0.888	4	C:membrane; C:intracellular; F:GTP binding; P:small GTPase mediated signal transduction	-
nnbas_Scaffold000001_03	rhomboid protein mitochondrial	6.34695e-67	0.76	3	C:integral to membrane; C:mitochondrion; F:serine-type endopeptidase activity	EC:3.4.21.0
NAU3209-265	rho gdp-dissociation inhibitor 1	2.40884e-53	0.756	2	F:Rho GDP-dissociation inhibitor activity; C:cytoplasm
NAU3667-250	rho gdp-dissociation inhibitor	6.96856e-11	0.565	2	F:Rho GDP-dissociation inhibitor activity; C:cytoplasm
AC190279.1_01	reticulon-like protein b9	1.80125e-69	0.684	1	C:endoplasmic reticulum	-
NAU2317-220	reticuline oxidase-like	6.72794e-68	0.82	3	F:FAD binding; F:reticuline oxidase activity; P:oxidation reduction	EC:1.21.3.3
AC194364.1_07	reticuline oxidase	7.37164e-172	0.685	1	F:oxidoreductase activity	-
NAU3325-225	respiratory burst oxidase homolog protein c-like	6.03918e-35	0.745	6	F:metal ion binding; F:NAD(P)H oxidase activity; C:plasma membrane; P:negative regulation of programmed cell death; P:defense response to fungus; P:response to heat	EC:1.6.3.1
EF457753.1_07	replication protein a 70 kda dna-binding subunit	3.26845e-34	0.52	3	F:RNA binding; P:RNA-dependent DNA replication; F:RNA-directed DNA polymerase activity
AC193994.1_06	replication protein a 70 kda dna-binding subunit	2.69906e-08	0.618	4	F:RNA binding; F:nucleic acid binding; P:RNA-dependent DNA replication; F:RNA-directed DNA polymerase activity
NAU2749-230	repetitive proline-rich cell wall protein 2	6.34102e-27	0.712	2	P:lipid transport; C:cellular_component
NAU3690-650	remorin family protein	1.01437e-53	0.766	2	C:nucleus; F:DNA binding	-
NAU3690-180	remorin family protein	1.01437e-53	0.766	2	C:nucleus; F:DNA binding	-
CIR286-190	remorin family protein	6.8252e-65	0.585	1	C:plasma membrane	-
NAU3424-210	regulator of nonsense transcripts 1 homolog	3.94599e-18	0.853	6	C:cytoplasm; P:nuclear-transcribed mRNA catabolic process, nonsense-mediated decay; F:helicase activity; F:DNA binding; F:ATP binding; F:zinc ion binding	-
NAU4004-380	regulation of nuclear pre-mrna domain-containing protein 1b	8.87206e-43	0.461429	0	-
NAU7195-280	ref srpp-like protein at1g67360-like	6.05259e-59	0.705	1	C:vacuole	-
NAU5152-400	receptor-like serine threonine-protein kinase at3g01300-like isoform 2	4.09975e-109	0.786	5	F:non-membrane spanning protein tyrosine kinase activity; P:protein amino acid phosphorylation; F:ATP binding; F:protein serine/threonine kinase activity; C:mitochondrion	EC:2.7.10.2; EC:2.7.11.0
JESPR292-175	receptor-like serine threonine-protein kinase at3g01300-like isoform 2	4.09975e-109	0.786	5	F:non-membrane spanning protein tyrosine kinase activity; P:protein amino acid phosphorylation; F:ATP binding; F:protein serine/threonine kinase activity; C:mitochondrion	EC:2.7.10.2; EC:2.7.11.0
NAU5152-230	receptor-like serine threonine-protein kinase at3g01300-like isoform 2	4.09975e-109	0.786	5	F:non-membrane spanning protein tyrosine kinase activity; P:protein amino acid phosphorylation; F:ATP binding; F:protein serine/threonine kinase activity; C:mitochondrion	EC:2.7.10.2; EC:2.7.11.0
AC193383.1_04	receptor-like protein kinase theseus 1-like	6.02218e-114	0.634	1	F:kinase activity	-
nnbao_Scaffold000001_09	receptor-like protein kinase theseus 1-like	2.63664e-91	0.572	6	F:kinase activity; F:ATP binding; F:protein kinase activity; F:nucleotide binding; P:protein amino acid phosphorylation; F:protein serine/threonine kinase activity
AC194364.1_05	receptor-like protein kinase hsl1	6.64061e-16	0.514	0	-
cesd_13	receptor-like protein kinase hsl1	1.28708e-25	0.501	0	-
NAU1067-605	receptor protein kinase-like protein at4g34220-like	1.83515e-44	0.822	1	F:hydrolase activity	-
NAU1067-600	receptor protein kinase-like protein at4g34220-like	1.83515e-44	0.822	1	F:hydrolase activity	-
Y088	ras-related protein rgp1	3.96752e-17	0.9	4	P:protein transport; F:hydrolase activity; F:GTP binding; P:small GTPase mediated signal transduction	-
NAU1158-200	ras-related protein rabc2a-like	3.86229e-35	0.855	10	F:myosin XI tail binding; C:peroxisome; P:small GTPase mediated signal transduction; P:regulation of transcription, DNA-dependent; F:ATP binding; F:GTP-dependent protein binding; F:transcription factor binding; F:hydrolase activity; P:protein transport; F:GTP binding	-
NAU3682-235	ras-related protein raba5d-like	6.87634e-52	0.946	4	P:protein transport; F:hydrolase activity; F:GTP binding; P:small GTPase mediated signal transduction	-
cesa_03	ras-related protein raba1d	1.74356e-71	0.94	7	C:vacuole; F:GTP binding; C:plasma membrane; F:hydrolase activity; C:nucleus; P:small GTPase mediated signal transduction; P:protein transport	-
cesd_03	ras-related protein raba1d	9.12311e-114	0.954	7	C:vacuole; F:GTP binding; C:plasma membrane; F:hydrolase activity; C:nucleus; P:small GTPase mediated signal transduction; P:protein transport	-
HAU2508-320	rapid alkalinization factor	3.2613e-40	0.757	5	C:plant-type cell wall; F:signal transducer activity; C:apoplast; P:signal transduction; P:cell-cell signaling	-
NAU3896-230	rac-like gtp-binding protein arac8-like	4.12735e-101	0.871	6	F:GTP binding; C:intracellular; C:plasma membrane; F:protein kinase binding; P:small GTPase mediated signal transduction; P:protein transport	-
NAU3465-1550	rac-like gtp-binding protein arac8-like	4.12735e-101	0.871	6	F:GTP binding; C:intracellular; C:plasma membrane; F:protein kinase binding; P:small GTPase mediated signal transduction; P:protein transport	-
nnbac_01	rac-like gtp-binding protein 3-like	2.01664e-89	0.757	5	F:GTP binding; C:intracellular; C:plasma membrane; F:protein kinase binding; P:small GTPase mediated signal transduction	-
NAU3558-220	pyrophosphate-energized vacuolar membrane proton pump-like	9.75482e-153	0.963	8	C:integral to plasma membrane; F:hydrogen-translocating pyrophosphatase activity; C:cytoplasmic membrane-bounded vesicle; F:magnesium ion binding; P:proton transport; F:inorganic diphosphatase activity; P:oxidation reduction; F:2-alkenal reductase activity	EC:3.6.1.1; EC:1.3.1.74
NAU3543-190	pumilio homolog chloroplastic-like	5.16105e-92	0.851	1	F:RNA binding	-
NAU3961-210	pto-interacting protein 1-like	3.03932e-91	0.914	3	P:protein amino acid phosphorylation; F:ATP binding; F:MAP kinase kinase kinase activity	EC:2.7.11.25
NAU7207-230	protochlorophyllide chloroplastic-like	1.53479e-24	0.603	5	C:chloroplast envelope; F:oxidoreductase activity; P:metabolic process; P:response to ethylene stimulus; C:chloroplast thylakoid membrane	-
NAU3156-400	protein-tyrosine phosphatase mitochondrial mitochondrial	1.23699e-69	0.847	3	P:protein amino acid dephosphorylation; F:protein tyrosine phosphatase activity; F:protein tyrosine/serine/threonine phosphatase activity	EC:3.1.3.48
NAU2998-175	protein-tyrosine phosphatase mitochondrial 1-like	2.46063e-42	0.608	1	F:phosphoprotein phosphatase activity	EC:3.1.3.16
NAU5120-175	protein-l-isoaspartate o-methyltransferase	4.32824e-100	0.845	4	C:cytoplasm; P:methylation; P:protein modification process; F:protein-L-isoaspartate (D-aspartate) O-methyltransferase activity	EC:2.1.1.77
NAU2820-170	protein-l-isoaspartate o-methyltransferase	4.32824e-100	0.845	4	C:cytoplasm; P:methylation; P:protein modification process; F:protein-L-isoaspartate (D-aspartate) O-methyltransferase activity	EC:2.1.1.77
NAU3824-225	protein wax2-like	2.64876e-77	0.799	5	P:fatty acid biosynthetic process; F:oxidoreductase activity; F:iron ion binding; C:integral to membrane; P:oxidation reduction	-
Y1291-1	protein wax2-like	2.88666e-141	0.854	5	P:fatty acid biosynthetic process; F:oxidoreductase activity; F:iron ion binding; C:integral to membrane; P:oxidation reduction	-
Y1291-2	protein wax2-like	2.88666e-141	0.854	5	P:fatty acid biosynthetic process; F:oxidoreductase activity; F:iron ion binding; C:integral to membrane; P:oxidation reduction	-
NAU2302-170	protein wax2-like	2.64876e-77	0.799	5	P:fatty acid biosynthetic process; F:oxidoreductase activity; F:iron ion binding; C:integral to membrane; P:oxidation reduction	-
NAU3824-245	protein wax2-like	2.64876e-77	0.799	5	P:fatty acid biosynthetic process; F:oxidoreductase activity; F:iron ion binding; C:integral to membrane; P:oxidation reduction	-
NAU998-160	protein ultrapetala 1	1.26805e-22	0.707	5	P:floral meristem determinacy; P:regulation of inflorescence meristem growth; P:regulation of floral meristem growth; C:nucleus; C:cytosol	-
HAU3236-230	protein trichome birefringence-like 11	4.19748e-130	0.766	2	P:biological_process; C:cellular_component
NAU5467-250	protein trichome birefringence-like 11	4.19748e-130	0.766	2	P:biological_process; C:cellular_component
NAU954-305	protein transport protein sec31	3.75419e-59	0.824	2	C:CUL4 RING ubiquitin ligase complex; C:membrane	-
NAU891-265	protein transport protein sec31	3.75419e-59	0.824	2	C:CUL4 RING ubiquitin ligase complex; C:membrane	-
NAU3708-225	protein transport protein sec31	3.75419e-59	0.824	2	C:CUL4 RING ubiquitin ligase complex; C:membrane	-
NAU3109-295	protein time for coffee-like	2.23381e-25	0.473	0	-
JESPR122-195	protein tify 8-like	1.22204e-46	0.608889	1	F:protein binding	-
NAU3631-185	protein tify 8-like	1.22204e-46	0.608889	1	F:protein binding	-
HAU139-400	protein tify 8-like	1.22204e-46	0.608889	1	F:protein binding	-
NAU3004-245	protein tify 3b	1.36713e-23	0.625	1	F:protein binding	-
NAU3737-1050	protein tify 10a-like	1.64257e-60	0.567	3	P:response to jasmonic acid stimulus; P:multicellular organismal development; P:response to stress	-
NAU3573-700	protein tic chloroplastic	8.50719e-97	0.763	7	F:copper uptake transmembrane transporter activity; F:iron ion transmembrane transporter activity; P:iron ion transmembrane transport; P:cellular metal ion homeostasis; C:chloroplast inner membrane; F:protein homodimerization activity; P:protein import into chloroplast stroma	-
NAU3736-190	protein spinster homolog 1-like	1.08854e-64	0.879	3	P:transmembrane transport; P:carbohydrate transport; C:integral to membrane	-
NAU1301-200	protein seuss-like 2	2.74797e-110	0.752	4	P:embryonic development; F:transcription cofactor activity; C:nucleus; P:ovule development	-
NAU5064-250	protein sel-1 homolog 2	3.28669e-73	0.714	4	P:hyperosmotic salinity response; P:ER-associated protein catabolic process; C:membrane; C:endoplasmic reticulum	-
NAU2437-235	protein scar2	2.06817e-41	0.745	1	F:protein binding	-
NAU3901-245	protein scar2	2.06817e-41	0.745	1	F:protein binding	-
NAU3901-280	protein scar2	2.06817e-41	0.745	1	F:protein binding	-
NAU2437-270	protein scar2	2.06817e-41	0.745	1	F:protein binding	-
NAU6699-400	protein rotundifolia like 8	2.92107e-19	0.701	3	F:molecular_function; C:chloroplast; P:shoot development
AC194364.1_17	protein rotundifolia like 8	8.00749e-22	0.718	3	F:molecular_function; C:chloroplast; P:shoot development
NAU4065-380	protein pns1	1.86288e-114	0.771	1	C:integral to membrane	-
Gh424-115	protein plastid transcriptionally active 5	1.83223e-38	0.615	4	F:unfolded protein binding; P:metabolic process; P:protein folding; F:heat shock protein binding
NAU2579-250	protein plastid transcriptionally active 5	1.83223e-38	0.615	4	F:unfolded protein binding; P:metabolic process; P:protein folding; F:heat shock protein binding
MUSS432-1000	protein phosphatase 2c 70	6.81733e-21	0.873	6	C:protein serine/threonine phosphatase complex; F:metal ion binding; F:kinase activity; F:protein serine/threonine phosphatase activity; P:phosphorylation; P:protein amino acid dephosphorylation	-
NAU3795-170	protein phosphatase 2c 57	2.03472e-86	0.863	10	P:photosystem stoichiometry adjustment; P:protein amino acid dephosphorylation; P:photosynthetic electron transport chain; C:mitochondrion; C:nucleolus; F:metal ion binding; C:protein serine/threonine phosphatase complex; C:thylakoid; F:protein serine/threonine phosphatase activity; C:chloroplast stroma	-
MUSS219-300	protein phosphatase 1 regulatory subunit inhibitor-3	3.30589e-14	0.787	3	P:embryonic development; P:negative regulation of phosphoprotein phosphatase activity; C:protein phosphatase type 1 complex	-
NAU762-155	protein phosphatase	3.50127e-12	0.9	2	P:metabolic process; F:protein serine/threonine phosphatase activity	-
AC193383.1_05	protein phosphatase	0	0.905	4	P:protein amino acid dephosphorylation; F:metal ion binding; F:protein serine/threonine phosphatase activity; C:protein serine/threonine phosphatase complex	-
nnbao_Scaffold000001_08	protein phosphatase	0	0.913	4	P:protein amino acid dephosphorylation; F:metal ion binding; F:protein serine/threonine phosphatase activity; C:protein serine/threonine phosphatase complex	-
NAU3053-190	protein phosphatase	1.75331e-117	0.938	4	P:protein amino acid dephosphorylation; F:metal ion binding; F:protein serine/threonine phosphatase activity; C:protein serine/threonine phosphatase complex	-
HAU1129-350	protein phosphatase	1.75331e-117	0.938	4	P:protein amino acid dephosphorylation; F:metal ion binding; F:protein serine/threonine phosphatase activity; C:protein serine/threonine phosphatase complex	-
NAU6990-170	protein oberon 3-like	4.83561e-64	0.719	0	-
MUSS181-150	protein oberon 3-like	2.12375e-64	0.712	1	F:protein binding	-
NAU3562-270	protein notum homolog	1.94189e-62	0.802	1	F:hydrolase activity
HAU2015-310	protein notum homolog	1.94189e-62	0.802	1	F:hydrolase activity
NAU3119-205	protein nlp8-like	6.39174e-66	0.554	0	-
HAU1452-240	protein ndr1-like	7.97901e-65	0.71	1	C:plasma membrane	-
NAU3865-225	protein kinase pinoid-like	1.99418e-83	0.85	12	P:protein amino acid phosphorylation; P:positive gravitropism; P:root hair elongation; P:auxin polar transport; F:identical protein binding; C:cell surface; F:ATP binding; F:protein kinase C activity; P:root hair initiation; P:cotyledon development; P:auxin mediated signaling pathway;	EC:2.7.11.13
NAU5354-350	protein kinase family protein	2.90834e-71	0.807	3	F:ATP binding; P:protein amino acid phosphorylation; F:protein serine/threonine kinase activity	EC:2.7.11.0
NAU967-275	protein kinase family protein	2.90834e-71	0.807	3	F:ATP binding; P:protein amino acid phosphorylation; F:protein serine/threonine kinase activity	EC:2.7.11.0
NAU1280-300	protein kinase chloroplast	3.28127e-89	0.826	3	F:ATP binding; P:protein amino acid phosphorylation; F:non-membrane spanning protein tyrosine kinase activity	EC:2.7.10.2
NAU3735-1500	protein iq-domain 31-like	1.3992e-53	0.546	0	-
AC187478.2_07	protein hothead-like	9.96988e-84	0.656	1	F:aldehyde-lyase activity	EC:4.1.2.0
HAU1182-470	protein hasty 1-like	2.15307e-91	0.827	3	P:pre-microRNA export from nucleus; F:protein binding; C:nucleus	-
cgr5707-160	protein gpr107-like	1.05796e-81	0.737	4	F:receptor activity; C:integral to membrane; F:molecular_function; P:biological_process
NAU490-220	protein gpr107-like	1.05796e-81	0.737	4	F:receptor activity; C:integral to membrane; F:molecular_function; P:biological_process
Y032	protein far1-related sequence 6-like	9.98342e-81	0.756	1	F:zinc ion binding	-
AC193940.1_05	protein far1-related sequence 6-like	0	0.767	1	F:zinc ion binding	-
NAU2141-200	protein fantastic four 4-like	3.08715e-20	0.517	0	-
NAU2017-220	protein elf4-like 4	1.99596e-07	0.66	0	-
NAU2128-220	protein e6-like	2.51112e-21	0.468	0	-
NAU1221-310	protein e6-like	3.23059e-34	0.44	3	C:endomembrane system; F:molecular_function; P:biological_process
NAU1042-205	protein e6	6.12669e-36	0.446	3	C:endomembrane system; F:molecular_function; P:biological_process
cgr5732-140	protein e6	6.12669e-36	0.446	3	C:endomembrane system; F:molecular_function; P:biological_process
NAU797-170	protein e6	6.12669e-36	0.446	3	C:endomembrane system; F:molecular_function; P:biological_process
NAU828-150	protein e6	4.87505e-35	0.447	3	C:endomembrane system; F:molecular_function; P:biological_process
Y152	protein e6	9.97024e-33	0.454	3	C:endomembrane system; F:molecular_function; P:biological_process
NAU828-155	protein e6	1.06625e-37	0.441	3	C:endomembrane system; F:molecular_function; P:biological_process
cgr5732-145	protein e6	6.12669e-36	0.446	3	C:endomembrane system; F:molecular_function; P:biological_process
NAU1042-210	protein e6	6.12669e-36	0.446	3	C:endomembrane system; F:molecular_function; P:biological_process
NAU6960-220	protein e6	1.27366e-33	0.453	3	C:endomembrane system; F:molecular_function; P:biological_process
NAU1221-215	protein e6	6.12669e-36	0.446	3	C:endomembrane system; F:molecular_function; P:biological_process
EF457753.1_12	protein disulfide-isomerase-like	0	0.826	19	P:glycerol ether metabolic process; F:protein disulfide isomerase activity; P:seed development; P:response to endoplasmic reticulum stress; P:response to salt stress; C:lytic vacuole within protein storage vacuole; P:cell redox homeostasis; F:electron carrier activity; C:plant-type cell wall; C:thylakoid; F:protein binding; P:regulation of programmed cell death; P:response to zinc ion; C:chloropl…	EC:5.3.4.1; EC:2.4.1.119
EF457754.1_14	protein disulfide-isomerase-like	0	0.865	19	P:glycerol ether metabolic process; F:protein disulfide isomerase activity; P:seed development; P:response to endoplasmic reticulum stress; P:response to salt stress; C:lytic vacuole within protein storage vacuole; P:cell redox homeostasis; F:electron carrier activity; C:plant-type cell wall; C:thylakoid; F:protein binding; P:regulation of programmed cell death; P:response to zinc ion; C:chloropl…	EC:5.3.4.1; EC:2.4.1.119
JESPR201-215	protein dek	2.86384e-07	0.78	0	-
NAU1489-360	protein dehydration-induced 19 homolog 3-like isoform 1	8.51277e-61	0.728	0	-
NAU3223-205	protein dag	9.5072e-73	0.905	2	C:mitochondrion; F:cobalt ion binding	-
NAU3820-185	protein cypro4-like	1.95177e-53	0.795	1	F:molecular_function
NAU6764-200	protein cornichon homolog 1-like	5.27726e-44	0.776	4	C:endomembrane system; C:membrane; C:cytoplasmic membrane-bounded vesicle;	-
HAU2140-390	protein cornichon homolog 1-like	5.27726e-44	0.776	4	C:endomembrane system; C:membrane; C:cytoplasmic membrane-bounded vesicle;	-
NAU6110-160	protein chloroplastic-like	1.37767e-79	0.911	0	-
NAU5399-290	protein chloroplastic-like	6.70458e-76	0.542	5	P:iron-sulfur cluster assembly; P:embryonic development ending in seed dormancy; P:thylakoid membrane organization; F:protein binding; C:chloroplast	-
cgr5684-260	protein chloroplastic-like	6.70458e-76	0.542	5	P:iron-sulfur cluster assembly; P:embryonic development ending in seed dormancy; P:thylakoid membrane organization; F:protein binding; C:chloroplast	-
HAU2490-130	protein canopy homolog 1	2.09641e-54	0.773	2	F:molecular_function; P:biological_process
NAU3308-520	protein brassinazole-resistant 1-like	5.55287e-63	0.644	6	F:DNA binding; F:protein binding; C:nucleus; C:cytosol; P:brassinosteroid mediated signaling pathway; F:transcription repressor activity	-
NAU3205-180	protein binding protein	6.36747e-59	0.568	3	F:metal ion binding; F:zinc ion binding; F:ligase activity
NAU2108-350	protein binding	2.12063e-99	0.67	8	P:primary root development; P:regulation of gene expression; P:spread of virus in host, cell to cell; F:protein dimerization activity; P:maintenance of shoot apical meristem identity; P:root meristem specification; P:maintenance of root meristem identity; C:nucleus	-
dPL0556-480	protein argonaute 4	1.53152e-140	0.795	2	P:translational initiation; F:translation initiation factor activity	-
NAU2094-400	protein aatf-like	9.64354e-13	0.553	1	C:nucleus
AC187836.2_08	protein	3.24955e-14	0.63	2	F:nucleic acid binding; F:zinc ion binding
nnbab_16	protein	1.05814e-09	0.489	2	F:nucleic acid binding; F:zinc ion binding
HAU1779-260	protein	1.66424e-73	0.749	1	F:transferase activity, transferring hexosyl groups	EC:2.4.1.0
NAU3989-320	protein	2.61114e-25	0.533	2	C:nucleus; F:DNA binding	-
NAU6728-350	protein	5.44934e-17	0.622	0	-
AC188760.2_05	protein	5.67375e-33	0.549	6	P:proteolysis; F:aspartic-type endopeptidase activity; F:chromatin binding; C:chromatin; P:chromatin assembly or disassembly; C:nucleus
AC193505.1_02	protein	1.63459e-36	0.677	1	F:binding	-
nnbah_Scaffold000001_20	protein	1.43913e-78	0.677	1	F:binding
AC190263.1_10	protein	3.48569e-11	0.477778	2	F:nucleic acid binding; F:zinc ion binding
AC188140.2_04	protein	7.59779e-100	0.573	1	F:binding	-
AC188140.2_05	protein	1.11939e-119	0.512	1	F:binding	-
AC188140.2_06	protein	1.75198e-53	0.576	1	F:binding	-
NAU4855-160	protein	1.18812e-26	0.496	8	F:kinase activity; F:ATP binding; F:protein kinase activity; F:transferase activity; F:non-membrane spanning protein tyrosine kinase activity; F:nucleotide binding; P:protein amino acid phosphorylation; F:protein serine/threonine kinase activity
AC202830.1_13	protein	4.172e-43	0.722	1	F:binding	-
nnbas_Scaffold000001_13	protein	1.05814e-09	0.489	2	F:nucleic acid binding; F:zinc ion binding
MUCS537-320	proteasome subunit alpha type-7	3.72762e-116	0.978	5	C:cytoplasm; C:proteasome core complex, alpha-subunit complex; P:ubiquitin-dependent protein catabolic process; C:nucleus; F:threonine-type endopeptidase activity	EC:3.4.25.0
HAU1836-300	protease do-like 9-like	1.67648e-26	0.67	2	P:proteolysis; F:serine-type endopeptidase activity	EC:3.4.21.0
BNL1034-220	protease do-like 9-like	7.92047e-48	0.931	4	P:proteolysis; F:serine-type endopeptidase activity; P:oxidation reduction; F:2-alkenal reductase activity	EC:3.4.21.0; EC:1.3.1.74
nnbao_Scaffold000001_16	prolyl 4-hydroxylase subunit alpha-1	1.04631e-127	0.829	5	P:peptidyl-proline hydroxylation to 4-hydroxy-L-proline; F:L-ascorbic acid binding; F:iron ion binding; F:procollagen-proline 4-dioxygenase activity; P:oxidation reduction	EC:1.14.11.2
NAU7051-250	prolyl 4-hydroxylase alpha-2 subunit	4.44638e-72	0.749	2	F:oxidoreductase activity, acting on paired donors, with incorporation or reduction of molecular oxygen; F:binding	-
AC188842.2_09	prolyl 4-hydroxylase alpha	3.76279e-65	0.904	4	F:L-ascorbic acid binding; F:iron ion binding; F:procollagen-proline 4-dioxygenase activity; P:oxidation reduction	EC:1.14.11.2
NAU2968-250	proline-rich protein	1.93936e-29	0.875	2	P:metal ion transport; F:metal ion binding	-
NAU1406-260	proline transporter 2	2.75831e-79	0.871	4	C:plasma membrane; ; F:L-proline transmembrane transporter activity; C:integral to membrane	-
HAU0880-220	probable xyloglucan endotransglucosylase hydrolase protein 6-like	2.42133e-67	0.888	7	P:response to water deprivation; F:xyloglucan:xyloglucosyl transferase activity; F:hydrolase activity, hydrolyzing O-glycosyl compounds; C:endomembrane system; C:cell wall; P:cellular glucan metabolic process; C:apoplast	EC:2.4.1.207; EC:3.2.1.0
NAU3036-275	probable wrky transcription factor 70-like	2.15832e-61	0.585	8	P:response to jasmonic acid stimulus; F:binding; P:defense response to bacterium; P:cellular response to organic substance; P:innate immune response; P:signal transduction; P:regulation of defense response; P:transcription, DNA-dependent	-
cesa_04	probable wrky transcription factor 65	1.88622e-75	0.622	4	P:transcription, DNA-dependent; F:sequence-specific DNA binding; F:transcription factor activity; F:DNA binding
NAU2544-305	probable wrky transcription factor 65	1.7126e-53	0.705	3	F:transcription factor activity; F:DNA binding; P:regulation of transcription, DNA-dependent	-
Y172	probable wrky transcription factor 65	3.47128e-41	0.605	4	P:transcription, DNA-dependent; F:sequence-specific DNA binding; F:transcription factor activity; F:DNA binding
cesd_06	probable wrky transcription factor 65	5.88715e-85	0.665	1	F:DNA binding	-
NAU5444-280	probable wrky transcription factor 33	1.55328e-33	0.587	3	P:transcription, DNA-dependent; F:sequence-specific DNA binding; F:transcription factor activity
NAU3514-205	probable wrky transcription factor 33	5.55236e-71	0.7	2	F:protein binding; P:transcription, DNA-dependent	-
NAU3557-245	probable wrky transcription factor 28	3.63097e-56	0.702	3	P:transcription, DNA-dependent; F:sequence-specific DNA binding; F:transcription factor activity
cgr5752-170	probable wrky transcription factor 20-like	1.28995e-29	0.676	6	P:transcription, DNA-dependent; F:transcription factor activity; P:response to wounding; F:sequence-specific DNA binding; P:response to 1-aminocyclopropane-1-carboxylic acid; F:transcription activator activity	-
cgr5650-350	probable udp-sugar transporter protein slc35a5-like	4.72204e-84	0.926	5	C:Golgi membrane; P:nucleotide-sugar transport; F:nucleotide-sugar transmembrane transporter activity; F:sugar:hydrogen symporter activity; C:integral to membrane	-
NAU3666-280	probable udp-n-acetylglucosamine pyrophosphorylase-like	7.07553e-120	0.817	5	P:UDP-N-acetylglucosamine metabolic process; F:UTP:glucose-1-phosphate uridylyltransferase activity; F:UDP-N-acetylglucosamine diphosphorylase activity; P:UDP-glucose metabolic process; P:UDP-N-acetylgalactosamine metabolic process	EC:2.7.7.9; EC:2.7.7.23
AC187471.3_11	probable ubiquitin-conjugating enzyme e2 24-like	0	0.661	5	P:phosphate ion homeostasis; P:phosphate transport; F:acid-amino acid ligase activity; P:cellular response to phosphate starvation; P:photomorphogenesis	EC:6.3.2.0
NAU1521-200	probable sulfate transporter -like	7.46746e-72	0.743	4	C:integral to membrane; F:secondary active sulfate transmembrane transporter activity; P:sulfate transport; P:transmembrane transport	-
MUCS322-950	probable sulfate transporter -like	1.41193e-91	0.869	4	C:integral to membrane; F:secondary active sulfate transmembrane transporter activity; P:sulfate transport; P:transmembrane transport	-
AC193940.1_09	probable sucrose-phosphate synthase 1 isoform 1	0	0.819	3	F:sucrose-phosphate synthase activity; P:biosynthetic process; P:sucrose metabolic process	EC:2.4.1.14
HAU1888-480	probable splicing factor 3a subunit 1-like	1.0237e-80	0.73	2	F:RNA binding; P:RNA processing
NAU3120-210	probable splicing factor 3a subunit 1-like	1.0237e-80	0.73	2	F:RNA binding; P:RNA processing
NAU7177-550	probable small nuclear ribonucleoprotein g	2.74514e-37	0.98	3	C:nucleolus; F:nucleic acid binding; C:small nucleolar ribonucleoprotein complex	-
NAU3691-1050	probable serine threonine-protein kinase at4g35230	1.32269e-14	0.571	5	P:response to hormone stimulus; F:protein kinase activity; P:protein amino acid phosphorylation; F:ATP binding; C:membrane	-
NAU2944-205	probable serine threonine-protein kinase at4g35230	3.99514e-22	0.539	4	P:response to hormone stimulus; F:binding; P:cellular process; C:membrane	-
AC190279.1_14	probable serine threonine-protein kinase at1g18390-like	2.95926e-171	0.701	5	F:non-membrane spanning protein tyrosine kinase activity; C:plasma membrane; P:protein amino acid phosphorylation; F:ATP binding; F:protein serine/threonine kinase activity	EC:2.7.10.2; EC:2.7.11.0
NAU423-210	probable s-acyltransferase at3g26935-like	8.71319e-103	0.824	4	P:oxidation reduction; F:zinc ion binding; C:plasma membrane; F:2-alkenal reductase activity	EC:1.3.1.74
NAU424-295	probable s-acyltransferase at3g26935	1.7075e-48	0.76	3	F:zinc ion binding; C:plasma membrane; F:transferase activity	-
NAU3732-470	probable s-acyltransferase at3g26935	1.7075e-48	0.76	3	F:zinc ion binding; C:plasma membrane; F:transferase activity	-
AC190279.1_03	probable receptor-like protein kinase at1g67000-like	1.18154e-133	0.881	0	-
AC190279.1_15	probable receptor-like protein kinase at1g67000-like	5.48882e-26	0.515	1	F:transferase activity	-
AC190279.1_16	probable receptor-like protein kinase at1g67000-like	1.1387e-15	0.509	0	-
JESPR165-105	probable receptor-like protein kinase at1g11050-like	4.92136e-78	0.658	2	F:protein kinase activity; F:nucleotide binding	-
HAU1300-450	probable protein phosphatase 2c 73-like	6.76608e-95	0.693	1	F:catalytic activity	-
NAU3648-450	probable protein phosphatase 2c 73-like	9.14442e-97	0.795	2	P:metabolic process; F:phosphoprotein phosphatase activity	EC:3.1.3.16
NAU3292-450	probable protein phosphatase 2c 55-like	2.66749e-16	0.837	3	F:phosphoprotein phosphatase activity; P:metabolic process; C:chloroplast stroma	EC:3.1.3.16
NAU3808-800	probable protein phosphatase 2c 14	1.90009e-49	0.657	0	-
NAU4010-200	probable pectinesterase pectinesterase inhibitor 21-like	6.64531e-42	0.596	1	F:hydrolase activity	-
STV027-1500	probable ornithine aminotransferase-like	2.34493e-93	0.911	8	F:zinc ion binding; C:mitochondrion; P:hyperosmotic salinity response; F:ornithine-oxo-acid transaminase activity; P:proline biosynthetic process; P:arginine catabolic process to glutamate; F:pyridoxal phosphate binding; P:ornithine catabolic process	EC:2.6.1.13
NAU7120-250	probable nucleoredoxin 2	3.2168e-102	0.783	5	P:cell redox homeostasis; F:metal ion binding; F:oxidoreductase activity; F:antioxidant activity;	-
HAU1185-350	probable nucleoredoxin 2	3.2168e-102	0.783	5	P:cell redox homeostasis; F:metal ion binding; F:oxidoreductase activity; F:antioxidant activity;	-
NAU3239-205	probable nucleoredoxin 1-like	1.91706e-124	0.728	4	P:regulation of pollen tube growth; F:oxidoreductase activity; P:pollen tube guidance; P:response to cadmium ion	-
NAU1179-230	probable nitrite transporter at1g68570-like	9.18495e-58	0.819	3	C:membrane; P:oligopeptide transport; F:transporter activity	-
NAU3317-225	probable methyltransferase pmt26-like	5.14261e-73	0.905	2	F:methyltransferase activity; P:methylation	EC:2.1.1.0
HAU077-200	probable methyltransferase pmt26-like	1.96145e-18	0.688	1	C:Golgi apparatus	-
NAU6095-165	probable methyltransferase pmt26-like	1.96145e-18	0.688	1	C:Golgi apparatus	-
NAU3922-190	probable methyltransferase pmt26-like	1.96145e-18	0.688	1	C:Golgi apparatus	-
NAU6096-200	probable methyltransferase pmt26-like	1.96145e-18	0.688	1	C:Golgi apparatus	-
NAU1487-200	probable methyltransferase pmt26-like	1.96145e-18	0.688	1	C:Golgi apparatus	-
NAU1495-180	probable methyltransferase pmt26-like	1.96145e-18	0.688	1	C:Golgi apparatus	-
NAU3374-250	probable methyltransferase pmt26-like	5.14261e-73	0.905	2	F:methyltransferase activity; P:methylation	EC:2.1.1.0
CIR287-340	probable methyltransferase pmt18-like	1.98409e-99	0.727	3	F:methyltransferase activity; P:methylation; F:molecular_function
NAU3695-280	probable methyltransferase pmt13-like	2.62966e-92	0.904	3	C:Golgi apparatus; P:methylation; F:methyltransferase activity	EC:2.1.1.0
BNL3368-165	probable membrane-associated kinase regulator 2-like	4.59639e-27	0.46	3	F:molecular_function; P:biological_process; C:cellular_component
NAU2556-160	probable lrr receptor-like serine threonine-protein kinase at5g63710-like	5.3289e-88	0.835	5	P:protein amino acid phosphorylation; F:ATP binding; F:G-protein coupled receptor kinase activity; C:integral to membrane; P:transmembrane receptor protein tyrosine kinase signaling pathway	EC:2.7.11.16
cesa_14	probable lrr receptor-like serine threonine-protein kinase at5g45780-like	0	0.805	8	F:receptor activity; C:cytoplasmic membrane-bounded vesicle; P:protein amino acid phosphorylation; F:ATP binding; C:integral to membrane; F:protein serine/threonine kinase activity; P:oxidation reduction; F:2-alkenal reductase activity	EC:2.7.11.0; EC:1.3.1.74
cesd_16	probable lrr receptor-like serine threonine-protein kinase at5g45780-like	0	0.811	8	F:receptor activity; C:cytoplasmic membrane-bounded vesicle; P:protein amino acid phosphorylation; F:ATP binding; C:integral to membrane; F:protein serine/threonine kinase activity; P:oxidation reduction; F:2-alkenal reductase activity	EC:2.7.11.0; EC:1.3.1.74
NAU3401-400	probable lrr receptor-like serine threonine-protein kinase at4g37250-like	7.70415e-103	0.697	6	C:plasma membrane; P:response to salicylic acid stimulus; P:protein amino acid phosphorylation; F:ATP binding; F:protein serine/threonine kinase activity; P:transmembrane receptor protein tyrosine kinase signaling pathway	EC:2.7.11.0
AC187470.3_07	probable inactive receptor kinase at5g10020	0	0.67	4	C:plasma membrane; F:protein kinase activity; P:cellular process; C:cytosol	-
NAU1248-250	probable inactive receptor kinase at1g27190-like	9.31395e-13	0.628	5	C:plasma membrane; F:protein binding; F:protein kinase activity; P:cellular process; C:nucleus	-
NAU2832-2250	probable histone-arginine methyltransferase -like	4.56337e-69	0.672	14	P:histone H3-R17 methylation; P:histone H3-R2 methylation; P:regulation of flower development; F:protein-arginine omega-N monomethyltransferase activity; P:peptidyl-arginine methylation, to asymmetrical-dimethyl arginine; P:vegetative to reproductive phase transition of meristem; P:histone H3-R26 methylation; F:histone-arginine N-methyltransferase activity; F:protein heterodimerization activity; …	EC:2.1.1.125; EC:2.1.1.126
CIR077-410	probable histone isoform 1	1.05238e-42	0.839	4	C:nucleosome; F:DNA binding; P:nucleosome assembly; C:nucleus	-
JESPR53-255	probable gmp synthase	6.75912e-09	0.709	2	P:DNA repair; F:hydrolase activity, acting on glycosyl bonds	-
shin-1397-260	probable glycosyltransferase at5g03795-like	9.03564e-44	0.719	1	F:transferase activity, transferring glycosyl groups	-
shin-1397-1500	probable glycosyltransferase at5g03795-like	9.03564e-44	0.719	1	F:transferase activity, transferring glycosyl groups	-
NAU751-400	probable glutamate carboxypeptidase 2-like	9.96662e-39	0.681	9	F:metallocarboxypeptidase activity; P:negative regulation of flower development; P:regulation of inflorescence meristem growth; P:photomorphogenesis; P:leaf vascular tissue pattern formation; P:proteolysis; P:regulation of floral meristem growth; P:regulation of root meristem growth; P:embryonic development	EC:3.4.17.0
NAU2620-405	probable glutamate carboxypeptidase 2-like	9.96662e-39	0.681	9	F:metallocarboxypeptidase activity; P:negative regulation of flower development; P:regulation of inflorescence meristem growth; P:photomorphogenesis; P:leaf vascular tissue pattern formation; P:proteolysis; P:regulation of floral meristem growth; P:regulation of root meristem growth; P:embryonic development	EC:3.4.17.0
NAU6094-160	probable endoplasmic reticulum-golgi intermediate compartment protein 3-like	2.21476e-93	0.923	0	-
Gh260-110	probable endoplasmic reticulum-golgi intermediate compartment protein 3-like	2.21476e-93	0.923	0	-
NAU6746-200	probable cytochrome b5 isoform 2	1.4978e-47	0.735	4	F:oxidoreductase activity; C:chloroplast outer membrane; F:heme binding; C:stromule	-
Y126	probable cinnamyl alcohol dehydrogenase 6	1.01388e-128	0.735	3	F:metal ion binding; F:oxidoreductase activity; P:metabolic process	-
NAU3306-2400	probable ccr4-associated factor 1 homolog 7-like	6.16678e-68	0.938	3	F:nucleic acid binding; C:nucleus; F:poly(A)-specific ribonuclease activity	EC:3.1.13.4
HAU2056-360	probable calcium-binding protein cml44-like	2.90851e-50	0.65	1	F:protein binding	-
NAU6712-390	probable calcium-binding protein cml44-like	2.90851e-50	0.65	1	F:protein binding	-
EF457754.1_01	probable calcium-binding protein cml44-like	1.46985e-50	0.65	1	F:protein binding	-
NAU2356-170	probable calcium-binding protein cml41	1.92809e-55	0.826	3	P:oxidation reduction; F:2-alkenal reductase activity; F:calcium ion binding	EC:1.3.1.74
MUSS303-225	probable calcium-binding protein cml41	1.92809e-55	0.826	3	P:oxidation reduction; F:2-alkenal reductase activity; F:calcium ion binding	EC:1.3.1.74
NAU2195-200	probable calcium-binding protein cml41	3.97375e-37	0.662	6	F:calcium ion binding; P:oxidation reduction; F:oxidoreductase activity; F:2-alkenal reductase activity; C:chloroplast; P:biological_process
NAU5425-175	probable calcium-binding protein cml41	1.92809e-55	0.826	3	P:oxidation reduction; F:2-alkenal reductase activity; F:calcium ion binding	EC:1.3.1.74
AC193505.1_18	probable calcium-binding protein cml31	3.47633e-50	0.766	1	F:calcium ion binding	-
NAU943-170	probable calcium-binding protein cml25-like	4.36796e-46	0.859	7	C:cytoplasm; P:root hair elongation; P:response to cold; F:calcium ion binding; C:nucleus; P:oxidation reduction; F:2-alkenal reductase activity	EC:1.3.1.74
HAU1666-490	probable boron transporter 2-like	1.17438e-30	0.888	9	P:boron transmembrane transport; C:endosome; C:vacuole; F:inorganic anion exchanger activity; C:lateral plasma membrane; C:columella; P:response to boron; F:boron efflux transmembrane transporter activity; C:integral to membrane	-
NAU3253-230	probable beta-d-xylosidase 7-like	1.27505e-46	0.666	2	P:metabolic process; F:hydrolase activity, hydrolyzing O-glycosyl compounds	EC:3.2.1.0
NAU6619-210	probable beta-d-xylosidase 7-like	1.27505e-46	0.666	2	P:metabolic process; F:hydrolase activity, hydrolyzing O-glycosyl compounds	EC:3.2.1.0
AC197182.1_11	probable beta-d-xylosidase 7-like	0	0.73	5	F:hydrolase activity, hydrolyzing O-glycosyl compounds; C:plant-type cell wall; P:metabolic process; C:apoplast; C:chloroplast	EC:3.2.1.0
NAU3639-305	probable beta- -galactosyltransferase 19-like	1.48903e-81	0.87	5	F:sugar binding; F:galactosylxylosylprotein 3-beta-galactosyltransferase activity; C:Golgi apparatus; P:protein amino acid glycosylation; C:integral to membrane	EC:2.4.1.134
NAU3639-180	probable beta- -galactosyltransferase 19-like	1.48903e-81	0.87	5	F:sugar binding; F:galactosylxylosylprotein 3-beta-galactosyltransferase activity; C:Golgi apparatus; P:protein amino acid glycosylation; C:integral to membrane	EC:2.4.1.134
NAU3365-380	probable auxin efflux carrier component 1c-like isoform 1	3.2376e-86	0.964	2	P:transmembrane transport; C:integral to membrane	-
NAU3273-250	probable atp-dependent rna helicase ythdc2-like	1.65194e-88	0.664	2	F:hydrolase activity; F:binding	-
AC187836.2_03	probable aspartic protease at2g35615-like	6.77032e-56	0.548	2	F:peptidase activity; P:regulation of cellular metabolic process	-
NAU2439-150	probable aquaporin pip1-2	2.42967e-113	0.964	3	P:transmembrane transport; C:integral to membrane; F:transporter activity	-
NAU462-650	probable adp-ribosylation factor gtpase-activating protein agd8-like	3.22432e-66	0.956	8	P:ubiquitin-dependent protein catabolic process; F:ARF GTPase activator activity; F:ubiquitin thiolesterase activity; P:regulation of ARF GTPase activity; F:zinc ion binding; F:DNA binding; P:response to abscisic acid stimulus; C:nucleus	EC:3.1.2.15
NAU3895-700	probable adp-ribosylation factor gtpase-activating protein agd8-like	3.01892e-91	0.809	5	F:ARF GTPase activator activity; P:regulation of ARF GTPase activity; F:zinc ion binding; F:DNA binding; C:nucleus	-
NAU3183-2600	probable adp-ribosylation factor gtpase-activating protein agd5-like	1.77386e-94	0.73	7	C:cytosol; C:endosome; F:DNA binding; P:activation of ARF GTPase activity; P:floral organ abscission; C:trans-Golgi network; C:nucleus	-
NAU3010-155	probable adp-ribosylation factor gtpase-activating protein agd14-like	1.86184e-11	0.928	3	F:ARF GTPase activator activity; P:regulation of ARF GTPase activity; F:zinc ion binding	-
nnbaj_Scaffold000003_3	probable adp-ribosylation factor gtpase-activating protein agd14-like	0	0.582	1	C:plasma membrane	-
NAU3010-175	probable adp-ribosylation factor gtpase-activating protein agd14-like	1.86184e-11	0.928	3	F:ARF GTPase activator activity; P:regulation of ARF GTPase activity; F:zinc ion binding	-
AC202830.1_05	probable adp-ribosylation factor gtpase-activating protein agd14-like	0	0.583	1	C:plasma membrane	-
NAU6667-300	probable adenylate kinase chloroplastic-like	1.00486e-96	0.841	5	F:adenylate kinase activity; P:nucleotide biosynthetic process; F:ATP binding; C:mitochondrion; P:nucleotide phosphorylation	EC:2.7.4.3
NAU2918-180	probable adenylate kinase chloroplastic-like	1.3196e-96	0.837	5	F:adenylate kinase activity; P:nucleotide biosynthetic process; F:ATP binding; C:chloroplast stroma; P:nucleotide phosphorylation	EC:2.7.4.3
NAU4055-850	probable adenylate kinase chloroplastic-like	1.3196e-96	0.837	5	F:adenylate kinase activity; P:nucleotide biosynthetic process; F:ATP binding; C:chloroplast stroma; P:nucleotide phosphorylation	EC:2.7.4.3
NAU1297-400	probable adenylate kinase chloroplastic-like	7.42819e-63	0.775	10	P:nucleotide phosphorylation; F:adenylate kinase activity; P:root development; C:mitochondrion; P:nucleotide biosynthetic process; P:cellular amino acid biosynthetic process; F:ATP binding; C:chloroplast stroma; P:shoot development; C:nucleus	EC:2.7.4.3
NAU6667-400	probable adenylate kinase chloroplastic-like	1.00486e-96	0.841	5	F:adenylate kinase activity; P:nucleotide biosynthetic process; F:ATP binding; C:mitochondrion; P:nucleotide phosphorylation	EC:2.7.4.3
AC188035.3_01	probable adenylate kinase chloroplastic-like	7.21466e-61	0.781	5	C:cytoplasm; F:adenylate kinase activity; P:nucleotide biosynthetic process; F:ATP binding; P:nucleotide phosphorylation	EC:2.7.4.3
HAU2583-220	pre-mrna-splicing factor 38b	1.58484e-73	0.924	0	-
cgr6748-140	pre-mrna-splicing factor 38b	1.58484e-73	0.924	0	-
HAU2583-310	pre-mrna-splicing factor 38b	1.58484e-73	0.924	0	-
NAU1222-270	pre-mrna-processing factor 39-like	4.40743e-29	0.535	5	F:binding; P:RNA processing; C:intracellular; P:regulation of timing of transition from vegetative to reproductive phase; C:nucleus
NAU3137-200	pre-mrna splicing factor atp-dependent rna helicase-like protein	6.04895e-75	0.824	5	F:nucleic acid binding; F:ATP binding; C:intracellular; F:zinc ion binding; F:ATP-dependent helicase activity	-
NAU3137-190	pre-mrna splicing factor atp-dependent rna helicase-like protein	6.04895e-75	0.824	5	F:nucleic acid binding; F:ATP binding; C:intracellular; F:zinc ion binding; F:ATP-dependent helicase activity	-
AC188842.2_05	PREDICTED: uncharacterized protein LOC100854728 [Vitis vinifera]	2.88415e-08	0.52	0	-
HAU3351-320	PREDICTED: uncharacterized protein LOC100854383 [Vitis vinifera]	1.87497e-07	0.675	0	-
AC188026.2_16	PREDICTED: uncharacterized protein LOC100854191 [Vitis vinifera]	1.10063e-48	0.637	0	-
AC188035.3_16	PREDICTED: uncharacterized protein LOC100854181 [Vitis vinifera]	5.68546e-24	0.404	0	-
AC187470.3_02	PREDICTED: uncharacterized protein LOC100854181 [Vitis vinifera]	4.38803e-112	0.711	0	-
AC187836.2_12	PREDICTED: uncharacterized protein LOC100853999 [Vitis vinifera]	0	0.682	0	-
AC193505.1_12	PREDICTED: uncharacterized protein LOC100852941 [Vitis vinifera]	1.22514e-17	0.557	0	-
AC188026.2_01	PREDICTED: uncharacterized protein LOC100852451 [Vitis vinifera]	2.55058e-24	0.683	0	-
AC188017.1_12	PREDICTED: uncharacterized protein LOC100833674 [Brachypodium distachyon]	7.55219e-12	0.658	0	-
nnbaf_10	PREDICTED: uncharacterized protein LOC100820017 [Glycine max]	7.42481e-37	0.582	0	-
AC188035.3_15	PREDICTED: uncharacterized protein LOC100819936 [Glycine max]	0	0.747	0	-
Y036	PREDICTED: uncharacterized protein LOC100819841 [Glycine max]	1.87274e-36	0.593	1	C:plastid	-
Y038	PREDICTED: uncharacterized protein LOC100819841 [Glycine max]	1.87274e-36	0.593	1	C:plastid	-
Y037	PREDICTED: uncharacterized protein LOC100819841 [Glycine max]	1.87274e-36	0.593	1	C:plastid	-
nnbat_Scaffold000001_03	PREDICTED: uncharacterized protein LOC100818636 [Glycine max]	4.65806e-23	0.629	1	F:binding	-
nnbav_02	PREDICTED: uncharacterized protein LOC100818636 [Glycine max]	4.65806e-23	0.629	1	F:binding	-
AC187200.2_06	PREDICTED: uncharacterized protein LOC100817680 [Glycine max]	9.46061e-29	0.609	0	-
AC194383.1_08	PREDICTED: uncharacterized protein LOC100816508 [Glycine max]	1.02686e-44	0.57	0	-
nnbak_Scaffold000001_1	PREDICTED: uncharacterized protein LOC100816508 [Glycine max]	0	0.639	0	-
nnbah_Scaffold000001_04	PREDICTED: uncharacterized protein LOC100816180 [Glycine max]	7.97559e-31	0.511	0	-
AC187578.3_06	PREDICTED: uncharacterized protein LOC100816180 [Glycine max]	1.05821e-25	0.513	0	-
AC190263.1_06	PREDICTED: uncharacterized protein LOC100816180 [Glycine max]	1.15682e-90	0.481	0	-
AC187848.3_03	PREDICTED: uncharacterized protein LOC100816180 [Glycine max]	4.45796e-51	0.446	0	-
AC193505.1_04	PREDICTED: uncharacterized protein LOC100815866 [Glycine max]	1.6369e-21	0.674	0	-
nnbaf_05	PREDICTED: uncharacterized protein LOC100815866 [Glycine max]	1.65719e-17	0.631	0	-
nnbaf_06	PREDICTED: uncharacterized protein LOC100815866 [Glycine max]	1.31442e-10	0.57	0	-
nnbaf_13	PREDICTED: uncharacterized protein LOC100815788 [Glycine max]	5.6278e-44	0.76	0	-
AC194383.1_11	PREDICTED: uncharacterized protein LOC100814838 [Glycine max]	9.56738e-17	0.541	0	-
AC194383.1_13	PREDICTED: uncharacterized protein LOC100814838 [Glycine max]	0	0.591	0	-
nnbad_04	PREDICTED: uncharacterized protein LOC100814220 [Glycine max]	7.09412e-07	0.59	0	-
AC190263.1_13	PREDICTED: uncharacterized protein LOC100812622 [Glycine max]	3.98636e-30	0.753	0	-
AC187578.3_03	PREDICTED: uncharacterized protein LOC100812529 [Glycine max]	1.20191e-24	0.54	1	F:zinc ion binding
AC187578.3_05	PREDICTED: uncharacterized protein LOC100812529 [Glycine max]	1.18215e-24	0.534	0	-
AC190279.1_05	PREDICTED: uncharacterized protein LOC100812529 [Glycine max]	3.22951e-17	0.631	1	F:zinc ion binding
AC187214.3_13	PREDICTED: uncharacterized protein LOC100812529 [Glycine max]	1.21307e-34	0.483	1	F:zinc ion binding
AC187794.3_12	PREDICTED: uncharacterized protein LOC100812529 [Glycine max]	2.56194e-29	0.488	1	F:zinc ion binding
AC190279.1_11	PREDICTED: uncharacterized protein LOC100811416 [Glycine max]	2.71945e-143	0.572	0	-
nnbab_14	PREDICTED: uncharacterized protein LOC100811111 [Glycine max]	0	0.622	0	-
nnbas_Scaffold000001_15	PREDICTED: uncharacterized protein LOC100811111 [Glycine max]	0	0.63	0	-
NAU3237-450	PREDICTED: uncharacterized protein LOC100809777 [Glycine max]	1.26588e-38	0.845	1	F:binding	-
AC193505.1_11	PREDICTED: uncharacterized protein LOC100807511 [Glycine max]	1.31273e-33	0.523	0	-
AC187471.3_22	PREDICTED: uncharacterized protein LOC100807511 [Glycine max]	2.7519e-35	0.608	0	-
AC193940.1_07	PREDICTED: uncharacterized protein LOC100807511 [Glycine max]	3.54516e-42	0.587	0	-
nnban_14	PREDICTED: uncharacterized protein LOC100806894 [Glycine max]	6.7027e-105	0.6	0	-
NAU1063-265	PREDICTED: uncharacterized protein LOC100805080 [Glycine max]	3.15416e-103	0.829	0	-
nnbat_Scaffold000001_09	PREDICTED: uncharacterized protein LOC100804218 [Glycine max]	2.71262e-47	0.541	0	-
nnbav_08	PREDICTED: uncharacterized protein LOC100804218 [Glycine max]	2.71262e-47	0.541	0	-
AC193994.1_01	PREDICTED: uncharacterized protein LOC100804218 [Glycine max]	6.95272e-60	0.528	0	-
AC187578.3_18	PREDICTED: uncharacterized protein LOC100804218 [Glycine max]	1.08631e-52	0.462	0	-
nnbag_05	PREDICTED: uncharacterized protein LOC100804218 [Glycine max]	8.2761e-22	0.403	0	-
AC193505.1_05	PREDICTED: uncharacterized protein LOC100801712 [Glycine max]	3.84395e-179	0.767	0	-
AC187794.3_03	PREDICTED: uncharacterized protein LOC100801364 [Glycine max]	5.90124e-59	0.555	2	C:intracellular membrane-bounded organelle; C:cytoplasmic part	-
AC187578.3_09	PREDICTED: uncharacterized protein LOC100800988 [Glycine max]	4.62882e-25	0.652	0	-
AC187470.3_12	PREDICTED: uncharacterized protein LOC100800988 [Glycine max]	1.57287e-23	0.674	1	F:nucleic acid binding	-
AC187225.2_03	PREDICTED: uncharacterized protein LOC100800881 [Glycine max]	0	0.713	1	F:binding	-
AC188842.2_03	PREDICTED: uncharacterized protein LOC100800881 [Glycine max]	7.008e-115	0.81	1	F:binding	-
nnbah_Scaffold000001_19	PREDICTED: uncharacterized protein LOC100800881 [Glycine max]	0	0.614	0	-
AC187578.3_01	PREDICTED: uncharacterized protein LOC100800881 [Glycine max]	2.22687e-57	0.839	0	-
AC187470.3_15	PREDICTED: uncharacterized protein LOC100800881 [Glycine max]	5.38154e-94	0.733	1	F:binding	-
AC193514.1_15	PREDICTED: uncharacterized protein LOC100800169, partial [Glycine max]	6.70181e-63	0.766	3	F:nucleic acid binding; P:macromolecule metabolic process; P:primary metabolic process	-
AC187470.3_10	PREDICTED: uncharacterized protein LOC100799783 [Glycine max]	7.88492e-23	0.513	0	-
nnbac_14	PREDICTED: uncharacterized protein LOC100799543 [Glycine max]	1.77936e-116	0.665	0	-
AC194383.1_01	PREDICTED: uncharacterized protein LOC100798506 [Glycine max]	3.13826e-168	0.527	0	-
NAU2722-430	PREDICTED: uncharacterized protein LOC100798085 [Glycine max]	2.73586e-35	0.44	3	F:molecular_function; P:biological_process; C:cellular_component
NAU2723-280	PREDICTED: uncharacterized protein LOC100798085 [Glycine max]	2.73586e-35	0.44	3	F:molecular_function; P:biological_process; C:cellular_component
AC187225.2_12	PREDICTED: uncharacterized protein LOC100797981 [Glycine max]	4.45311e-55	0.674	3	F:nucleic acid binding; P:macromolecule metabolic process; P:primary metabolic process	-
AC188026.2_05	PREDICTED: uncharacterized protein LOC100797981 [Glycine max]	5.24191e-58	0.453	1	F:binding	-
AC193940.1_11	PREDICTED: uncharacterized protein LOC100796026 [Glycine max]	3.1046e-60	0.461	0	-
AC187470.3_14	PREDICTED: uncharacterized protein LOC100796026 [Glycine max]	2.23722e-13	0.454	0	-
cesd_04	PREDICTED: uncharacterized protein LOC100795634 [Glycine max]	1.73038e-161	0.588	3	F:nucleic acid binding; P:DNA integration; F:DNA binding
AC202830.1_11	PREDICTED: uncharacterized protein LOC100795634 [Glycine max]	2.26879e-152	0.57	1	C:mitochondrion	-
AC187794.3_14	PREDICTED: uncharacterized protein LOC100795315 [Glycine max]	4.24024e-30	0.481	0	-
AC202821.1_03	PREDICTED: uncharacterized protein LOC100794192 [Glycine max]	4.93521e-39	0.423	0	-
AC197182.1_06	PREDICTED: uncharacterized protein LOC100794192 [Glycine max]	2.68203e-54	0.495	0	-
AC194383.1_10	PREDICTED: uncharacterized protein LOC100790215 [Glycine max]	5.78024e-22	0.486	0	-
EF457753.1_03	PREDICTED: uncharacterized protein LOC100789172 [Glycine max]	8.92709e-31	0.662	1	F:binding	-
EF457753.1_13	PREDICTED: uncharacterized protein LOC100786304 [Glycine max]	6.18385e-46	0.73	0	-
AC187214.3_06	PREDICTED: uncharacterized protein LOC100786304 [Glycine max]	3.15589e-10	0.512	0	-
NAU2913-245	PREDICTED: uncharacterized protein LOC100785650 isoform 2 [Glycine max]	8.25927e-75	0.916	0	-
NAU2912-205	PREDICTED: uncharacterized protein LOC100785650 isoform 2 [Glycine max]	8.25927e-75	0.916	0	-
AC188026.2_11	PREDICTED: uncharacterized protein LOC100784743 [Glycine max]	3.59158e-75	0.651	0	-
AC187794.3_07	PREDICTED: uncharacterized protein LOC100784743 [Glycine max]	2.6711e-16	0.755	0	-
EF457753.1_17	PREDICTED: uncharacterized protein LOC100784699 [Glycine max]	3.69218e-34	0.576	5	F:RNA binding; F:nucleic acid binding; P:RNA-dependent DNA replication; F:ribonuclease H activity; F:RNA-directed DNA polymerase activity
AC188401.2_03	PREDICTED: uncharacterized protein LOC100784699 [Glycine max]	0	0.664	0	-
AC187794.3_09	PREDICTED: uncharacterized protein LOC100784699 [Glycine max]	8.64375e-21	0.714	2	F:nucleic acid binding; F:ribonuclease H activity
nnbaf_14	PREDICTED: uncharacterized protein LOC100784699 [Glycine max]	2.08523e-46	0.834	0	-
AC187214.3_09	PREDICTED: uncharacterized protein LOC100783583 [Glycine max]	1.06054e-99	0.592	2	F:binding; C:plastid	-
AC187200.2_04	PREDICTED: uncharacterized protein LOC100783583 [Glycine max]	1.57359e-25	0.625	1	C:mitochondrion	-
EF457754.1_11	PREDICTED: uncharacterized protein LOC100782971 [Glycine max]	3.43744e-180	0.465	4	F:binding; P:cellular process; P:macromolecule metabolic process; P:primary metabolic process	-
AC193383.1_01	PREDICTED: uncharacterized protein LOC100781937 [Glycine max]	3.4212e-32	0.578	0	-
AC194364.1_04	PREDICTED: uncharacterized protein LOC100780747 [Glycine max]	7.34845e-08	0.44	0	-
nnbaf_07	PREDICTED: uncharacterized protein LOC100779154 [Glycine max]	6.39746e-44	0.731	0	-
AC202821.1_08	PREDICTED: uncharacterized protein LOC100778333, partial [Glycine max]	9.1919e-18	0.545	0	-
AC193940.1_04	PREDICTED: uncharacterized protein LOC100777696 [Glycine max]	4.05502e-17	0.359	0	-
AC187200.2_12	PREDICTED: uncharacterized protein LOC100777486 [Glycine max]	2.80043e-28	0.497	0	-
AC190263.1_18	PREDICTED: uncharacterized protein LOC100776961 [Glycine max]	1.75225e-35	0.59	0	-
NAU3839-1000	PREDICTED: uncharacterized protein LOC100776559 [Glycine max]	6.21318e-75	0.757	3	F:molecular_function; P:biological_process; C:cellular_component
NAU5233-180	PREDICTED: uncharacterized protein LOC100776559 [Glycine max]	6.21318e-75	0.757	3	F:molecular_function; P:biological_process; C:cellular_component
AC190263.1_11	PREDICTED: uncharacterized protein LOC100775347, partial [Glycine max]	2.44105e-10	0.698	0	-
NAU3058-250	PREDICTED: uncharacterized protein LOC100266352 [Vitis vinifera]	5.45479e-12	0.525	0	-
NAU7215-130	PREDICTED: uncharacterized protein LOC100265302 isoform 2 [Vitis vinifera]	3.37649e-17	0.611	0	-
NAU2877-340	PREDICTED: uncharacterized protein LOC100264088 [Vitis vinifera]	3.08067e-100	0.759	1	C:membrane	-
cesa_07	PREDICTED: uncharacterized protein LOC100263463 [Vitis vinifera]	2.31974e-27	0.677	2	F:molecular_function; P:biological_process
cesd_08	PREDICTED: uncharacterized protein LOC100263463 [Vitis vinifera]	4.66572e-34	0.663	0	-
NAU3433-220	PREDICTED: uncharacterized protein LOC100259948 [Vitis vinifera]	3.43343e-31	0.634	5	P:proteolysis; F:hydrolase activity; F:peptidase activity; C:nucleus; F:binding
NAU3433-360	PREDICTED: uncharacterized protein LOC100259948 [Vitis vinifera]	3.43343e-31	0.634	5	P:proteolysis; F:hydrolase activity; F:peptidase activity; C:nucleus; F:binding
AC202831.1_08	PREDICTED: uncharacterized protein LOC100259900 [Vitis vinifera]	2.30056e-91	0.57	0	-
NAU2869-220	PREDICTED: uncharacterized protein LOC100258677 [Vitis vinifera]	1.50932e-71	0.676	0	-
NAU3665-245	PREDICTED: uncharacterized protein LOC100258677 [Vitis vinifera]	5.78082e-47	0.715	0	-
NAU2869-270	PREDICTED: uncharacterized protein LOC100258677 [Vitis vinifera]	1.50932e-71	0.676	0	-
NAU3665-205	PREDICTED: uncharacterized protein LOC100258677 [Vitis vinifera]	5.78082e-47	0.715	0	-
AC187848.3_01	PREDICTED: uncharacterized protein LOC100258397 [Vitis vinifera]	1.20747e-15	0.42	0	-
NAU3964-190	PREDICTED: uncharacterized protein LOC100257446 [Vitis vinifera]	1.16259e-84	0.648	3	F:molecular_function; P:biological_process; C:cellular_component
cgr5150-500	PREDICTED: uncharacterized protein LOC100257064 isoform 2 [Vitis vinifera]	4.54511e-12	0.89	0	-
EF457753.1_02	PREDICTED: uncharacterized protein LOC100256661 [Vitis vinifera]	4.4261e-72	0.529	3	P:DNA metabolic process; F:nucleic acid binding; F:catalytic activity	-
nnbao_Scaffold000001_14	PREDICTED: uncharacterized protein LOC100256661 [Vitis vinifera]	3.42323e-56	0.655	3	F:nucleic acid binding; P:macromolecule metabolic process; P:primary metabolic process	-
NAU4921-350	PREDICTED: uncharacterized protein LOC100256408 [Vitis vinifera]	6.0686e-25	0.612	0	-
NAU1169-210	PREDICTED: uncharacterized protein LOC100256408 [Vitis vinifera]	6.0686e-25	0.612	0	-
NAU4921-300	PREDICTED: uncharacterized protein LOC100256408 [Vitis vinifera]	6.0686e-25	0.612	0	-
nnbab_11	PREDICTED: uncharacterized protein LOC100255301 [Vitis vinifera]	8.02213e-30	0.779	1	C:mitochondrion	-
nnbas_Scaffold000001_18	PREDICTED: uncharacterized protein LOC100255301 [Vitis vinifera]	8.02213e-30	0.779	1	C:mitochondrion	-
NAU1046-210	PREDICTED: uncharacterized protein LOC100254537 [Vitis vinifera]	7.52394e-26	0.666	0	-
NAU858-200	PREDICTED: uncharacterized protein LOC100254537 [Vitis vinifera]	7.52394e-26	0.666	0	-
cgr5106-150	PREDICTED: uncharacterized protein LOC100253276 isoform 2 [Vitis vinifera]	2.11786e-81	0.776	2	F:zinc ion binding; F:nucleic acid binding	-
dPL0504-125	PREDICTED: uncharacterized protein LOC100253276 isoform 2 [Vitis vinifera]	2.11786e-81	0.776	2	F:zinc ion binding; F:nucleic acid binding	-
dPL0504-1000	PREDICTED: uncharacterized protein LOC100253276 isoform 2 [Vitis vinifera]	2.11786e-81	0.776	2	F:zinc ion binding; F:nucleic acid binding	-
NAU3014-210	PREDICTED: uncharacterized protein LOC100252409 [Vitis vinifera]	1.43032e-31	0.587	0	-
NAU2650-205	PREDICTED: uncharacterized protein LOC100251867 [Vitis vinifera]	2.66253e-77	0.754	1	C:mitochondrion	-
NAU5121-180	PREDICTED: uncharacterized protein LOC100251867 [Vitis vinifera]	2.66253e-77	0.754	1	C:mitochondrion	-
NAU3829-235	PREDICTED: uncharacterized protein LOC100250554 [Vitis vinifera]	4.74427e-102	0.807	0	-
NAU3676-245	PREDICTED: uncharacterized protein LOC100250429 [Vitis vinifera]	2.76337e-29	0.671	0	-
NAU6972-270	PREDICTED: uncharacterized protein LOC100249849 [Vitis vinifera]	6.61557e-40	0.743	2	C:nucleus; P:poly(A)+ mRNA export from nucleus	-
NAU5350-700	PREDICTED: uncharacterized protein LOC100249745 [Vitis vinifera]	1.89296e-22	0.704	0	-
NAU3626-245	PREDICTED: uncharacterized protein LOC100249418 [Vitis vinifera]	7.65689e-60	0.921	3	F:molecular_function; P:biological_process; C:cellular_component
HAU0306-2000	PREDICTED: uncharacterized protein LOC100249418 [Vitis vinifera]	7.65689e-60	0.921	3	F:molecular_function; P:biological_process; C:cellular_component
NAU3468-300	PREDICTED: uncharacterized protein LOC100249418 [Vitis vinifera]	4.44198e-52	0.677	3	F:molecular_function; P:biological_process; C:cellular_component
NAU3017-245	PREDICTED: uncharacterized protein LOC100249418 [Vitis vinifera]	1.31581e-82	0.724	2	F:molecular_function; P:biological_process
HAU2857-150	PREDICTED: uncharacterized protein LOC100249418 [Vitis vinifera]	1.31581e-82	0.724	2	F:molecular_function; P:biological_process
NAU5109-440	PREDICTED: uncharacterized protein LOC100249418 [Vitis vinifera]	4.44198e-52	0.677	3	F:molecular_function; P:biological_process; C:cellular_component
NAU3017-230	PREDICTED: uncharacterized protein LOC100249418 [Vitis vinifera]	1.31581e-82	0.724	2	F:molecular_function; P:biological_process
NAU1068-270	PREDICTED: uncharacterized protein LOC100249231 [Vitis vinifera]	7.90395e-74	0.855	3	C:cytoplasmic membrane-bounded vesicle; F:protein binding; C:plasma membrane	-
cesd_09	PREDICTED: uncharacterized protein LOC100249130 [Vitis vinifera]	5.26285e-08	0.58	0	-
NAU2736-245	PREDICTED: uncharacterized protein LOC100249003 [Vitis vinifera]	1.2896e-10	0.56	0	-
AC190263.1_15	PREDICTED: uncharacterized protein LOC100248980 [Vitis vinifera]	3.14422e-43	0.57	4	F:nucleic acid binding; P:DNA integration; F:DNA binding; C:mitochondrion
NAU3067-240	PREDICTED: uncharacterized protein LOC100247903 [Vitis vinifera]	5.53156e-62	0.775	1	C:chloroplast	-
HAU3027-450	PREDICTED: uncharacterized protein LOC100247619 [Vitis vinifera]	3.21351e-14	0.463333	2	F:metal ion binding; F:zinc ion binding
AC187470.3_04	PREDICTED: uncharacterized protein LOC100247396 [Vitis vinifera]	2.98715e-123	0.72	0	-
EF457754.1_04	PREDICTED: uncharacterized protein LOC100246687 [Vitis vinifera]	9.19199e-09	0.463333	10	F:DNA binding; F:nucleic acid binding; F:RNA-directed DNA polymerase activity; F:zinc ion binding; F:RNA binding; P:DNA integration; F:aspartic-type endopeptidase activity; P:RNA-dependent DNA replication; P:proteolysis; F:metal ion binding
NAU3094-230	PREDICTED: uncharacterized protein LOC100243336 [Vitis vinifera]	1.7417e-08	0.71	0	-
NAU2904-250	PREDICTED: uncharacterized protein LOC100243336 [Vitis vinifera]	1.7417e-08	0.71	0	-
NAU805-205	PREDICTED: uncharacterized protein LOC100242269 isoform 2 [Vitis vinifera]	8.45558e-49	0.507778	0	-
CIR082-280	PREDICTED: uncharacterized protein LOC100241871 [Vitis vinifera]	5.19365e-50	0.554	0	-
NAU458-190	PREDICTED: uncharacterized protein LOC100241481 isoform 1 [Vitis vinifera]	7.45718e-37	0.754	0	-
STV030-125	predicted protein, partial [Populus trichocarpa]	5.92125e-66	0.839	2	P:biological_process; C:cellular_component
AC187471.3_05	predicted protein, partial [Populus trichocarpa]	9.62553e-62	0.74	2	F:nucleic acid binding; F:catalytic activity	-
AC187478.2_04	predicted protein, partial [Micromonas sp. RCC299]	2.96281e-07	0.39	0	-
NAU422-135	predicted protein [Populus trichocarpa]	2.72188e-61	0.796	1	F:RNA binding	-
NAU3533-205	predicted protein [Populus trichocarpa]	5.29935e-48	0.853	1	F:RNA binding	-
JESPR240-60	predicted protein [Populus trichocarpa]	2.72188e-61	0.796	1	F:RNA binding	-
NAU1072-220	predicted protein [Populus trichocarpa]	1.54003e-79	0.694	2	C:endoplasmic reticulum; C:plasma membrane	-
AC187225.2_15	predicted protein [Populus trichocarpa]	1.22293e-39	0.561	2	F:molecular_function; C:cellular_component
HAU2588-290	predicted protein [Populus trichocarpa]	8.43332e-23	0.874	3	F:molecular_function; P:biological_process; C:cellular_component
NAU6104-240	predicted protein [Populus trichocarpa]	3.54549e-43	0.727	3	F:molecular_function; P:biological_process; C:cellular_component
AC187836.2_10	predicted protein [Populus trichocarpa]	1.04471e-10	0.485	0	-
NAU6966-260	predicted protein [Populus trichocarpa]	1.02755e-43	0.492	3	F:molecular_function; P:biological_process; C:cellular_component
NAU2561-300	predicted protein [Populus trichocarpa]	6.387e-14	0.568	0	-
NAU2562-185	predicted protein [Populus trichocarpa]	6.387e-14	0.568	0	-
NAU2001-220	predicted protein [Populus trichocarpa]	8.18337e-50	0.763	2	F:molecular_function; P:biological_process
NAU3324-220	predicted protein [Populus trichocarpa]	1.52943e-07	0.8	0	-
NAU7133-260	predicted protein [Populus trichocarpa]	2.39683e-37	0.955	0	-
Y206	predicted protein [Populus trichocarpa]	1.77218e-33	0.623333	0	-
NAU5454-350	predicted protein [Populus trichocarpa]	9.199e-36	0.665	0	-
NAU2827-335	predicted protein [Populus trichocarpa]	1.45068e-36	0.656	0	-
NAU414-340	predicted protein [Populus trichocarpa]	9.199e-36	0.665	0	-
NAU415-320	predicted protein [Populus trichocarpa]	9.199e-36	0.665	0	-
cgr5624-160	predicted protein [Populus trichocarpa]	1.67231e-25	0.575	0	-
NAU785-205	predicted protein [Populus trichocarpa]	1.67231e-25	0.575	0	-
STV031-125	predicted protein [Populus trichocarpa]	2.68502e-19	0.65	0	-
cgr5399-100	predicted protein [Populus trichocarpa]	2.68502e-19	0.65	0	-
cesa_09	predicted protein [Populus trichocarpa]	1.38856e-16	0.433333	0	-
NAU2309-330	predicted protein [Populus trichocarpa]	1.13235e-16	0.81	0	-
HAU3344-290	predicted protein [Populus trichocarpa]	2.67369e-78	0.678	3	F:molecular_function; P:biological_process; C:cellular_component
NAU5480-155	predicted protein [Populus trichocarpa]	4.83256e-07	0.435	0	-
NAU1232-230	predicted protein [Populus trichocarpa]	2.01463e-69	0.737	3	F:molecular_function; P:biological_process; C:cellular_component
Gh561-90	predicted protein [Populus trichocarpa]	1.19896e-28	0.775	3	F:transcription regulator activity; C:nucleus; F:DNA binding
BNL598-125	predicted protein [Populus trichocarpa]	1.4734e-24	0.648	2	F:molecular_function; P:biological_process
AC194364.1_08	predicted protein [Populus trichocarpa]	0	0.896	6	F:laccase activity; F:copper ion binding; F:L-ascorbate oxidase activity; C:apoplast; P:lignin catabolic process; P:oxidation reduction	EC:1.10.3.2; EC:1.10.3.3
JESPR240-180	predicted protein [Populus trichocarpa]	2.72188e-61	0.796	1	F:RNA binding	-
NAU422-150	predicted protein [Populus trichocarpa]	2.72188e-61	0.796	1	F:RNA binding	-
NAU2325-225	predicted protein [Populus trichocarpa]	9.41717e-42	0.784	1	C:plasma membrane	-
NAU6104-245	predicted protein [Populus trichocarpa]	3.54549e-43	0.727	3	F:molecular_function; P:biological_process; C:cellular_component
NAU2955-370	predicted protein [Populus trichocarpa]	1.15873e-10	0.806667	0	-
NAU6966-240	predicted protein [Populus trichocarpa]	1.02755e-43	0.492	3	F:molecular_function; P:biological_process; C:cellular_component
NAU2874-550	predicted protein [Populus trichocarpa]	1.91773e-49	0.81	2	P:ribosomal small subunit biogenesis; C:plastid	-
NAU5447-255	predicted protein [Populus trichocarpa]	3.24415e-34	0.772	1	C:mitochondrion	-
NAU2380-230	predicted protein [Populus trichocarpa]	3.49052e-35	0.768	1	C:mitochondrion	-
nnbah_Scaffold000001_03	predicted protein [Populus trichocarpa]	1.95358e-52	0.916	0	-
nnbah_Scaffold000001_18	predicted protein [Populus trichocarpa]	4.07347e-50	0.883	0	-
nnbah_Scaffold000001_24	predicted protein [Populus trichocarpa]	6.2749e-51	0.883	0	-
BNL827-280	predicted protein [Populus trichocarpa]	1.01474e-59	0.612	0	-
NAU5061-340	predicted protein [Populus trichocarpa]	8.57769e-62	0.53	0	-
NAU3324-205	predicted protein [Populus trichocarpa]	1.52943e-07	0.8	0	-
NAU6737-400	predicted protein [Populus trichocarpa]	5.38122e-07	0.49	7	P:regulation of transcription, DNA-dependent; P:transcription, DNA-dependent; F:sequence-specific DNA binding; F:protein dimerization activity; C:nucleus; F:transcription factor activity; F:DNA binding
NAU3071-230	predicted protein [Populus trichocarpa]	5.79157e-54	0.564	1	F:binding
NAU3804-195	predicted protein [Populus trichocarpa]	5.79157e-54	0.564	1	F:binding
NAU7133-270	predicted protein [Populus trichocarpa]	2.39683e-37	0.955	0	-
NAU4079-280	predicted protein [Populus trichocarpa]	1.98172e-71	0.739	0	-
NAU5472-150	predicted protein [Populus trichocarpa]	1.51541e-74	0.936	2	C:plastid; C:membrane	-
AC193940.1_10	predicted protein [Populus trichocarpa]	1.57048e-12	0.455	4	F:nucleic acid binding; P:proteolysis; F:aspartic-type endopeptidase activity; F:zinc ion binding
NAU1290-300	predicted protein [Populus trichocarpa]	7.11284e-30	0.752	1	C:mitochondrion	-
NAU5359-405	predicted protein [Populus trichocarpa]	6.24321e-71	0.603	2	F:metal ion binding; F:zinc ion binding
STV031-175	predicted protein [Populus trichocarpa]	2.68502e-19	0.65	0	-
cesd_10	predicted protein [Populus trichocarpa]	2.26544e-14	0.423333	0	-
NAU3381-195	predicted protein [Populus trichocarpa]	1.07699e-54	0.782	0	-
AC187214.3_08	predicted protein [Populus trichocarpa]	3.97464e-08	0.594	0	-
HAU1292-350	predicted protein [Populus trichocarpa]	6.97644e-37	0.824	0	-
NAU3211-400	predicted protein [Populus trichocarpa]	6.34205e-16	0.823	3	F:molecular_function; P:biological_process; C:cellular_component
NAU3321-290	predicted protein [Populus trichocarpa]	5.05446e-17	0.423	2	F:molecular_function; P:biological_process
dPL0886-130	post-gpi attachment to proteins factor 3	8.4523e-80	0.823	1	C:endomembrane system	-
AC187470.3_03	porin voltage-dependent anion-selective channel protein	1.08955e-39	0.805	4	F:voltage-gated anion channel activity; P:transmembrane transport; P:regulation of anion transport; C:mitochondrial outer membrane	-
NAU3778-230	polypyrimidine tract-binding protein homolog 2-like	2.62287e-52	0.819	9	P:regulation of RNA splicing; F:RNA binding; P:oxidation reduction; P:regulation of translation; C:cytoplasmic mRNA processing body; F:2-alkenal reductase activity; F:nucleotide binding; P:pollen germination; C:nucleus	EC:1.3.1.74
HAU2229-230	polypyrimidine tract-binding protein homolog 2-like	2.62287e-52	0.819	9	P:regulation of RNA splicing; F:RNA binding; P:oxidation reduction; P:regulation of translation; C:cytoplasmic mRNA processing body; F:2-alkenal reductase activity; F:nucleotide binding; P:pollen germination; C:nucleus	EC:1.3.1.74
NAU5035-230	polygalacturonase non-catalytic subunit jp650	3.09033e-112	0.742	1	F:polygalacturonase activity	EC:3.2.1.15
HAU1537-260	polyadenylate-binding protein 2	1.21155e-77	0.82	2	F:nucleotide binding; F:RNA binding	-
NAU5462-145	poly -specific endoribonuclease-b	1.45104e-115	0.847	2	F:hydrolase activity, acting on ester bonds; C:plastid	-
NAU6112-175	poly -specific endoribonuclease-b	1.45104e-115	0.847	2	F:hydrolase activity, acting on ester bonds; C:plastid	-
NAU3876-175	poly -specific endoribonuclease-b	1.45104e-115	0.847	2	F:hydrolase activity, acting on ester bonds; C:plastid	-
NAU6123-210	poly -specific endoribonuclease-b	1.45104e-115	0.847	2	F:hydrolase activity, acting on ester bonds; C:plastid	-
nnbab_10	pollen-specific protein sf3-like	2.06724e-102	0.905	1	F:zinc ion binding	-
nnbas_Scaffold000001_19	pollen-specific protein sf3-like	2.06724e-102	0.905	1	F:zinc ion binding	-
cer0077-400	pollen ole e 1 allergen and extensin family protein	6.53202e-48	0.604	4	C:endomembrane system; F:molecular_function; P:biological_process; C:cellular_component
cer0077-310	pollen ole e 1 allergen and extensin family protein	6.53202e-48	0.604	4	C:endomembrane system; F:molecular_function; P:biological_process; C:cellular_component
AC187478.2_13	pol polyprotein	1.01388e-18	0.475	4	F:nucleic acid binding; P:proteolysis; F:aspartic-type endopeptidase activity; F:zinc ion binding
AC188017.1_01	pol polyprotein	1.86491e-56	0.604	4	P:DNA metabolic process; F:metal ion binding; F:nucleic acid binding; F:catalytic activity	-
nnbat_Scaffold000001_06	pol polyprotein	2.10488e-69	0.723	5	C:intracellular membrane-bounded organelle; F:nucleic acid binding; P:DNA metabolic process; F:metal ion binding; F:catalytic activity	-
nnbav_05	pol polyprotein	2.10488e-69	0.723	5	C:intracellular membrane-bounded organelle; F:nucleic acid binding; P:DNA metabolic process; F:metal ion binding; F:catalytic activity	-
AC193514.1_04	pol polyprotein	8.36923e-41	0.639	1	F:binding	-
AC188760.2_03	pol polyprotein	1.11594e-51	0.566	1	F:binding	-
AC202831.1_10	pol polyprotein	1.29604e-112	0.601	3	F:RNA-directed DNA polymerase activity; P:RNA-dependent DNA replication; F:RNA binding	EC:2.7.7.49
AC188026.2_08	pol polyprotein	5.26641e-53	0.547	1	F:binding	-
AC190279.1_08	pol polyprotein	2.77981e-36	0.571	1	F:binding	-
nnbaf_15	pol polyprotein	0	0.596	4	F:nucleic acid binding; P:cellular process; P:macromolecule metabolic process; P:primary metabolic process	-
nnbag_06	pol polyprotein	0	0.576	3	F:nucleic acid binding; P:macromolecule metabolic process; P:primary metabolic process	-
NAU2604-180	plectin-related protein	4.69957e-49	0.89	3	F:molecular_function; P:biological_process; C:cellular_component
NAU3991-230	plectin-related protein	6.17905e-59	0.875	3	F:molecular_function; P:biological_process; C:cellular_component
nnbac_13	pleckstrin homology domain-containing family m member	0	0.613	3	F:phosphoinositide binding; P:cell communication;
Y081	pleckstrin homology domain family a	9.72352e-90	0.88	4	F:glycolipid transporter activity; C:cytoplasm; F:glycolipid binding; P:glycolipid transport	-
AC187225.2_01	pleckstrin homology and lipid-binding start domain-containing protein	1.7768e-13	0.881	0	-
NAU3942-370	platz transcription factor family protein	4.41883e-46	0.878	0	-
dPL0397-230	plastidic glucose transporter 2	8.77646e-102	0.832	6	P:transmembrane transport; F:sugar:hydrogen symporter activity; P:carbohydrate transport; C:integral to membrane; P:oxidation reduction; F:2-alkenal reductase activity	EC:1.3.1.74
NAU7007-250	plac8-like protein	3.24034e-79	0.95	1	C:plasma membrane	-
NAU3093-275	phytoene chloroplastic chromoplastic-like	1.30265e-89	0.678	2	C:mitochondrion; C:chloroplast envelope	-
NAU4104-160	phytochrome and flowering time regulatory protein 1	3.44127e-65	0.861	10	P:red, far-red light phototransduction; P:response to red light; P:jasmonic acid mediated signaling pathway; P:regulation of flower development; P:positive regulation of defense response; C:mediator complex; F:transcription coactivator activity; P:response to far red light; P:positive regulation of transcription, DNA-dependent; P:defense response to fungus	-
NAU4102-225	phytochrome and flowering time regulatory protein 1	2.76212e-16	0.949	10	P:red, far-red light phototransduction; P:response to red light; P:jasmonic acid mediated signaling pathway; P:regulation of flower development; P:positive regulation of defense response; C:mediator complex; F:transcription coactivator activity; P:response to far red light; P:positive regulation of transcription, DNA-dependent; P:defense response to fungus	-
NAU4103-160	phytochrome and flowering time regulatory protein 1	3.44127e-65	0.861	10	P:red, far-red light phototransduction; P:response to red light; P:jasmonic acid mediated signaling pathway; P:regulation of flower development; P:positive regulation of defense response; C:mediator complex; F:transcription coactivator activity; P:response to far red light; P:positive regulation of transcription, DNA-dependent; P:defense response to fungus	-
NAU1366-700	phy rapidly regulated 1	2.13477e-20	0.676	5	F:transcription cofactor activity; C:nucleus; P:shade avoidance; P:developmental process; F:transcription repressor activity	-
EF457754.1_18	photosystem ii 22 kda protein	6.73068e-84	0.734	5	F:xanthophyll binding; F:chlorophyll binding; P:nonphotochemical quenching; C:PSII associated light-harvesting complex II;	-
NAU2734-225	photosystem i reaction center subunit iv chloroplast precursor	2.83654e-39	0.622	2	C:plastoglobule; C:chloroplast thylakoid membrane	-
NAU2733-225	photosystem i reaction center subunit iv chloroplast precursor	2.83654e-39	0.622	2	C:plastoglobule; C:chloroplast thylakoid membrane	-
NAU2680-290	photosystem i reaction center subunit iv chloroplast precursor	1.54495e-32	0.654	5	C:plastoglobule; C:photosystem I reaction center; F:catalytic activity; P:photosynthesis; C:chloroplast thylakoid membrane	-
NAU2277-120	phospholipase d delta-like	4.93792e-87	0.825	10	C:vacuole; P:response to cold; P:lipid catabolic process; C:plasma membrane; F:NAPE-specific phospholipase D activity; F:calcium ion binding; F:phospholipase D activity; P:phosphatidic acid metabolic process; P:programmed cell death; P:phosphatidylcholine metabolic process	EC:3.1.4.4
NAU3419-400	phospholipase d delta-like	4.93792e-87	0.825	10	C:vacuole; P:response to cold; P:lipid catabolic process; C:plasma membrane; F:NAPE-specific phospholipase D activity; F:calcium ion binding; F:phospholipase D activity; P:phosphatidic acid metabolic process; P:programmed cell death; P:phosphatidylcholine metabolic process	EC:3.1.4.4
NAU895-260	phospholipase d delta-like	4.93792e-87	0.825	10	C:vacuole; P:response to cold; P:lipid catabolic process; C:plasma membrane; F:NAPE-specific phospholipase D activity; F:calcium ion binding; F:phospholipase D activity; P:phosphatidic acid metabolic process; P:programmed cell death; P:phosphatidylcholine metabolic process	EC:3.1.4.4
NAU2265-380	phospholipase d delta-like	4.93792e-87	0.825	10	C:vacuole; P:response to cold; P:lipid catabolic process; C:plasma membrane; F:NAPE-specific phospholipase D activity; F:calcium ion binding; F:phospholipase D activity; P:phosphatidic acid metabolic process; P:programmed cell death; P:phosphatidylcholine metabolic process	EC:3.1.4.4
NAU2138-700	phospholipase d alpha 1-like	1.26624e-42	0.873	17	P:positive regulation of abscisic acid mediated signaling pathway; P:fatty acid metabolic process; P:seed germination; F:calcium ion binding; C:mitochondrion; P:lipid catabolic process; P:phosphatidylcholine metabolic process; C:clathrin-coated vesicle; P:regulation of stomatal movement; F:phosphatidylinositol-4,5-bisphosphate binding; F:phospholipase D activity; F:protein binding; C:chloroplast;…	EC:3.1.4.4
NAU2640-250	phosphoglycerate mutase det1-like	1.12099e-96	0.827	2	F:catalytic activity; P:metabolic process	-
NAU2640-490	phosphoglycerate mutase det1-like	1.12099e-96	0.827	2	F:catalytic activity; P:metabolic process	-
NAU2640-285	phosphoglycerate mutase det1-like	1.12099e-96	0.827	2	F:catalytic activity; P:metabolic process	-
Y151	phosphoglycerate kinase	1.30837e-138	0.957	4	C:cytoplasm; F:phosphoglycerate kinase activity; P:phosphorylation; P:glycolysis	EC:2.7.2.3
Y150	phosphoglycerate kinase	1.30837e-138	0.957	4	C:cytoplasm; F:phosphoglycerate kinase activity; P:phosphorylation; P:glycolysis	EC:2.7.2.3
CIR354-230	phosphoethanolamine n-methyltransferase 2	9.09451e-32	0.663	2	P:phosphatidylcholine biosynthetic process; F:methyltransferase activity	EC:2.1.1.0
NAU3291-290	phosphoenolpyruvate carboxylase 4-like	7.74185e-72	0.861	5	P:oxaloacetate metabolic process; P:carbon fixation; F:magnesium ion binding; P:tricarboxylic acid cycle; F:phosphoenolpyruvate carboxylase activity	EC:4.1.1.31
nnbaf_16	phosphoenolpyruvate carboxylase 4-like	0	0.795	5	P:oxaloacetate metabolic process; P:carbon fixation; F:magnesium ion binding; P:tricarboxylic acid cycle; F:phosphoenolpyruvate carboxylase activity	EC:4.1.1.31
NAU5111-220	phosphatidylinositol class h	2.67345e-45	0.701	1	F:phosphatidylinositol N-acetylglucosaminyltransferase activity
NAU2898-230	phosphatidylinositol class h	2.67345e-45	0.701	1	F:phosphatidylinositol N-acetylglucosaminyltransferase activity
NAU3305-155	phosphatidylcholine transfer	1.46992e-91	0.872	1	C:vacuole	-
NAU3774-230	phosphatidylcholine transfer	5.90851e-30	0.842	1	C:vacuole	-
HAU0506-200	pheophorbidase isoform 2	7.85845e-19	0.87	3	P:indoleacetic acid conjugate metabolic process; F:methyl indole-3-acetate esterase activity; P:shoot development	EC:3.1.1.1
NAU3685-145	phd f-box containing	6.95734e-66	0.829	5	F:DNA binding; F:methylated histone residue binding; C:nucleus; F:zinc ion binding; P:regulation of transcription, DNA-dependent	-
AC187478.2_06	peter pan-like protein	1.1677e-47	0.697	1	C:cellular_component
AC187470.3_13	peta gene product	3.67719e-87	0.72	6	F:iron ion binding; P:cellular metabolic process; C:thylakoid membrane; C:integral to membrane; C:chloroplast; P:oxidation reduction	-
NAU3279-390	pescadillo homolog	1.21486e-94	0.811	4	C:nucleolus; F:transcription coactivator activity; P:cell proliferation; P:rRNA processing	-
GW69-370	peroxisomal multifunctional enzyme type 2 isoform 1	3.70397e-40	0.779	7	F:sterol binding; F:oxidoreductase activity; C:peroxisome; P:intracellular lipid transport; P:fatty acid beta-oxidation; P:glyoxylate metabolic process; P:seed germination	-
Y092	peroxisomal fatty acid beta-oxidation multifunctional protein aim1-like	1.55673e-95	0.801	11	C:cell wall; P:seed germination; C:peroxisome; F:3-hydroxybutyryl-CoA epimerase activity; P:jasmonic acid biosynthetic process; P:flower development; F:3-hydroxyacyl-CoA dehydrogenase activity; P:fatty acid beta-oxidation; F:coenzyme binding; C:chloroplast; F:enoyl-CoA hydratase activity	EC:5.1.2.3; EC:1.1.1.35; EC:4.2.1.17
GhPOD2D-213	peroxidase n1-like	4.27209e-73	0.881	4	F:heme binding; F:peroxidase activity; P:oxidation reduction; P:response to oxidative stress	EC:1.11.1.7
NAU3809-245	peroxidase 65 precursor	9.05819e-07	0.75	2	F:metal ion binding; F:oxidoreductase activity	-
nnbab_18	peroxidase 65	3.44071e-128	0.797	4	F:heme binding; F:peroxidase activity; P:oxidation reduction; P:response to oxidative stress	EC:1.11.1.7
nnbas_Scaffold000001_11	peroxidase 65	3.44071e-128	0.797	4	F:heme binding; F:peroxidase activity; P:oxidation reduction; P:response to oxidative stress	EC:1.11.1.7
nnbat_Scaffold000001_11	peroxidase 17	3.16179e-135	0.802	5	C:endomembrane system; F:heme binding; F:peroxidase activity; P:oxidation reduction; P:response to oxidative stress	EC:1.11.1.7
nnbav_10	peroxidase 17	3.16179e-135	0.802	5	C:endomembrane system; F:heme binding; F:peroxidase activity; P:oxidation reduction; P:response to oxidative stress	EC:1.11.1.7
nnbag_02	peroxidase 17	2.4209e-135	0.82	5	C:endomembrane system; F:heme binding; F:peroxidase activity; P:oxidation reduction; P:response to oxidative stress	EC:1.11.1.7
NAU456-105	peptidyl-prolyl cis-trans isomerase pin1	9.34874e-48	0.889	5	P:protein folding; F:peptidyl-prolyl cis-trans isomerase activity; P:regulation of cell cycle; F:protein binding; C:plasma membrane	EC:5.2.1.8
NAU456-200	peptidyl-prolyl cis-trans isomerase pin1	9.34874e-48	0.889	5	P:protein folding; F:peptidyl-prolyl cis-trans isomerase activity; P:regulation of cell cycle; F:protein binding; C:plasma membrane	EC:5.2.1.8
NAU904-400	peptidyl-prolyl cis-trans isomerase pin1	9.34874e-48	0.889	5	P:protein folding; F:peptidyl-prolyl cis-trans isomerase activity; P:regulation of cell cycle; F:protein binding; C:plasma membrane	EC:5.2.1.8
NAU7053-180	peptidyl-prolyl cis-trans isomerase pin1	9.34874e-48	0.889	5	P:protein folding; F:peptidyl-prolyl cis-trans isomerase activity; P:regulation of cell cycle; F:protein binding; C:plasma membrane	EC:5.2.1.8
NAU3771-250	peptidyl-prolyl cis-trans isomerase cyp21- mitochondrial-like	2.71007e-53	0.761	2	F:peptidyl-prolyl cis-trans isomerase activity; P:protein folding	EC:5.2.1.8
NAU6116-300	peptidyl-prolyl cis-trans isomerase 1-like	1.56145e-52	0.863	2	F:peptidyl-prolyl cis-trans isomerase activity; P:protein folding	EC:5.2.1.8
HAU1308-180	peptidyl-prolyl cis-trans isomerase 1-like	8.48398e-54	0.726	1	F:isomerase activity	-
AC194364.1_13	peptide transporter ptr2	6.30587e-158	0.518	0	-
HAU1969-410	peptide deformylase chloroplastic	4.75861e-27	0.906	6	F:formylmethionine deformylase activity; F:iron ion binding; F:peptide deformylase activity; C:chloroplast; P:translation; C:mitochondrion	EC:3.5.1.31; EC:3.5.1.88
nnbah_Scaffold000001_07	pentatricopeptide repeat-containing protein mitochondrial-like	4.13958e-134	0.63	1	F:binding
nnbah_Scaffold000001_08	pentatricopeptide repeat-containing protein mitochondrial-like	2.17437e-50	0.664	1	F:binding
nnbah_Scaffold000001_16	pentatricopeptide repeat-containing protein mitochondrial-like	3.65519e-145	0.625	3	F:binding; C:mitochondrion; P:biological_process
cesa_13	pentatricopeptide repeat-containing protein chloroplastic-like	0	0.711	5	P:phloem or xylem histogenesis; P:cotyledon vascular tissue pattern formation; P:leaf vascular tissue pattern formation; F:binding; P:leaf development	-
cesd_15	pentatricopeptide repeat-containing protein chloroplastic-like	0	0.752	5	P:phloem or xylem histogenesis; P:cotyledon vascular tissue pattern formation; P:leaf vascular tissue pattern formation; F:binding; P:leaf development	-
nnbas_Scaffold000001_08	pentatricopeptide repeat-containing protein chloroplastic-like	0	0.847	5	F:binding; C:plastid chromosome; P:transcription from plastid promoter; C:chloroplast; P:positive regulation of transcription, DNA-dependent	-
AC187471.3_03	pentatricopeptide repeat-containing protein at2g33760-like	0	0.742	1	F:binding	-
NAU6960-410	pentatricopeptide repeat-containing protein at1g60770-like	3.91325e-22	0.734	2	C:mitochondrion; F:binding	-
NAU828-400	pentatricopeptide repeat-containing protein at1g60770-like	3.91325e-22	0.734	2	C:mitochondrion; F:binding	-
NAU797-400	pentatricopeptide repeat-containing protein at1g60770-like	3.91325e-22	0.734	2	C:mitochondrion; F:binding	-
cgr5732-310	pentatricopeptide repeat-containing protein at1g60770-like	3.91325e-22	0.734	2	C:mitochondrion; F:binding	-
NAU1042-280	pentatricopeptide repeat-containing protein at1g60770-like	3.91325e-22	0.734	2	C:mitochondrion; F:binding	-
NAU797-175	pentatricopeptide repeat-containing protein at1g60770-like	3.91325e-22	0.734	2	C:mitochondrion; F:binding	-
AC187225.2_10	pentatricopeptide repeat-containing protein	2.5775e-34	0.701	2	F:binding; P:biological_process
NAU2852-720	pentatricopeptide repeat-containing protein	3.35533e-81	0.725	1	F:binding
NAU2599-100	pentatricopeptide repeat-containing protein	1.34142e-87	0.756	1	F:binding
NAU5079-800	pentatricopeptide repeat-containing protein	4.47939e-54	0.618	1	F:binding
nnbah_Scaffold000001_15	pentatricopeptide repeat-containing protein	5.45603e-139	0.638	3	F:RNA binding; C:mitochondrion; P:RNA 5'-end processing	-
NAU3538-200	pectinesterase 31-like	1.46166e-128	0.788	5	F:pectinesterase activity; P:cell wall modification; C:plant-type cell wall; F:aspartyl esterase activity; P:pectin metabolic process	EC:3.1.1.11
GhPelAt-350	pectate lyase	2.04708e-150	0.873	1	F:pectate lyase activity	EC:4.2.2.2
Y167	pectate lyase	2.04708e-150	0.873	1	F:pectate lyase activity	EC:4.2.2.2
NAU3946-195	pectate lyase	3.85067e-67	0.728	1	F:lyase activity	-
AC187200.2_03	pectate lyase	1.02656e-157	0.716	1	F:lyase activity	-
NAU5013-210	patellin-5 isoform 1	9.38015e-27	0.474	4	C:integral to membrane; P:transport; C:intracellular; F:transporter activity
NAU2323-300	Patellin-3, putative [Ricinus communis]	6.82652e-36	0.861	4	C:intracellular; P:transport; C:integral to membrane; F:transporter activity	-
NAU2888-250	Patellin-3, putative [Ricinus communis]	1.07506e-88	0.895	4	C:intracellular; P:transport; C:integral to membrane; F:transporter activity	-
HAU3104-280	Patellin-3, putative [Ricinus communis]	5.37743e-68	0.606	4	C:integral to membrane; P:transport; C:intracellular; F:transporter activity
NAU2634-2900	patatin group a-3-like	2.74484e-83	0.828	3	F:hydrolase activity; P:lipid metabolic process; F:nutrient reservoir activity	-
NAU2991-230	patatin group a-3-like	1.00486e-96	0.902	3	F:hydrolase activity; P:lipid metabolic process; F:nutrient reservoir activity	-
AC187578.3_16	partial	1.42515e-18	0.499	1	C:mitochondrion	-
AC197182.1_10	pap-specific phosphatase hal2-like	2.95896e-08	0.904	3	P:sulfur metabolic process; F:inositol-1,4-bisphosphate 1-phosphatase activity; F:3'(2'),5'-bisphosphate nucleotidase activity	EC:3.1.3.57; EC:3.1.3.7
NAU3172-200	oxysterol-binding protein 2a-like	3.28013e-56	0.926	0	-
NAU3380-395	oxidoreductase glyr1-like	1.1271e-130	0.868	9	P:response to oxidative stress; F:3-hydroxybutyrate dehydrogenase activity; F:3-hydroxyisobutyrate dehydrogenase activity; F:2-hydroxy-3-oxopropionate reductase activity; P:pentose-phosphate shunt; F:phosphogluconate dehydrogenase (decarboxylating) activity; F:coenzyme binding; P:valine metabolic process; C:cytosol	EC:1.1.1.30; EC:1.1.1.31; EC:1.1.1.60; EC:1.1.1.44
NAU2002-600	oxidoreductase glyr1-like	3.12127e-72	0.876	6	F:3-hydroxyisobutyrate dehydrogenase activity; F:2-hydroxy-3-oxopropionate reductase activity; P:pentose-phosphate shunt; F:phosphogluconate dehydrogenase (decarboxylating) activity; F:coenzyme binding; P:valine metabolic process	EC:1.1.1.31; EC:1.1.1.60; EC:1.1.1.44
NAU3068-480	oxidoreductase glyr1-like	8.47562e-121	0.905	9	P:response to oxidative stress; F:3-hydroxybutyrate dehydrogenase activity; F:3-hydroxyisobutyrate dehydrogenase activity; F:2-hydroxy-3-oxopropionate reductase activity; P:pentose-phosphate shunt; F:phosphogluconate dehydrogenase (decarboxylating) activity; F:coenzyme binding; P:valine metabolic process; C:cytosol	EC:1.1.1.30; EC:1.1.1.31; EC:1.1.1.60; EC:1.1.1.44
NAU3524-215	outward rectifying potassium channel	5.32132e-20	0.511667	9	F:ion channel activity; C:integral to membrane; ; C:membrane; P:potassium ion transport; F:potassium channel activity; P:ion transport; P:transport; F:calcium ion binding
NAU5107-220	outer membrane omp85 family protein	1.52689e-78	0.743	2	C:mitochondrion; C:plastid	-
HAU2425-220	outer membrane omp85 family protein	1.52689e-78	0.743	2	C:mitochondrion; C:plastid	-
HAU2425-300	outer membrane omp85 family protein	1.52689e-78	0.743	2	C:mitochondrion; C:plastid	-
Y141	osmotin-like protein	1.06856e-90	0.853	2	C:plant-type cell wall; P:response to other organism	-
AC188842.2_06	Os11g0157000 [Oryza sativa Japonica Group]	5.72193e-62	0.57	1	C:plastid	-
AC187836.2_02	Os11g0157000 [Oryza sativa Japonica Group]	1.7413e-12	0.73	0	-
AC188760.2_10	Os11g0157000 [Oryza sativa Japonica Group]	8.15004e-139	0.472	1	F:binding	-
AC188200.2_09	Os11g0157000 [Oryza sativa Japonica Group]	1.18594e-20	0.62	0	-
AC193940.1_08	Os10g0357350 [Oryza sativa Japonica Group]	4.90048e-10	0.483333	0	-
EF457753.1_01	Os10g0130700 [Oryza sativa Japonica Group]	0	0.568	5	C:plastid; C:mitochondrion; F:nucleic acid binding; P:DNA integration; F:DNA binding
AC190263.1_09	Os10g0130700 [Oryza sativa Japonica Group]	2.96032e-92	0.519	1	F:binding	-
AC193940.1_01	Os09g0272800 [Oryza sativa Japonica Group]	3.04276e-18	0.638	0	-
nnbak_Scaffold000001_4	Os08g0389500 [Oryza sativa Japonica Group]	3.16592e-124	0.529	4	C:plastid; F:nucleic acid binding; P:DNA integration; F:DNA binding
AC187810.3_06	Os08g0125300 [Oryza sativa Japonica Group]	0	0.537	2	C:cytoplasmic part; C:intracellular membrane-bounded organelle	-
AC193994.1_03	Os07g0510800 [Oryza sativa Japonica Group]	2.90262e-16	0.672	2	F:nucleic acid binding; P:cellular process	-
AC187836.2_07	Os06g0493000 [Oryza sativa Japonica Group]	3.96836e-127	0.529	12	C:chromatin; F:chromatin binding; F:DNA binding; C:nucleus; F:nucleic acid binding; P:chromatin assembly or disassembly; F:RNA-directed DNA polymerase activity; F:RNA binding; P:DNA integration; P:RNA-dependent DNA replication; F:aspartic-type endopeptidase activity; P:proteolysis
AC188842.2_08	Os06g0316600 [Oryza sativa Japonica Group]	4.96183e-52	0.539	3	F:nucleic acid binding; P:DNA integration; F:DNA binding
AC189748.2_10	Os06g0316600 [Oryza sativa Japonica Group]	5.22929e-40	0.531	0	-
AC194364.1_11	Os05g0235100, partial [Oryza sativa Japonica Group]	5.24993e-64	0.642	1	C:mitochondrion	-
AC188140.2_13	Os01g0116166 [Oryza sativa Japonica Group]	2.00083e-09	0.62	0	-
nnbac_05	Os01g0116166 [Oryza sativa Japonica Group]	3.87869e-08	0.803333	0	-
NAU4047-400	organic anion	6.86648e-106	0.836	1	C:integral to membrane	-
AC188401.2_12	oligopeptide transporter 7-like	0	0.882	4	F:oligopeptide transporter activity; C:membrane; P:oligopeptide transport; P:transmembrane transport	-
NAU3647-225	oligopeptidase a-like	5.94537e-79	0.777	6	F:metalloendopeptidase activity; P:response to cadmium ion; C:chloroplast stroma; P:proteolysis; C:cytosol; C:apoplast	EC:3.4.24.0
Y205	oleosin 5	6.54779e-21	0.541	5	P:response to freezing; C:monolayer-surrounded lipid storage body; P:seed oilbody biogenesis; P:lipid storage; P:seed germination	-
NAU6756-300	octicosapeptide phox domain-containing protein kinase	9.67001e-94	0.939	5	F:non-membrane spanning protein tyrosine kinase activity; P:protein amino acid phosphorylation; F:protein serine/threonine/tyrosine kinase activity; F:ATP binding; F:protein serine/threonine kinase activity	EC:2.7.10.2; EC:2.7.112.1; EC:2.7.11.0
NAU2902-225	ocs element-binding factor 1	1.40308e-32	0.865	5	F:transcription factor activity; F:sequence-specific DNA binding; F:protein dimerization activity; C:nucleus; P:regulation of transcription, DNA-dependent	-
HAU1081-170	ocs element-binding	2.79154e-40	0.71	2	P:transcription, DNA-dependent; F:DNA binding	-
NAU4034-180	nucleotide-diphospho-sugar transferase domain-containing protein	3.48302e-83	0.878	1	F:ceramide glucosyltransferase activity	EC:2.4.1.80
NAU3607-200	nucleotide-diphospho-sugar transferase domain-containing protein	3.48302e-83	0.878	1	F:ceramide glucosyltransferase activity	EC:2.4.1.80
NAU3826-950	nucleosome assembly protein 1 2	1.07955e-39	0.841	8	C:cytoplasm; P:DNA mediated transformation; F:DNA binding; P:response to cadmium ion; P:nucleosome assembly; C:plasma membrane; C:nucleus; P:DNA repair	-
NAU3826-700	nucleosome assembly protein 1 2	1.07955e-39	0.841	8	C:cytoplasm; P:DNA mediated transformation; F:DNA binding; P:response to cadmium ion; P:nucleosome assembly; C:plasma membrane; C:nucleus; P:DNA repair	-
MUCS337-4000	nucleosome assembly	1.42656e-46	0.587	2	P:nucleosome assembly; C:nucleus
NAU3677-165	nucleolysin tiar-like	4.22077e-76	0.78	2	F:nucleic acid binding; F:nucleotide binding	-
NAU3677-180	nucleolysin tiar-like	4.22077e-76	0.78	2	F:nucleic acid binding; F:nucleotide binding	-
NAU3268-330	nucleolar gtp-binding protein 2-like	5.66316e-54	0.769	2	C:intracellular; F:GTP binding	-
nnbab_09	nucleobase-ascorbate transporter 6	0	0.902	5	C:membrane; C:vacuole; C:cell wall; P:transmembrane transport; F:transmembrane transporter activity	-
nnbas_Scaffold000001_20	nucleobase-ascorbate transporter 6	0	0.902	5	C:membrane; C:vacuole; C:cell wall; P:transmembrane transport; F:transmembrane transporter activity	-
cesa_16	nucleobase-ascorbate transporter 2-like	0	0.899	3	P:transmembrane transport; C:membrane; F:transmembrane transporter activity	-
cesd_18	nucleobase-ascorbate transporter 2-like	0	0.893	3	P:transmembrane transport; C:membrane; F:transmembrane transporter activity	-
NAU779-380	nucleic acid binding	7.99132e-76	0.661	1	F:binding	-
BNL1030-225	nucleic acid binding	4.34435e-113	0.782	3	F:zinc ion binding; F:nucleic acid binding; C:intracellular	-
AC202822.1_04	nucleic acid binding	2.85904e-64	0.618	8	F:nucleic acid binding; P:oxidation reduction; F:oxidoreductase activity; F:nucleotide binding; F:sucrose transmembrane transporter activity; P:sucrose transport; P:transmembrane transport; C:integral to plasma membrane
nnbal_05	nucleic acid binding	5.86446e-09	0.4375	1	F:nucleic acid binding
EF457754.1_09	nucleic acid binding	4.56407e-13	0.471	7	F:nucleic acid binding; F:zinc ion binding; F:ribonuclease H activity; C:intracellular; F:RNA binding; P:RNA-dependent DNA replication; F:RNA-directed DNA polymerase activity
NAU3578-750	nucleic acid binding	5.34032e-54	0.69	2	F:zinc ion binding; C:intracellular	-
AC187848.3_10	nucleic acid binding	4.30136e-09	0.414	1	F:nucleic acid binding
TMG11-225	nuclease s1	1.19603e-69	0.866	4	F:endonuclease activity; P:DNA catabolic process; F:nucleic acid binding; C:cytoplasmic membrane-bounded vesicle	-
AC187225.2_07	nuclease harbi1-like	5.51037e-75	0.576	0	-
AC188401.2_11	nuclease harbi1-like	2.37262e-38	0.507	0	-
NAU4891-450	nuclear-pore anchor-like	1.9512e-52	0.502222	3	F:nucleic acid binding; C:nuclear pore; P:protein import into nucleus
NAU3459-165	nuclear transcription factor y subunit a-3-like	4.45912e-33	0.731	3	F:transcription factor activity; C:nucleus; P:regulation of transcription, DNA-dependent	-
Y125	non-symbiotic hemoglobin 2	2.60461e-63	0.761	5	F:heme binding; P:response to cytokinin stimulus; F:oxygen transporter activity; P:oxygen transport; F:oxygen binding	-
NAU2964-250	non-specific lipid-transfer protein 2-like	6.64314e-39	0.853	1	P:lipid transport	-
NAU6130-500	non-specific lipid-transfer protein 2-like	6.64314e-39	0.853	1	P:lipid transport	-
AC190279.1_07	non-specific lipid-transfer protein 2-like	1.07073e-34	0.881	1	P:lipid transport	-
Y1292-1	non-specific lipid-transfer protein	1.95009e-46	0.715	1	P:transport	-
Y123	non-specific lipid-transfer protein	8.31099e-32	0.721	2	F:lipid binding; P:lipid transport	-
Y194	non-specific lipid-transfer protein	2.08828e-27	0.66	2	P:response to water deprivation; P:transport	-
Y083	non-specific lipid-transfer protein	1.17659e-36	0.806	2	F:lipid binding; P:lipid transport	-
Y1292-2	non-specific lipid-transfer protein	1.95009e-46	0.715	1	P:transport	-
Y179	non-specific lipid-transfer protein	3.59656e-26	0.711	1	P:transport	-
Y195	non-specific lipid-transfer protein	2.08828e-27	0.66	2	P:response to water deprivation; P:transport	-
Y180	non-specific lipid-transfer protein	1.12486e-39	0.756	2	F:lipid binding; P:lipid transport	-
Y173	non-specific lipid-transfer protein	4.26212e-42	0.752	2	F:lipid binding; P:lipid transport	-
BNL3779-225	nonclathrin coat protein zeta2-cop	2.06116e-32	0.778	2	C:clathrin vesicle coat; P:intracellular protein transport	-
NAU2750-175	ninja-family protein afp1	5.34985e-26	0.612	4	F:protein binding; P:response to stress; P:response to abscisic acid stimulus; C:nucleus	-
AC193383.1_03	nep1-interacting protein 1	4.25702e-107	0.843	1	F:zinc ion binding	-
nnbao_Scaffold000001_10	nep1-interacting protein 1	1.46312e-107	0.85	1	F:zinc ion binding	-
NAU2901-470	ndr1 hin1-like protein 3	1.62919e-61	0.75	6	P:leaf senescence; P:defense response to bacterium; P:defense response to virus; C:plasma membrane; C:vacuolar membrane; C:chloroplast	-
Y129	nbs-lrr resistance-like protein 4g	1.03666e-23	0.657	1	P:response to stimulus	-
HAU1547-250	n-alpha-acetyltransferase auxiliary subunit-like	8.83213e-94	0.878	1	F:acetyltransferase activity	-
Y160	nadph:quinone oxidoreductase	9.89989e-83	0.868	11	F:NAD(P)H dehydrogenase (quinone) activity; P:defense response to bacterium; P:response to oxidative stress; C:peroxisome; C:plasma membrane; F:FMN reductase activity; C:chloroplast stroma; F:zinc ion binding; P:response to salt stress; C:mitochondrion; P:oxidation reduction	EC:1.6.5.2; EC:1.5.1.29
NAU3574-160	nadh dehydrogenase	1.65168e-76	0.962	4	P:photorespiration; C:mitochondrial respiratory chain complex I; P:oxidation reduction; F:NADH dehydrogenase activity	EC:1.6.99.3
NAU3234-225	nadh dehydrogenase	2.98082e-119	0.853	7	C:respiratory chain complex I; P:cellular metabolic process; F:coenzyme binding; C:mitochondrion; P:response to salt stress; P:oxidation reduction; F:NADH dehydrogenase activity	EC:1.6.99.3
NAU7204-240	nadh dehydrogenase	1.57409e-26	0.908	4	C:respiratory chain complex I; F:NADH dehydrogenase (ubiquinone) activity; P:photorespiration; C:mitochondrial membrane	EC:1.6.5.3
NAU7052-110	nadh dehydrogenase	7.72282e-74	0.942	4	P:photorespiration; C:mitochondrial respiratory chain complex I; P:oxidation reduction; F:NADH dehydrogenase activity	EC:1.6.99.3
NAU3574-150	nadh dehydrogenase	1.65168e-76	0.962	4	P:photorespiration; C:mitochondrial respiratory chain complex I; P:oxidation reduction; F:NADH dehydrogenase activity	EC:1.6.99.3
NAU6099-155	nadh dehydrogenase	2.88707e-56	0.841	1	C:mitochondrial respiratory chain complex I	-
NAU3541-195	nac domain protein	4.06933e-74	0.921	6	F:transcription factor activity; P:multicellular organismal development; P:xylem development; F:DNA binding; F:protein binding; F:transcription repressor activity	-
BNL530-170	nac domain protein	5.00609e-103	0.798	6	F:transcription factor activity; P:multicellular organismal development; P:xylem development; F:DNA binding; F:protein binding; F:transcription repressor activity	-
NAU3754-390	nac domain partial	6.97886e-50	0.54	1	F:DNA binding
NAU4073-160	nac domain ipr003441	4.30015e-21	0.585714	1	F:DNA binding
Y007	nac domain ipr003441	7.42114e-128	0.822	6	P:negative regulation of abscisic acid mediated signaling pathway; F:transcription factor activity; P:response to wounding; F:DNA binding; P:multicellular organismal development; F:transcription activator activity	-
Y114	nac domain ipr003441	8.3392e-123	0.784	6	P:negative regulation of abscisic acid mediated signaling pathway; F:transcription factor activity; P:response to wounding; F:DNA binding; P:multicellular organismal development; F:transcription activator activity	-
GhNAC2	nac domain ipr003441	8.3392e-123	0.784	6	P:negative regulation of abscisic acid mediated signaling pathway; F:transcription factor activity; P:response to wounding; F:DNA binding; P:multicellular organismal development; F:transcription activator activity	-
Y112	nac domain ipr003441	8.3392e-123	0.784	6	P:negative regulation of abscisic acid mediated signaling pathway; F:transcription factor activity; P:response to wounding; F:DNA binding; P:multicellular organismal development; F:transcription activator activity	-
Y115	nac domain ipr003441	8.3392e-123	0.784	6	P:negative regulation of abscisic acid mediated signaling pathway; F:transcription factor activity; P:response to wounding; F:DNA binding; P:multicellular organismal development; F:transcription activator activity	-
Y111	nac domain ipr003441	8.3392e-123	0.784	6	P:negative regulation of abscisic acid mediated signaling pathway; F:transcription factor activity; P:response to wounding; F:DNA binding; P:multicellular organismal development; F:transcription activator activity	-
NAU3900-240	nac domain ipr003441	1.41854e-69	0.814	1	F:DNA binding	-
Y109	nac domain ipr003441	7.42114e-128	0.822	6	P:negative regulation of abscisic acid mediated signaling pathway; F:transcription factor activity; P:response to wounding; F:DNA binding; P:multicellular organismal development; F:transcription activator activity	-
NAU3489-680	nac domain ipr003441	6.89847e-24	0.894	3	F:transcription factor activity; F:DNA binding; P:multicellular organismal development	-
NAU3489-250	nac domain ipr003441	6.89847e-24	0.894	3	F:transcription factor activity; F:DNA binding; P:multicellular organismal development	-
NAU3582-250	nac domain ipr003441	5.93679e-24	0.554444	1	F:DNA binding
Y005	nac domain ipr003441	7.42114e-128	0.822	6	P:negative regulation of abscisic acid mediated signaling pathway; F:transcription factor activity; P:response to wounding; F:DNA binding; P:multicellular organismal development; F:transcription activator activity	-
NAU4073-180	nac domain ipr003441	4.30015e-21	0.585714	1	F:DNA binding
GhNAC4	nac domain ipr003441	1.21755e-118	0.795	1	F:DNA binding	-
Y113	nac domain ipr003441	8.3392e-123	0.784	6	P:negative regulation of abscisic acid mediated signaling pathway; F:transcription factor activity; P:response to wounding; F:DNA binding; P:multicellular organismal development; F:transcription activator activity	-
Y004	nac domain ipr003441	8.09522e-97	0.762	6	P:negative regulation of abscisic acid mediated signaling pathway; F:transcription factor activity; P:response to wounding; F:DNA binding; P:multicellular organismal development; F:transcription activator activity	-
GhNAC1	nac domain ipr003441	1.70168e-108	0.757	1	F:DNA binding	-
NAU3344-800	nac domain ipr003441	1.21755e-118	0.795	1	F:DNA binding	-
NAU3900-250	nac domain ipr003441	1.41854e-69	0.814	1	F:DNA binding	-
NAU3582-245	nac domain ipr003441	5.93679e-24	0.554444	1	F:DNA binding
Y006	nac domain ipr003441	7.42114e-128	0.822	6	P:negative regulation of abscisic acid mediated signaling pathway; F:transcription factor activity; P:response to wounding; F:DNA binding; P:multicellular organismal development; F:transcription activator activity	-
Y110	nac domain ipr003441	7.42114e-128	0.822	6	P:negative regulation of abscisic acid mediated signaling pathway; F:transcription factor activity; P:response to wounding; F:DNA binding; P:multicellular organismal development; F:transcription activator activity	-
GhNAC6	nac domain containing protein 87	3.30075e-34	0.497	5	F:DNA binding; P:regulation of transcription, DNA-dependent; P:multicellular organismal development; F:transcription factor activity; C:cellular_component
NAU3498-900	nac domain containing protein 50	7.39879e-57	0.498	5	F:DNA binding; P:regulation of transcription, DNA-dependent; P:multicellular organismal development; F:transcription factor activity; P:pollen development
NAU2014-430	nac domain containing protein 50	7.39879e-57	0.498	5	F:DNA binding; P:regulation of transcription, DNA-dependent; P:multicellular organismal development; F:transcription factor activity; P:pollen development
NAU3498-270	nac domain containing protein 50	7.39879e-57	0.498	5	F:DNA binding; P:regulation of transcription, DNA-dependent; P:multicellular organismal development; F:transcription factor activity; P:pollen development
NAU3589-190	nac domain containing protein 47	1.09834e-36	0.533	5	F:DNA binding; P:regulation of transcription, DNA-dependent; P:multicellular organismal development; F:transcription factor activity; C:cellular_component
HAU2861-120	---NA---			0	-
NAU2095-150	---NA---			0	-
CIR018-210	---NA---			0	-
JESPR259-80	---NA---			0	-
NAU4045-160	---NA---			0	-
NAU4044-610	---NA---			0	-
NAU3104-1400	---NA---			0	-
NAU2083-300	---NA---			0	-
Y058	---NA---			0	-
EF457753.1_04	---NA---			0	-
EF457753.1_06	---NA---			0	-
EF457753.1_10	---NA---			0	-
EF457753.1_21	---NA---			0	-
NAU3535-230	---NA---			0	-
NAU437-290	---NA---			0	-
HAU2923-260	---NA---			0	-
NAU6132-270	---NA---			0	-
NAU5134-230	---NA---			0	-
cgr5029-155	---NA---			0	-
NAU3189-230	---NA---			0	-
HAU2917-140	---NA---			0	-
AC187225.2_06	---NA---			0	-
AC187225.2_13	---NA---			0	-
AC187225.2_14	---NA---			0	-
AC188842.2_07	---NA---			0	-
AC188842.2_10	---NA---			0	-
NAU483-250	---NA---			0	-
NAU7042-200	---NA---			0	-
cgr6874-140	---NA---			0	-
me5em3-250	---NA---			0	-
NAU796-205	---NA---			0	-
NAU3241-255	---NA---			0	-
NAU1190-400	---NA---			0	-
NAU2440-315	---NA---			0	-
HAU0604-250	---NA---			0	-
MUCS308-900	---NA---			0	-
NAU1151-410	---NA---			0	-
NAU7182-110	---NA---			0	-
NAU3649-1100	---NA---			0	-
NAU3127-395	---NA---			0	-
NAU2701-200	---NA---			0	-
AC187836.2_04	---NA---			0	-
AC187836.2_09	---NA---			0	-
AC187836.2_11	---NA---			0	-
AC187836.2_13	---NA---			0	-
NAU934-180	---NA---			0	-
JESPR50-115	---NA---			0	-
NAU1003-180	---NA---			0	-
NAU2252-230	---NA---			0	-
NAU3935-900	---NA---			0	-
NAU5347-600	---NA---			0	-
NAU3935-295	---NA---			0	-
NAU1372-255	---NA---			0	-
NAU2000-3000	---NA---			0	-
InDel098-700	---NA---			0	-
NAU3427-220	---NA---			0	-
NAU4946-500	---NA---			0	-
NAU2473-800	---NA---			0	-
NAU7121-180	---NA---			0	-
NAU3243-250	---NA---			0	-
NAU4969-300	---NA---			0	-
NAU5269-160	---NA---			0	-
NAU5270-200	---NA---			0	-
NAU1151-215	---NA---			0	-
NAU2611-590	---NA---			0	-
nnbad_05	---NA---			0	-
nnbad_06	---NA---			0	-
nnbad_07	---NA---			0	-
NAU7168-500	---NA---			0	-
MUCS308-200	---NA---			0	-
NAU3180-305	---NA---			0	-
MUCS382-500	---NA---			0	-
NAU1362-335	---NA---			0	-
me5em3-375	---NA---			0	-
NAU2686-210	---NA---			0	-
NAU2685-300	---NA---			0	-
shin-1405-160	---NA---			0	-
NAU933-185	---NA---			0	-
nnban_01	---NA---			0	-
nnban_04	---NA---			0	-
nnban_10	---NA---			0	-
nnban_11	---NA---			0	-
nnban_12	---NA---			0	-
nnban_15	---NA---			0	-
nnban_17	---NA---			0	-
nnban_18	---NA---			0	-
GW55-250	---NA---			0	-
NAU4045-350	---NA---			0	-
NAU3199-200	---NA---			0	-
NAU3769-350	---NA---			0	-
NAU5173-910	---NA---			0	-
NAU3605-180	---NA---			0	-
NAU2214-270	---NA---			0	-
HAU2738-280	---NA---			0	-
NAU5357-280	---NA---			0	-
NAU5129-400	---NA---			0	-
NAU5128-200	---NA---			0	-
NAU5368-190	---NA---			0	-
NAU3605-250	---NA---			0	-
NAU3101-205	---NA---			0	-
InDel098-230	---NA---			0	-
STV177-170	---NA---			0	-
NAU3915-400	---NA---			0	-
NAU1045-215	---NA---			0	-
NAU5494-300	---NA---			0	-
AC202822.1_03	---NA---			0	-
AC202822.1_05	---NA---			0	-
AC202822.1_07	---NA---			0	-
AC202822.1_08	---NA---			0	-
AC202822.1_10	---NA---			0	-
AC202822.1_11	---NA---			0	-
NAU5316-260	---NA---			0	-
NAU6132-1250	---NA---			0	-
JESPR259-55	---NA---			0	-
NAU2686-1250	---NA---			0	-
NAU2166-440	---NA---			0	-
NAU2935-300	---NA---			0	-
NAU2353-220	---NA---			0	-
NAU3474-270	---NA---			0	-
AC187478.2_01	---NA---			0	-
AC187478.2_02	---NA---			0	-
AC187478.2_09	---NA---			0	-
AC194383.1_03	---NA---			0	-
AC194383.1_04	---NA---			0	-
AC194383.1_06	---NA---			0	-
AC194383.1_09	---NA---			0	-
AC194383.1_12	---NA---			0	-
AC194383.1_14	---NA---			0	-
AC194383.1_15	---NA---			0	-
cesa_02	---NA---			0	-
cesa_05	---NA---			0	-
BNL1404-220	---NA---			0	-
JESPR135-125	---NA---			0	-
Y1278-1	---NA---			0	-
NAU1162-300	---NA---			0	-
NAU5418-700	---NA---			0	-
shin-0224-240	---NA---			0	-
HAU1794-350	---NA---			0	-
NAU4962-200	---NA---			0	-
NAU5505-190	---NA---			0	-
MUCS379-175	---NA---			0	-
NAU5428-310	---NA---			0	-
AC193383.1_06	---NA---			0	-
AC193383.1_07	---NA---			0	-
AC193383.1_14	---NA---			0	-
AC202821.1_02	---NA---			0	-
AC202821.1_05	---NA---			0	-
AC202821.1_07	---NA---			0	-
AC202821.1_09	---NA---			0	-
AC202821.1_10	---NA---			0	-
AC202821.1_14	---NA---			0	-
nnbaj_Scaffold000003_1	---NA---			0	-
nnbaj_Scaffold000003_2	---NA---			0	-
nnbal_09	---NA---			0	-
nnbal_10	---NA---			0	-
nnbao_Scaffold000001_11	---NA---			0	-
nnbao_Scaffold000001_13	---NA---			0	-
nnbao_Scaffold000001_17	---NA---			0	-
nnbao_Scaffold000001_18	---NA---			0	-
NAU3426-3050	---NA---			0	-
Gh568-200	---NA---			0	-
NAU1274-440	---NA---			0	-
me1em3-270	---NA---			0	-
NAU2096-200	---NA---			0	-
NAU5419-330	---NA---			0	-
NAU1151-160	---NA---			0	-
NAU5204-380	---NA---			0	-
NAU915-200	---NA---			0	-
NAU5306-160	---NA---			0	-
AC188017.1_02	---NA---			0	-
AC188017.1_05	---NA---			0	-
AC188017.1_06	---NA---			0	-
AC188017.1_09	---NA---			0	-
AC188017.1_10	---NA---			0	-
AC188017.1_11	---NA---			0	-
nnbaa_6	---NA---			0	-
nnbab_01	---NA---			0	-
nnbab_13	---NA---			0	-
nnbab_15	---NA---			0	-
nnbab_17	---NA---			0	-
nnbab_20	---NA---			0	-
nnbat_Scaffold000001_04	---NA---			0	-
nnbat_Scaffold000001_05	---NA---			0	-
nnbat_Scaffold000001_07	---NA---			0	-
nnbat_Scaffold000001_10	---NA---			0	-
nnbat_Scaffold000001_13	---NA---			0	-
nnbat_Scaffold000001_14	---NA---			0	-
nnbat_Scaffold000001_15	---NA---			0	-
nnbat_Scaffold000001_17	---NA---			0	-
nnbav_03	---NA---			0	-
nnbav_04	---NA---			0	-
nnbav_06	---NA---			0	-
nnbav_09	---NA---			0	-
nnbav_12	---NA---			0	-
nnbav_13	---NA---			0	-
nnbav_14	---NA---			0	-
nnbav_16	---NA---			0	-
GhCAPA-346	---NA---			0	-
NAU1023-335	---NA---			0	-
NAU3570-650	---NA---			0	-
Y128	---NA---			0	-
cgr5554-120	---NA---			0	-
shin-1462-230	---NA---			0	-
AC194364.1_01	---NA---			0	-
AC194364.1_06	---NA---			0	-
AC194364.1_12	---NA---			0	-
AC194364.1_15	---NA---			0	-
AC194364.1_16	---NA---			0	-
NAU461-125	---NA---			0	-
NAU5235-350	---NA---			0	-
HAU1351-200	---NA---			0	-
AC193514.1_02	---NA---			0	-
AC193514.1_03	---NA---			0	-
AC193514.1_05	---NA---			0	-
AC193514.1_07	---NA---			0	-
AC193514.1_09	---NA---			0	-
AC193514.1_11	---NA---			0	-
AC193514.1_12	---NA---			0	-
AC193514.1_14	---NA---			0	-
EF457754.1_02	---NA---			0	-
EF457754.1_03	---NA---			0	-
EF457754.1_06	---NA---			0	-
EF457754.1_07	---NA---			0	-
NAU3903-300	---NA---			0	-
NAU5490-205	---NA---			0	-
HAU2917-125	---NA---			0	-
cgr5029-145	---NA---			0	-
NAU3189-550	---NA---			0	-
Y122	---NA---			0	-
cgr5033-390	---NA---			0	-
NAU3816-295	---NA---			0	-
Y153	---NA---			0	-
NAU2272-180	---NA---			0	-
NAU3242-205	---NA---			0	-
NAU2173-250	---NA---			0	-
Y090	---NA---			0	-
NAU2190-360	---NA---			0	-
AC188760.2_01	---NA---			0	-
AC188760.2_09	---NA---			0	-
NAU5625-180	---NA---			0	-
NAU2691-275	---NA---			0	-
NAU855-265	---NA---			0	-
AC189748.2_03	---NA---			0	-
AC189748.2_05	---NA---			0	-
AC189748.2_06	---NA---			0	-
AC189748.2_08	---NA---			0	-
AC189748.2_12	---NA---			0	-
AC189748.2_13	---NA---			0	-
AC189748.2_14	---NA---			0	-
NAU2291-250	---NA---			0	-
NAU3546-170	---NA---			0	-
NAU3508-245	---NA---			0	-
NAU5046-200	---NA---			0	-
NAU2471-450	---NA---			0	-
NAU2782-380	---NA---			0	-
STV191-155	---NA---			0	-
JESPR50-190	---NA---			0	-
NAU2120-400	---NA---			0	-
AC193505.1_06	---NA---			0	-
AC193505.1_08	---NA---			0	-
AC193505.1_10	---NA---			0	-
NAU3095-225	---NA---			0	-
NAU3649-1400	---NA---			0	-
NAU2636-690	---NA---			0	-
NAU3761-950	---NA---			0	-
NAU2513-200	---NA---			0	-
NAU911-350	---NA---			0	-
NAU3252-300	---NA---			0	-
NAU5347-450	---NA---			0	-
NAU5486-260	---NA---			0	-
NAU3217-245	---NA---			0	-
NAU3650-360	---NA---			0	-
BNL3029-155	---NA---			0	-
NAU3935-245	---NA---			0	-
HAU2783-310	---NA---			0	-
Y154	---NA---			0	-
HAU3214-350	---NA---			0	-
AC197182.1_01	---NA---			0	-
AC197182.1_12	---NA---			0	-
AC197182.1_13	---NA---			0	-
AC202831.1_01	---NA---			0	-
AC202831.1_09	---NA---			0	-
nnbah_Scaffold000001_02	---NA---			0	-
nnbah_Scaffold000001_06	---NA---			0	-
nnbah_Scaffold000001_09	---NA---			0	-
nnbah_Scaffold000001_12	---NA---			0	-
nnbah_Scaffold000001_13	---NA---			0	-
nnbah_Scaffold000001_14	---NA---			0	-
nnbah_Scaffold000001_17	---NA---			0	-
nnbah_Scaffold000001_21	---NA---			0	-
nnbah_Scaffold000001_22	---NA---			0	-
nnbah_Scaffold000001_23	---NA---			0	-
NAU3171-340	---NA---			0	-
NAU2687-225	---NA---			0	-
NAU2637-900	---NA---			0	-
NAU2119-300	---NA---			0	-
NAU7118-310	---NA---			0	-
NAU783-220	---NA---			0	-
NAU7209-250	---NA---			0	-
AC187471.3_02	---NA---			0	-
AC187471.3_06	---NA---			0	-
AC187471.3_07	---NA---			0	-
AC187471.3_08	---NA---			0	-
AC187471.3_09	---NA---			0	-
AC187471.3_10	---NA---			0	-
AC187471.3_12	---NA---			0	-
AC187471.3_15	---NA---			0	-
AC187471.3_16	---NA---			0	-
AC187471.3_17	---NA---			0	-
AC187471.3_18	---NA---			0	-
AC187471.3_19	---NA---			0	-
AC187471.3_21	---NA---			0	-
AC187471.3_23	---NA---			0	-
AC193994.1_02	---NA---			0	-
AC193994.1_04	---NA---			0	-
AC193994.1_10	---NA---			0	-
AC193994.1_13	---NA---			0	-
AC193994.1_14	---NA---			0	-
NAU3180-370	---NA---			0	-
NAU3196-275	---NA---			0	-
HAU3101-290	---NA---			0	-
NAU2597-230	---NA---			0	-
NAU3486-245	---NA---			0	-
AC187578.3_02	---NA---			0	-
AC187578.3_10	---NA---			0	-
AC187578.3_13	---NA---			0	-
AC187578.3_15	---NA---			0	-
AC190263.1_03	---NA---			0	-
AC190263.1_12	---NA---			0	-
NAU3224-170	---NA---			0	-
NAU2829-260	---NA---			0	-
NAU3769-250	---NA---			0	-
cgr5665-110	---NA---			0	-
NAU1262-430	---NA---			0	-
NAU2434-320	---NA---			0	-
NAU3605-200	---NA---			0	-
HAU2738-270	---NA---			0	-
NAU5130-300	---NA---			0	-
cgr5423-520	---NA---			0	-
AC188401.2_02	---NA---			0	-
AC188401.2_07	---NA---			0	-
AC188401.2_09	---NA---			0	-
AC188401.2_10	---NA---			0	-
AC188401.2_14	---NA---			0	-
NAU6751-210	---NA---			0	-
NAU3967-245	---NA---			0	-
NAU6984-250	---NA---			0	-
NAU936-175	---NA---			0	-
NAU864-165	---NA---			0	-
NAU2689-220	---NA---			0	-
MUSS151-300	---NA---			0	-
AC188026.2_02	---NA---			0	-
AC188026.2_03	---NA---			0	-
AC188026.2_04	---NA---			0	-
AC188026.2_06	---NA---			0	-
AC188026.2_07	---NA---			0	-
AC188026.2_10	---NA---			0	-
AC188026.2_13	---NA---			0	-
AC188026.2_15	---NA---			0	-
AC190279.1_02	---NA---			0	-
AC190279.1_06	---NA---			0	-
AC190279.1_09	---NA---			0	-
AC190279.1_10	---NA---			0	-
AC193940.1_02	---NA---			0	-
AC193940.1_03	---NA---			0	-
AC193940.1_06	---NA---			0	-
NAU4014-410	---NA---			0	-
InDel011-100	---NA---			0	-
AC188035.3_03	---NA---			0	-
AC188035.3_05	---NA---			0	-
AC188035.3_06	---NA---			0	-
AC188035.3_07	---NA---			0	-
AC188035.3_08	---NA---			0	-
AC188035.3_14	---NA---			0	-
AC188140.2_08	---NA---			0	-
AC188140.2_10	---NA---			0	-
AC188200.2_01	---NA---			0	-
AC188200.2_02	---NA---			0	-
AC188200.2_03	---NA---			0	-
AC188200.2_04	---NA---			0	-
AC188200.2_06	---NA---			0	-
cesd_02	---NA---			0	-
cesd_05	---NA---			0	-
cesd_07	---NA---			0	-
BNL1404-240	---NA---			0	-
JESPR135-130	---NA---			0	-
NAU5418-500	---NA---			0	-
Y1278-2	---NA---			0	-
AC187214.3_02	---NA---			0	-
AC187214.3_07	---NA---			0	-
AC187214.3_10	---NA---			0	-
AC187214.3_12	---NA---			0	-
AC187214.3_14	---NA---			0	-
AC187214.3_15	---NA---			0	-
AC187214.3_16	---NA---			0	-
AC187214.3_17	---NA---			0	-
AC187470.3_01	---NA---			0	-
AC187470.3_06	---NA---			0	-
AC187470.3_09	---NA---			0	-
AC187470.3_16	---NA---			0	-
AC187470.3_17	---NA---			0	-
AC187794.3_01	---NA---			0	-
AC187794.3_02	---NA---			0	-
AC187794.3_05	---NA---			0	-
AC187794.3_06	---NA---			0	-
AC187794.3_08	---NA---			0	-
AC187794.3_11	---NA---			0	-
AC187794.3_15	---NA---			0	-
AC187848.3_02	---NA---			0	-
AC187848.3_08	---NA---			0	-
AC187848.3_09	---NA---			0	-
AC187848.3_14	---NA---			0	-
AC187848.3_15	---NA---			0	-
AC187848.3_16	---NA---			0	-
AC202830.1_06	---NA---			0	-
AC202830.1_14	---NA---			0	-
nnbar_Scaffold000001_01	---NA---			0	-
nnbar_Scaffold000001_06	---NA---			0	-
NAU1274-205	---NA---			0	-
Gh568-120	---NA---			0	-
NAU915-300	---NA---			0	-
NAU3005-195	---NA---			0	-
NAU3006-220	---NA---			0	-
NAU3189-175	---NA---			0	-
cgr5324-290	---NA---			0	-
NAU2372-265	---NA---			0	-
NAU5321-215	---NA---			0	-
Gh629-145	---NA---			0	-
NAU1231-250	---NA---			0	-
NAU1558-400	---NA---			0	-
NAU6744-600	---NA---			0	-
NAU3084-235	---NA---			0	-
nnbac_16	---NA---			0	-
nnbaf_02	---NA---			0	-
nnbaf_03	---NA---			0	-
nnbaf_08	---NA---			0	-
nnbaf_11	---NA---			0	-
nnbaf_12	---NA---			0	-
nnbaf_17	---NA---			0	-
nnbag_04	---NA---			0	-
nnbag_07	---NA---			0	-
nnbag_10	---NA---			0	-
nnbas_Scaffold000001_02	---NA---			0	-
nnbas_Scaffold000001_05	---NA---			0	-
nnbas_Scaffold000001_06	---NA---			0	-
nnbas_Scaffold000001_07	---NA---			0	-
nnbas_Scaffold000001_09	---NA---			0	-
nnbas_Scaffold000001_12	---NA---			0	-
nnbas_Scaffold000001_14	---NA---			0	-
nnbas_Scaffold000001_16	---NA---			0	-
NAU3816-245	---NA---			0	-
NAU3534-280	---NA---			0	-
NAU2772-950	---NA---			0	-
STV010-140	---NA---			0	-
NAU2980-270	---NA---			0	-
NAU2886-400	---NA---			0	-
AC187200.2_01	---NA---			0	-
AC187200.2_07	---NA---			0	-
AC187200.2_08	---NA---			0	-
AC187200.2_09	---NA---			0	-
AC187200.2_10	---NA---			0	-
AC187200.2_11	---NA---			0	-
nnbal_06	myosin-j heavy chain-like	0	0.814	12	F:Rab GTPase binding; P:root hair elongation; C:peroxisome; P:peroxisome localization; C:myosin complex; F:ATP binding; F:GTP-dependent protein binding; F:motor activity; F:actin binding; P:mitochondrion localization; P:Golgi localization; P:actin filament-based movement	-
EF457754.1_10	myosin-j heavy chain-like	2.4535e-31	0.71	11	F:Rab GTPase binding; P:root hair elongation; C:peroxisome; P:peroxisome localization; C:myosin complex; F:GTP-dependent protein binding; F:motor activity; F:nucleotide binding; P:mitochondrion localization; P:Golgi localization; P:actin filament-based movement	-
NAU2826-180	myosin-j heavy chain-like	2.49936e-30	0.868	4	F:actin binding; C:myosin complex; F:ATP binding; F:motor activity	-
NAU2016-250	myosin heavy chain-like protein	4.04147e-39	0.836	0	-
cgr5428-140	myosin heavy chain-like protein	1.1287e-52	0.833	0	-
NAU429-205	myosin heavy chain-like protein	4.04147e-39	0.836	0	-
NAU429-185	myosin heavy chain-like protein	4.04147e-39	0.836	0	-
NAU2016-200	myosin heavy chain-like protein	4.04147e-39	0.836	0	-
cgr5428-100	myosin heavy chain-like protein	1.1287e-52	0.833	0	-
AC187848.3_11	myosin 2	0	0.813	12	F:Rab GTPase binding; P:root hair elongation; C:peroxisome; P:peroxisome localization; C:myosin complex; F:ATP binding; F:GTP-dependent protein binding; F:motor activity; F:actin binding; P:mitochondrion localization; P:Golgi localization; P:actin filament-based movement	-
Y077	myb-related protein 308	7.9323e-109	0.766	2	C:nucleus; F:DNA binding	-
NAU3496-245	myb-related protein 308	8.31411e-40	0.564	2	C:nucleus; F:DNA binding
HAU0722-120	myb-related protein 308	4.35057e-50	0.6	2	C:nucleus; F:DNA binding
NAU1215-300	myb-related protein 306-like	4.73059e-25	0.443	1	P:response to organic substance	-
NAU3398-155	myb-related protein 306-like	5.74064e-86	0.749	10	P:response to water deprivation; P:response to jasmonic acid stimulus; F:transcription factor activity; F:DNA binding; P:stomatal movement; P:response to salicylic acid stimulus; P:response to abscisic acid stimulus; C:nucleus; P:response to light stimulus; P:regulation of transcription, DNA-dependent	-
Y118	myb-related protein 306-like	1.61652e-103	0.766	2	C:nucleus; F:DNA binding	-
NAU5043-1000	myb transcription factor myb64	7.96944e-23	0.932	2	C:nucleus; F:DNA binding	-
NAU3341-260	myb transcription factor myb150	7.22322e-52	0.529	1	F:DNA binding
NAU3341-250	myb transcription factor myb150	7.22322e-52	0.529	1	F:DNA binding
cesd_22	myb family transcription factor apl	2.58018e-57	0.548	3	C:nucleus; F:DNA binding; C:plastid
nnbad_02	multidrug and toxin extrusion protein 2-like	3.8874e-20	0.649	1	C:mitochondrion
NAU2730-400	mps one binder kinase activator-like 1 isoform 2	7.57112e-19	1	3	F:kinase activity; P:phosphorylation; C:nucleus	-
HAU0775-420	movement protein binding protein 2c	5.26997e-68	0.582	0	-
NAU2286-160	monodehydroascorbate reductase	3.85965e-83	0.901	10	F:FAD binding; P:response to cold; F:oxidoreductase activity; P:response to cadmium ion; C:stromule; F:ATP binding; C:chloroplast stroma; F:DNA-(apurinic or apyrimidinic site) lyase activity; C:mitochondrion; P:oxidation reduction	EC:4.2.99.18
NAU3720-390	monodehydroascorbate reductase	3.85965e-83	0.901	10	F:FAD binding; P:response to cold; F:oxidoreductase activity; P:response to cadmium ion; C:stromule; F:ATP binding; C:chloroplast stroma; F:DNA-(apurinic or apyrimidinic site) lyase activity; C:mitochondrion; P:oxidation reduction	EC:4.2.99.18
NAU2626-215	momilactone a synthase-like	2.49047e-70	0.823	3	F:2,3-dihydro-2,3-dihydroxybenzoate dehydrogenase activity; P:oxidation reduction; F:binding	EC:1.3.1.28
NAU2985-300	mlp-like protein 423	1.10232e-48	0.752	2	P:response to stimulus; C:membrane	-
Y140	mlp-like protein 28	3.14256e-53	0.754	2	F:protein binding; P:response to stimulus	-
NAU2868-500	mitogen-activated protein kinase homolog mmk2	1.55232e-70	0.905	3	F:MAP kinase activity; P:protein amino acid phosphorylation; F:ATP binding	EC:2.7.11.24
NAU2868-470	mitogen-activated protein kinase homolog mmk2	1.55232e-70	0.905	3	F:MAP kinase activity; P:protein amino acid phosphorylation; F:ATP binding	EC:2.7.11.24
NAU3394-270	mitogen-activated protein kinase 2	4.3401e-118	0.969	3	F:MAP kinase activity; P:protein amino acid phosphorylation; F:ATP binding	EC:2.7.11.24
NAU2929-280	mitogen-activated protein kinase 1-like isoform 2	1.48149e-41	0.942	3	F:MAP kinase activity; P:protein amino acid phosphorylation; F:ATP binding	EC:2.7.11.24
NAU3385-500	mitochondrial-processing peptidase subunit alpha-like	6.63559e-78	0.851	3	F:metalloendopeptidase activity; P:proteolysis; F:zinc ion binding	EC:3.4.24.0
NAU3384-560	mitochondrial-processing peptidase subunit alpha-like	6.63559e-78	0.851	3	F:metalloendopeptidase activity; P:proteolysis; F:zinc ion binding	EC:3.4.24.0
CIR329-240	mitochondrial-processing peptidase subunit alpha-like	1.36542e-120	0.833	3	F:metalloendopeptidase activity; P:proteolysis; F:zinc ion binding	EC:3.4.24.0
NAU6770-180	mitochondrial zinc maintenance protein mitochondrial	4.71784e-39	0.824	1	F:catalytic activity	-
dPL0131-200	mitochondrial translocator assembly and maintenance protein 41 homolog	1.35559e-85	0.899	1	C:endomembrane system	-
InDel009-200	Mitochondrial protein, putative [Medicago truncatula]	2.37234e-20	0.74	0	-
NAU5318-390	mitochondrial import receptor subunit	2.15332e-66	0.711	4	F:P-P-bond-hydrolysis-driven protein transmembrane transporter activity; C:mitochondrial inner membrane presequence translocase complex; C:mitochondrial outer membrane translocase complex; P:protein targeting to mitochondrion	-
NAU5323-630	mitochondrial glycoprotein family protein	1.53598e-62	0.675	1	C:mitochondrial matrix
NAU486-220	miraculin- partial	2.24599e-48	0.807	2	F:endopeptidase inhibitor activity; P:negative regulation of endopeptidase activity	-
MUCS426-410	mip pip subfamily	2.79236e-62	0.875	3	P:transmembrane transport; C:integral to membrane; F:transporter activity	-
NAU6999-100	minor allergen alt	1.57948e-84	0.713	1	C:plasma membrane	-
NAU5217-150	minor allergen alt	1.57948e-84	0.713	1	C:plasma membrane	-
NAU5212-340	minor allergen alt	1.57948e-84	0.713	1	C:plasma membrane	-
NAU2971-500	methyltransferase-like protein 5	5.1249e-21	0.92	3	F:nucleic acid binding; F:methyltransferase activity; P:methylation	EC:2.1.1.0
NAU2251-165	methionine gamma-lyase-like	1.87547e-122	0.798	5	F:pyridoxal phosphate binding; F:cystathionine gamma-synthase activity; P:methionine catabolic process via 2-oxobutanoate; F:methionine gamma-lyase activity; C:cytosol	EC:2.5.1.48; EC:4.4.1.11
NAU3860-250	methionine gamma-lyase-like	1.87547e-122	0.798	5	F:pyridoxal phosphate binding; F:cystathionine gamma-synthase activity; P:methionine catabolic process via 2-oxobutanoate; F:methionine gamma-lyase activity; C:cytosol	EC:2.5.1.48; EC:4.4.1.11
STV033-175	methionine gamma-lyase-like	1.87547e-122	0.798	5	F:pyridoxal phosphate binding; F:cystathionine gamma-synthase activity; P:methionine catabolic process via 2-oxobutanoate; F:methionine gamma-lyase activity; C:cytosol	EC:2.5.1.48; EC:4.4.1.11
NAU2251-155	methionine gamma-lyase-like	1.87547e-122	0.798	5	F:pyridoxal phosphate binding; F:cystathionine gamma-synthase activity; P:methionine catabolic process via 2-oxobutanoate; F:methionine gamma-lyase activity; C:cytosol	EC:2.5.1.48; EC:4.4.1.11
STV033-160	methionine gamma-lyase-like	1.87547e-122	0.798	5	F:pyridoxal phosphate binding; F:cystathionine gamma-synthase activity; P:methionine catabolic process via 2-oxobutanoate; F:methionine gamma-lyase activity; C:cytosol	EC:2.5.1.48; EC:4.4.1.11
NAU3860-235	methionine gamma-lyase-like	1.87547e-122	0.798	5	F:pyridoxal phosphate binding; F:cystathionine gamma-synthase activity; P:methionine catabolic process via 2-oxobutanoate; F:methionine gamma-lyase activity; C:cytosol	EC:2.5.1.48; EC:4.4.1.11
Y027	metallothionein-like isoform 4	1.82394e-09	0.842222	0	-
NAU2015-950	metallothionein isoform 1	1.27303e-16	0.79	1	F:metal ion binding	-
GW17-350	metallothionein isoform 1	5.70082e-15	0.772	1	F:metal ion binding	-
GW17-1400	metallothionein isoform 1	5.70082e-15	0.772	1	F:metal ion binding	-
NAU4052-245	metal tolerance protein b-like	1.50724e-60	0.789	6	C:membrane; F:cation transmembrane transporter activity; P:oxidation reduction; P:cation transport; P:transmembrane transport; F:2-alkenal reductase activity	EC:1.3.1.74
NAU5411-320	metal ion binding	7.25364e-65	0.844	2	P:metal ion transport; F:metal ion binding	-
NAU2741-300	metal ion binding	7.25364e-65	0.844	2	P:metal ion transport; F:metal ion binding	-
NAU5069-400	metal ion binding	1.06521e-62	0.65	1	F:copper ion binding	-
Y138	metal ion binding	2.96779e-28	0.593	2	F:metal ion binding; P:metal ion transport
NAU2741-400	metal ion binding	7.25364e-65	0.844	2	P:metal ion transport; F:metal ion binding	-
NAU1336-160	metacaspase 1	7.26043e-102	0.743	2	P:proteolysis; F:cysteine-type endopeptidase activity
NAU1164-155	metacaspase 1	1.81537e-90	0.732	2	P:proteolysis; F:cysteine-type endopeptidase activity
NAU2838-220	mediator subunit 8	9.44356e-100	0.774	0	-
NAU2857-230	mannose-6-phosphate isomerase-like	9.21213e-68	0.781	4	P:carbohydrate metabolic process; F:zinc ion binding; P:L-ascorbic acid biosynthetic process; F:mannose-6-phosphate isomerase activity	EC:5.3.1.8
NAU3163-215	mannose-6-phosphate isomerase	5.36885e-107	0.797	5	P:carbohydrate metabolic process; P:embryonic development ending in seed dormancy; P:L-ascorbic acid biosynthetic process; F:zinc ion binding; F:mannose-6-phosphate isomerase activity	EC:5.3.1.8
AC188401.2_13	major facilitator superfamily domain-containing protein 5	0	0.808	2	C:vacuolar membrane; C:plasma membrane	-
NAU3481-270	magnesium transporter nipa2-like	4.63558e-55	0.783	0	-
NAU6992-240	mads-box transcription factor	3.35398e-46	0.68	9	P:regulation of transcription, DNA-dependent; P:transcription, DNA-dependent; F:sequence-specific DNA binding; C:nucleus; F:transcription factor activity; F:DNA binding; P:oxidation reduction; F:oxidoreductase activity; F:2-alkenal reductase activity
NAU6993-130	mads-box transcription factor	3.35398e-46	0.68	9	P:regulation of transcription, DNA-dependent; P:transcription, DNA-dependent; F:sequence-specific DNA binding; C:nucleus; F:transcription factor activity; F:DNA binding; P:oxidation reduction; F:oxidoreductase activity; F:2-alkenal reductase activity
NAU3386-170	mads-box transcription factor	3.35398e-46	0.68	9	P:regulation of transcription, DNA-dependent; P:transcription, DNA-dependent; F:sequence-specific DNA binding; C:nucleus; F:transcription factor activity; F:DNA binding; P:oxidation reduction; F:oxidoreductase activity; F:2-alkenal reductase activity
NAU2235-155	mads-box transcription factor	2.02217e-40	0.819	6	F:transcription factor activity; F:sequence-specific DNA binding; C:nucleus; P:regulation of transcription, DNA-dependent; P:oxidation reduction; F:2-alkenal reductase activity	EC:1.3.1.74
NAU3777-155	mads-box transcription factor	3.35398e-46	0.68	9	P:regulation of transcription, DNA-dependent; P:transcription, DNA-dependent; F:sequence-specific DNA binding; C:nucleus; F:transcription factor activity; F:DNA binding; P:oxidation reduction; F:oxidoreductase activity; F:2-alkenal reductase activity
NAU6992-270	mads-box transcription factor	3.35398e-46	0.68	9	P:regulation of transcription, DNA-dependent; P:transcription, DNA-dependent; F:sequence-specific DNA binding; C:nucleus; F:transcription factor activity; F:DNA binding; P:oxidation reduction; F:oxidoreductase activity; F:2-alkenal reductase activity
NAU6993-110	mads-box transcription factor	3.35398e-46	0.68	9	P:regulation of transcription, DNA-dependent; P:transcription, DNA-dependent; F:sequence-specific DNA binding; C:nucleus; F:transcription factor activity; F:DNA binding; P:oxidation reduction; F:oxidoreductase activity; F:2-alkenal reductase activity
GhBGD-340	lysosomal beta glucosidase-like	2.05232e-88	0.897	2	P:carbohydrate metabolic process; F:beta-glucosidase activity	EC:3.2.1.21
NAU2312-175	lysine-specific demethylase 3b-like	4.97703e-70	0.894	2	F:zinc ion binding; F:DNA binding	-
NAU3225-180	lysine-specific demethylase 3b-like	4.97703e-70	0.894	2	F:zinc ion binding; F:DNA binding	-
NAU2696-205	lyr motif-containing protein 4-like	7.41081e-29	0.819	1	C:mitochondrion	-
cesa_06	lrr receptor-like serine threonine-protein kinase gso2-like	1.28753e-21	0.46	0	-
nnbah_Scaffold000001_10	lrr receptor-like serine threonine-protein kinase gso2-like	1.38158e-21	0.4375	0	-
nnbah_Scaffold000001_11	lrr receptor-like serine threonine-protein kinase gso2-like	1.38158e-21	0.4375	0	-
AC187578.3_14	lrr receptor-like serine threonine-protein kinase gso2-like	3.15648e-16	0.45	0	-
AC190279.1_12	lrr receptor-like serine threonine-protein kinase gso2-like	9.75814e-19	0.51	0	-
AC188140.2_01	lrr receptor-like serine threonine-protein kinase gso2-like	2.98565e-16	0.52	0	-
nnbad_09	lrr receptor-like serine threonine-protein kinase gso1-like	3.44998e-111	0.608	1	C:plastid	-
AC193505.1_07	lrr receptor-like serine threonine-protein kinase gso1-like	8.16988e-131	0.596	4	F:nucleic acid binding; P:DNA integration; F:DNA binding; C:plastid
AC187810.3_03	lrr receptor-like serine threonine-protein kinase gso1-like	0	0.564	1	C:plastid	-
AC187810.3_12	lrr receptor-like serine threonine-protein kinase gso1-like	0	0.598	3	F:nucleic acid binding; P:DNA integration; F:DNA binding
AC202830.1_12	lrr receptor-like serine threonine-protein kinase gso1-like	6.06651e-89	0.523	4	F:nucleic acid binding; P:DNA integration; F:DNA binding; C:plastid
NAU3299-415	low quality protein: zinc finger protein magpie-like	1.1672e-16	0.74	6	F:transcription factor activity; F:nucleic acid binding; F:protein binding; C:nucleus; F:zinc ion binding; P:regulation of transcription, DNA-dependent	-
AC194364.1_02	low quality protein: udp-rhamnose:rhamnosyltransferase 1-like	4.75728e-134	0.648	1	F:transferase activity, transferring glycosyl groups	-
AC194364.1_03	low quality protein: udp-rhamnose:rhamnosyltransferase 1-like	6.33436e-145	0.652	1	F:transferase activity, transferring glycosyl groups	-
EF457753.1_11	low quality protein: ribonuclease h protein at1g65750-like	1.32999e-32	0.519	5	F:RNA binding; P:RNA-dependent DNA replication; F:RNA-directed DNA polymerase activity; F:nucleic acid binding; F:zinc ion binding
nnban_05	low quality protein: polygalacturonase-like	5.38444e-128	0.694	1	F:hydrolase activity	-
AC190263.1_08	low quality protein: polygalacturonase-like	4.41146e-136	0.75	2	F:hydrolase activity, acting on glycosyl bonds; P:metabolic process	-
NAU3773-450	low quality protein: homeobox-leucine zipper protein athb-7-like	5.43828e-39	0.863	5	F:transcription factor activity; F:transcription regulator activity; F:sequence-specific DNA binding; C:nucleus; P:regulation of transcription, DNA-dependent	-
NAU3773-400	low quality protein: homeobox-leucine zipper protein athb-7-like	5.43828e-39	0.863	5	F:transcription factor activity; F:transcription regulator activity; F:sequence-specific DNA binding; C:nucleus; P:regulation of transcription, DNA-dependent	-
NAU4026-230	low quality protein: heat repeat-containing protein 7a homolog	5.50584e-14	0.702	1	F:binding	-
NAU5492-2100	low quality protein: g3bp-like	2.83386e-56	0.591	2	P:response to abscisic acid stimulus; F:binding	-
JESPR289-80	low quality protein: 1-phosphatidylinositol-3-phosphate 5-kinase-like	4.76717e-141	0.871	5	P:phosphoinositide phosphorylation; F:ATP binding; P:cellular protein metabolic process; F:1-phosphatidylinositol-3-phosphate 5-kinase activity; F:zinc ion binding	EC:2.7.1.150
BNL3090-240	lob domain-containing protein 4-like	6.35893e-27	0.938	0	-
NAU2573-260	lob domain-containing protein 4-like	6.35893e-27	0.938	0	-
BNL3090-210	lob domain-containing protein 4-like	6.35893e-27	0.938	0	-
NAU856-300	lob domain-containing protein 15	7.80711e-44	0.756	2	C:nucleus; F:protein binding	-
AC202831.1_04	lipid phosphate phosphatase 2	8.81202e-136	0.695	5	F:phosphatidate phosphatase activity; C:integral to plasma membrane; F:acid phosphatase activity; P:metabolic process; P:abscisic acid mediated signaling pathway	EC:3.1.3.4; EC:3.1.3.2
cgr5602-150	lipid binding	1.79399e-34	0.763	1	P:lipid transport	-
NAU7140-100	lipid binding	1.79399e-34	0.763	1	P:lipid transport	-
NAU2653-200	lipase family protein	2.19634e-43	0.832	2	P:lipid metabolic process; F:triglyceride lipase activity	EC:3.1.1.3
NAU5373-210	lipase class 3 family protein	1.30189e-20	0.636	2	P:lipid metabolic process; F:carboxylesterase activity	EC:3.1.1.1
NAU859-270	lipase class 3 family protein	3.39299e-49	0.666	1	F:hydrolase activity	-
NAU5373-200	lipase class 3 family protein	1.30189e-20	0.636	2	P:lipid metabolic process; F:carboxylesterase activity	EC:3.1.1.1
HAU1434-270	lim domain and ring finger protein	9.9019e-45	0.515	3	F:metal ion binding; F:zinc ion binding; C:intracellular
NAU3074-200	light-regulated protein	2.42914e-41	0.703	1	C:chloroplast	-
NAU3074-225	light-regulated protein	2.42914e-41	0.703	1	C:chloroplast	-
NAU3130-255	leucine-rich repeat receptor protein kinase exs	5.56298e-115	0.85	6	F:kinase activity; C:endomembrane system; P:signal transduction; P:phosphorylation; P:oxidation reduction; F:2-alkenal reductase activity	EC:1.3.1.74
NAU2230-300	legumin a	1.85122e-60	0.752	1	F:nutrient reservoir activity	-
NAU435-210	legumin a	1.85122e-60	0.752	1	F:nutrient reservoir activity	-
HAU3109-300	late embryogenesis abundant hydroxyproline-rich glycoprotein family	5.31464e-47	0.604	1	C:plasma membrane	-
NAU920-150	late embryogenesis abundant group 2	1.32799e-78	0.854	4	P:response to cadmium ion; P:embryonic development ending in seed dormancy; P:response to desiccation; C:plasma membrane	-
Y130	l-ascorbate oxidase homolog	9.24022e-133	0.845	5	; F:copper ion binding; C:plant-type cell wall; F:L-ascorbate oxidase activity; P:oxidation reduction	EC:1.10.3.3
NAU3022-235	la-related protein	7.1613e-18	0.4575	5	F:RNA binding; C:ribonucleoprotein complex; P:RNA processing; C:nucleus; F:nucleic acid binding
nnbag_09	lanc-like protein 2-like	8.70534e-178	0.803	3	P:metabolic process; C:extrinsic to membrane; F:catalytic activity	-
NAU2858-200	lactoylglutathione lyase	2.86063e-75	0.764	1	F:lyase activity	-
NAU2859-225	lactoylglutathione lyase	2.86063e-75	0.764	1	F:lyase activity	-
EF457753.1_09	l-2-hydroxyglutarate mitochondrial-like	6.34322e-152	0.739	2	F:oxidoreductase activity; C:mitochondrion	-
EF457754.1_13	l-2-hydroxyglutarate mitochondrial-like	5.56621e-145	0.729	2	F:oxidoreductase activity; C:mitochondrion	-
Gh345-100	kinesin-like protein kif3a	6.00462e-60	0.852	4	P:microtubule-based movement; F:ATP binding; F:microtubule motor activity; C:microtubule	-
NAU5166-300	kinase-related protein	4.70997e-50	0.505	0	-
NAU3748-2000	kinase, putative [Ricinus communis]	7.33323e-14	0.475556	1	F:transferase activity	-
NAU3748-1650	kinase, putative [Ricinus communis]	7.33323e-14	0.475556	1	F:transferase activity	-
NAU921-400	kh domain-containing protein at2g38610-like	4.32354e-46	0.965	1	F:RNA binding	-
NAU3280-390	ketoacyl-acp synthase iii (kas iii)	2.53019e-49	0.779	2	F:3-oxoacyl-[acyl-carrier-protein] synthase activity; P:fatty acid biosynthetic process	EC:2.3.1.41
NAU3851-700	kelch domain-containing protein 4-like	2.7576e-67	0.703	2	P:biological_process; C:cellular_component
AC187470.3_05	kda vesicle transport	2.62637e-25	0.943	6	C:integral to membrane; C:endoplasmic reticulum; C:Golgi apparatus; P:vesicle-mediated transport; C:plasma membrane; F:transporter activity	-
Y184	kda class iii heat shock	4.91711e-41	0.725	3	P:response to heat; P:response to high light intensity; P:response to hydrogen peroxide	-
Y158	kda class ii heat shock protein	7.64849e-51	0.818	0	-
Y020	kda class ii heat shock protein	7.64849e-51	0.818	0	-
Y018	kda class i heat shock protein	4.3133e-63	0.802	0	-
Y019	kda class i heat shock protein	2.06422e-62	0.819	0	-
NAU3917-200	katanin p60 atpase-containing subunit a-like 2-like	5.51461e-30	0.635	2	F:ATPase activity; F:nucleotide binding	EC:3.6.1.3
NAU3916-320	katanin p60 atpase-containing subunit a-like 2-like	5.51461e-30	0.635	2	F:ATPase activity; F:nucleotide binding	EC:3.6.1.3
NAU3917-175	katanin p60 atpase-containing subunit a-like 2-like	5.51461e-30	0.635	2	F:ATPase activity; F:nucleotide binding	EC:3.6.1.3
NAU3368-490	isoliquiritigenin 2 -o-methyltransferase-like	8.899e-52	0.723	1	F:O-methyltransferase activity	-
NAU3368-255	isoliquiritigenin 2 -o-methyltransferase-like	8.899e-52	0.723	1	F:O-methyltransferase activity	-
NAU2381-340	isocitrate lyase	2.06081e-41	0.902	3	F:isocitrate lyase activity; P:carboxylic acid metabolic process; F:protein binding	EC:4.1.3.1
HAU1024-145	iron-sulfur cluster assembly enzyme mitochondrial-like	5.96259e-42	0.884	5	F:iron ion binding; P:iron-sulfur cluster assembly; F:structural molecule activity; C:mitochondrion; F:iron-sulfur cluster binding	-
NAU3161-155	iron -zinc purple acid phosphatase	2.89499e-72	0.902	6	P:phosphate ion homeostasis; C:plant-type cell wall; F:metal ion binding; C:vacuole; F:acid phosphatase activity; F:protein serine/threonine phosphatase activity	EC:3.1.3.2
JESPR302-230	intron-binding protein aquarius-like	3.05345e-75	0.694	2	C:plasma membrane; C:chloroplast	-
nnbao_Scaffold000001_07	integrator complex subunit-like protein	1.5369e-09	0.815	0	-
NAU4097-220	inositol oxygenase 1	1.92103e-14	0.6	2	P:syncytium formation; F:inositol oxygenase activity	EC:1.13.99.1
AC189748.2_11	initiation factor	5.80711e-85	0.972	8	F:translation initiation factor activity; P:translational initiation; F:translation elongation factor activity; P:translational frameshifting; P:peptidyl-lysine modification to hypusine; P:positive regulation of translational termination; F:ribosome binding; P:positive regulation of translational elongation	-
JESPR243-160	indole-3-acetic acid-amido synthetase	9.30196e-29	0.807	5	F:indole-3-acetic acid amido synthetase activity; P:unidimensional cell growth; P:auxin mediated signaling pathway; C:chloroplast; P:auxin homeostasis	-
NAU3236-190	iaa-alanine resistance protein 1-like	4.77735e-25	0.859	5	P:metal ion transport; C:endomembrane system; C:membrane; F:metal ion transmembrane transporter activity; P:transmembrane transport	-
nnbas_Scaffold000001_04	hypothetical protein SORBIDRAFT_10g020014, partial [Sorghum bicolor]	3.23571e-23	0.522	12	C:chromatin; F:chromatin binding; F:DNA binding; C:nucleus; F:nucleic acid binding; P:chromatin assembly or disassembly; F:RNA-directed DNA polymerase activity; F:RNA binding; P:DNA integration; P:RNA-dependent DNA replication; F:aspartic-type endopeptidase activity; P:proteolysis
AC188035.3_09	hypothetical protein SORBIDRAFT_08g015513, partial [Sorghum bicolor]	4.70791e-47	0.541	4	C:mitochondrion; F:nucleic acid binding; P:DNA integration; F:DNA binding
AC187225.2_16	hypothetical protein SORBIDRAFT_08g005925, partial [Sorghum bicolor]	1.31933e-56	0.63	3	P:DNA metabolic process; F:nucleic acid binding; F:catalytic activity	-
AC193514.1_06	hypothetical protein SORBIDRAFT_08g005925, partial [Sorghum bicolor]	2.78505e-22	0.54	1	F:binding	-
AC202831.1_12	hypothetical protein SORBIDRAFT_08g005925, partial [Sorghum bicolor]	1.81883e-23	0.596	11	F:RNA binding; P:proteolysis; P:RNA-dependent DNA replication; F:aspartic-type endopeptidase activity; F:RNA-directed DNA polymerase activity; F:DNA binding; F:nucleic acid binding; F:zinc ion binding; P:DNA integration; F:metal ion binding; C:mitochondrion
AC187578.3_08	hypothetical protein SORBIDRAFT_07g027820 [Sorghum bicolor]	1.0053e-45	0.502	5	F:nucleic acid binding; F:zinc ion binding; F:transposase activity; P:transposition, DNA-mediated; F:DNA binding
EF457753.1_15	hypothetical protein SORBIDRAFT_07g011900 [Sorghum bicolor]	0	0.499	4	P:cellular process; F:binding; P:primary metabolic process; P:macromolecule metabolic process	-
EF457753.1_19	hypothetical protein SORBIDRAFT_07g011900 [Sorghum bicolor]	0	0.568	3	F:nucleic acid binding; P:DNA metabolic process; F:catalytic activity	-
EF457753.1_20	hypothetical protein SORBIDRAFT_07g011900 [Sorghum bicolor]	4.5072e-172	0.532	3	F:nucleic acid binding; P:DNA metabolic process; F:catalytic activity	-
AC187836.2_01	hypothetical protein SORBIDRAFT_07g011900 [Sorghum bicolor]	0	0.565	3	F:nucleic acid binding; P:DNA metabolic process; F:catalytic activity	-
nnban_02	hypothetical protein SORBIDRAFT_07g011900 [Sorghum bicolor]	2.71068e-60	0.508	3	C:intracellular membrane-bounded organelle; F:nucleic acid binding; P:DNA metabolic process	-
nnbal_01	hypothetical protein SORBIDRAFT_07g011900 [Sorghum bicolor]	6.06269e-87	0.545	4	F:nucleic acid binding; P:cellular process; P:macromolecule metabolic process; P:primary metabolic process	-
nnbao_Scaffold000001_12	hypothetical protein SORBIDRAFT_07g011900 [Sorghum bicolor]	3.86008e-101	0.625	3	P:DNA metabolic process; F:nucleic acid binding; F:catalytic activity	-
AC190263.1_16	hypothetical protein SORBIDRAFT_07g011900 [Sorghum bicolor]	7.25826e-143	0.459	1	F:binding	-
nnbaf_04	hypothetical protein SORBIDRAFT_07g011900 [Sorghum bicolor]	1.22731e-55	0.651	3	P:DNA metabolic process; F:nucleic acid binding; F:catalytic activity	-
AC187225.2_17	hypothetical protein SORBIDRAFT_07g003556, partial [Sorghum bicolor]	5.24451e-107	0.513	4	C:mitochondrion; F:nucleic acid binding; P:DNA integration; F:DNA binding
AC202821.1_11	hypothetical protein SORBIDRAFT_07g003556, partial [Sorghum bicolor]	6.379e-76	0.555	1	C:plastid
nnbar_Scaffold000001_10	hypothetical protein SORBIDRAFT_06g019415, partial [Sorghum bicolor]	1.40251e-10	0.5	2	F:nucleic acid binding; F:ribonuclease H activity
AC193383.1_15	hypothetical protein SORBIDRAFT_03g037000 [Sorghum bicolor]	1.09086e-12	0.524	1	F:zinc ion binding
AC188760.2_07	hypothetical protein SORBIDRAFT_03g011415, partial [Sorghum bicolor]	4.26425e-16	0.541	4	F:RNA binding; F:nucleic acid binding; P:RNA-dependent DNA replication; F:RNA-directed DNA polymerase activity
AC188026.2_14	hypothetical protein SORBIDRAFT_03g001780 [Sorghum bicolor]	3.61688e-18	0.64	4	F:RNA binding; P:RNA-dependent DNA replication; F:RNA-directed DNA polymerase activity; F:nucleic acid binding
AC187836.2_05	hypothetical protein SORBIDRAFT_02g023020 [Sorghum bicolor]	1.90524e-67	0.5	3	F:nucleic acid binding; F:zinc ion binding; F:metal ion binding
nnban_09	hypothetical protein SORBIDRAFT_0010s005460 [Sorghum bicolor]	2.13144e-53	0.707	3	F:nucleic acid binding; P:DNA integration; F:DNA binding
nnbah_Scaffold000001_01	hypothetical protein RCOM_1568080, partial [Ricinus communis]	1.58373e-10	0.683	0	-
NAU3100-600	hypothetical protein RCOM_1192800 [Ricinus communis]	1.17258e-14	0.69	0	-
NAU3100-195	hypothetical protein RCOM_1192800 [Ricinus communis]	1.17258e-14	0.69	0	-
NAU7153-170	hypothetical protein RCOM_0530890 [Ricinus communis]	2.82674e-17	0.53875	1	P:biological_process
NAU869-155	hypothetical protein POPTRDRAFT_762826 [Populus trichocarpa]	2.5309e-46	0.532	0	-
NAU3491-190	hypothetical protein POPTRDRAFT_762826 [Populus trichocarpa]	2.5309e-46	0.532	0	-
NAU3491-295	hypothetical protein POPTRDRAFT_762826 [Populus trichocarpa]	2.5309e-46	0.532	0	-
AC202821.1_12	hypothetical protein NitaMp008 (mitochondrion) [Nicotiana tabacum]	5.871e-09	0.755	5	F:metal ion binding; F:DNA binding; F:catalytic activity; P:DNA integration; C:mitochondrion	-
AC190263.1_17	hypothetical protein NitaMp008 (mitochondrion) [Nicotiana tabacum]	1.42722e-10	0.724	3	F:DNA binding; P:DNA integration; C:mitochondrion	-
HAU3241-170	hypothetical protein MTR_7g104020 [Medicago truncatula]	1.04404e-57	0.781	0	-
HAU3241-200	hypothetical protein MTR_7g104020 [Medicago truncatula]	1.04404e-57	0.781	0	-
cgr5669-250	hypothetical protein MTR_7g101250 [Medicago truncatula]	4.73857e-32	0.52	4	F:molecular_function; P:biological_process; F:protein binding; C:cellular_component
AC193505.1_03	hypothetical protein MTR_6g084020 [Medicago truncatula]	6.22859e-21	0.435	0	-
AC190263.1_02	hypothetical protein MTR_4g022640 [Medicago truncatula]	3.95761e-07	0.48	0	-
cgr5474-240	hypothetical protein MTR_4g014490 [Medicago truncatula]	2.55472e-81	0.924	3	F:molecular_function; P:biological_process; C:cellular_component
NAU3791-190	hypothetical protein MTR_3g085280 [Medicago truncatula]	7.35738e-63	0.73	2	F:molecular_function; P:biological_process
NAU3791-185	hypothetical protein MTR_3g085280 [Medicago truncatula]	7.35738e-63	0.73	2	F:molecular_function; P:biological_process
NAU2232-250	hypothetical protein ARALYDRAFT_913846 [Arabidopsis lyrata subsp. lyrata]	3.55017e-33	0.705	1	C:vacuole	-
NAU5508-290	hypothetical protein ARALYDRAFT_481720 [Arabidopsis lyrata subsp. lyrata]	2.85831e-49	0.66	1	F:molecular_function
NAU1041-235	hypothetical protein ARALYDRAFT_357185 [Arabidopsis lyrata subsp. lyrata]	7.92285e-16	0.76	3	F:molecular_function; P:biological_process; C:cellular_component
NAU3655-215	hydroxyproline-rich glycoprotein family protein	7.78328e-21	0.496	1	F:molecular_function
Y156	hydroxycinnamoyl shikimate quinate hydroxycinnamoyltransferase	3.12285e-86	0.71	5	F:shikimate O-hydroxycinnamoyltransferase activity; P:lignin biosynthetic process; F:quinate O-hydroxycinnamoyltransferase activity; P:positive regulation of flavonoid biosynthetic process; P:auxin homeostasis	EC:2.3.1.133; EC:2.3.1.99
NAU3590-300	hydroquinone glucosyltransferase	1.18755e-78	0.772	4	P:response to salt stress; P:xenobiotic catabolic process; P:response to toxin; F:quercetin 3-O-glucosyltransferase activity	-
NAU3307-245	hydrolase protein serine threonine phosphatase	2.36611e-15	0.779	2	P:cell division; F:protein serine/threonine phosphatase activity	-
GhHOX3D-331	homeobox-leucine zipper protein hdg11-like	4.47444e-55	0.78	5	F:transcription factor activity; F:transcription regulator activity; F:sequence-specific DNA binding; C:nucleus; P:regulation of transcription, DNA-dependent	-
NAU845-155	homeobox-leucine zipper protein hat5-like	2.27691e-27	0.62	7	P:regulation of transcription, DNA-dependent; P:transcription, DNA-dependent; F:sequence-specific DNA binding; F:transcription regulator activity; C:nucleus; F:transcription factor activity; F:DNA binding
NAU845-200	homeobox-leucine zipper protein hat5-like	2.27691e-27	0.62	7	P:regulation of transcription, DNA-dependent; P:transcription, DNA-dependent; F:sequence-specific DNA binding; F:transcription regulator activity; C:nucleus; F:transcription factor activity; F:DNA binding
HAU0625-200	homeobox-leucine zipper protein hat5-like	7.5618e-39	0.536	7	P:regulation of transcription, DNA-dependent; P:transcription, DNA-dependent; F:sequence-specific DNA binding; F:transcription regulator activity; C:nucleus; F:transcription factor activity; F:DNA binding
Y059	homeobox-leucine zipper protein hat4-like	6.46183e-98	0.82	5	F:transcription factor activity; F:sequence-specific DNA binding; F:transcription activator activity; C:nucleus; P:regulation of transcription, DNA-dependent	-
NAU1148-265	homeobox-leucine zipper protein hat22-like	3.54038e-26	0.794	6	F:transcription factor activity; F:transcription regulator activity; F:sequence-specific DNA binding; P:response to cytokinin stimulus; C:nucleus; P:regulation of transcription, DNA-dependent	-
GhHOX1A-355	homeobox-leucine zipper protein glabra 2-like	3.65744e-73	0.902	5	F:transcription factor activity; F:transcription regulator activity; F:sequence-specific DNA binding; C:nucleus; P:regulation of transcription, DNA-dependent	-
NAU3812-270	homeobox-leucine zipper protein athb-6-like	3.2638e-62	0.61	6	P:negative regulation of abscisic acid mediated signaling pathway; P:response to water deprivation; F:sequence-specific DNA binding; F:transcription activator activity; F:protein binding; P:positive regulation of transcription, DNA-dependent	-
NAU3531-410	homeobox-leucine zipper protein athb-6-like	6.46588e-21	0.4725	7	P:regulation of transcription, DNA-dependent; P:transcription, DNA-dependent; F:sequence-specific DNA binding; F:transcription regulator activity; C:nucleus; F:transcription factor activity; F:DNA binding
HAU2200-230	homeobox-leucine zipper protein athb-6-like	6.46588e-21	0.4725	7	P:regulation of transcription, DNA-dependent; P:transcription, DNA-dependent; F:sequence-specific DNA binding; F:transcription regulator activity; C:nucleus; F:transcription factor activity; F:DNA binding
NAU6997-250	homeobox-leucine zipper protein athb-6-like	6.46588e-21	0.4725	7	P:regulation of transcription, DNA-dependent; P:transcription, DNA-dependent; F:sequence-specific DNA binding; F:transcription regulator activity; C:nucleus; F:transcription factor activity; F:DNA binding
NAU3021-180	homeobox-leucine zipper protein athb-13-like	1.86291e-17	0.806	5	F:transcription factor activity; F:transcription regulator activity; F:sequence-specific DNA binding; C:nucleus; P:regulation of transcription, DNA-dependent	-
NAU2639-460	homeobox-leucine zipper protein athb-13-like	1.86291e-17	0.806	5	F:transcription factor activity; F:transcription regulator activity; F:sequence-specific DNA binding; C:nucleus; P:regulation of transcription, DNA-dependent	-
NAU2031-210	homeobox protein knotted-1-like 7-like	1.5809e-37	0.91	4	F:transcription factor activity; F:sequence-specific DNA binding; C:nucleus; P:regulation of transcription, DNA-dependent	-
nnbac_06	homeobox protein knotted-1-like 6-like	3.64676e-39	0.64	7	P:regulation of transcription, DNA-dependent; P:transcription, DNA-dependent; F:sequence-specific DNA binding; F:transcription regulator activity; C:nucleus; F:transcription factor activity; F:DNA binding
nnbaa_5	homeobox protein knotted-1-like 6	2.06478e-21	0.605	1	F:protein binding	-
nnbab_02	homeobox protein knotted-1-like 6	2.06478e-21	0.605	1	F:protein binding	-
nnbad_03	homeobox protein knotted-1-like 2-like isoform 1	1.91754e-157	0.767	6	F:transcription regulator activity; F:transcription factor activity; F:sequence-specific DNA binding; F:branched-chain-amino-acid transaminase activity; C:nucleus; P:regulation of transcription, DNA-dependent	EC:2.6.1.42
nnbac_07	homeobox protein knotted-	3.13731e-42	0.773	5	F:transcription factor activity; F:transcription regulator activity; F:sequence-specific DNA binding; C:nucleus; P:regulation of transcription, DNA-dependent	-
NAU2672-230	homeobox protein bel1 homolog	9.61124e-110	0.769	7	C:cytosol; P:regulation of transcription, DNA-dependent; F:sequence-specific DNA binding; P:ovule development; F:protein binding; F:transcription factor activity; C:nucleus	-
NAU2671-300	homeobox protein bel1 homolog	6.91832e-45	0.632222	3	F:DNA binding; P:transcription, DNA-dependent; C:intracellular part	-
NAU5099-210	histone-lysine n- h3 lysine-9 specific suvh4-like	1.43105e-40	0.542	8	F:methyltransferase activity; F:transferase activity; F:histone-lysine N-methyltransferase activity; F:zinc ion binding; P:methylation; P:chromatin modification; P:histone lysine methylation; C:nucleus
NAU2348-400	histone partial	4.23538e-44	1	4	C:nucleosome; F:DNA binding; P:nucleosome assembly; C:nucleus	-
NAU3254-1600	histone deacetylase	3.71399e-47	0.474	3	F:zinc ion binding; C:intracellular; F:nucleic acid binding
AC197182.1_07	histone deacetylase	8.61044e-37	0.48	3	F:nucleic acid binding; P:DNA integration; F:DNA binding
CIR280-270	histone acetyltransferase	1.95886e-148	0.83	7	C:chromatin; P:chromatin assembly or disassembly; F:chromatin binding; F:histone acetyltransferase activity; C:nucleus; F:zinc ion binding; C:mitochondrion	EC:2.3.1.48
HAU1997-420	histidine-containing phosphotransfer	1.26394e-62	0.869	4	F:signal transducer activity; P:oxidation reduction; F:2-alkenal reductase activity; P:two-component signal transduction system (phosphorelay)	EC:1.3.1.74
AC189748.2_07	hipl1 protein	0	0.686	1	F:catalytic activity	-
NAU5192-210	high mobility group family	1.12427e-56	0.609	3	F:transcription factor activity; C:nucleus; C:chloroplast	-
NAU5302-700	heterogeneous nuclear ribonucleoprotein q-like	1.27797e-62	0.845	2	F:nucleic acid binding; F:nucleotide binding	-
AC202822.1_13	heparanase-like protein 2-like	4.5053e-67	0.494	1	F:catalytic activity	-
NAU3194-180	heavy-metal-associated domain-containing protein	1.98003e-18	0.821	3	P:metal ion transport; F:metal ion binding; C:cell wall	-
NAU2739-260	heavy-metal-associated domain-containing protein	1.98003e-18	0.821	3	P:metal ion transport; F:metal ion binding; C:cell wall	-
NAU3194-175	heavy-metal-associated domain-containing protein	1.98003e-18	0.821	3	P:metal ion transport; F:metal ion binding; C:cell wall	-
HAU2067-280	heavy metal transport detoxification domain-containing protein	1.79068e-19	0.506	3	F:metal ion binding; P:metal ion transport; C:cellular_component
NAU4099-170	heat stress transcription factor b-2b	4.70723e-36	0.841	4	F:transcription factor activity; F:sequence-specific DNA binding; C:nucleus; P:regulation of transcription, DNA-dependent	-
NAU5392-440	heat shock protein 70 -interacting	3.06963e-19	0.65	2	F:binding; P:response to stress
NAU4973-400	heat shock factor protein hsf24-like	9.78095e-85	0.765	6	F:transcription factor activity; F:sequence-specific DNA binding; C:nucleus; P:response to heat; P:regulation of transcription, DNA-dependent; F:transcription repressor activity	-
NAU3434-145	heat shock factor protein hsf24-like	4.77221e-54	0.875	6	F:transcription factor activity; F:sequence-specific DNA binding; C:nucleus; P:response to heat; P:regulation of transcription, DNA-dependent; F:transcription repressor activity	-
HAU2825-390	heat shock factor protein hsf24-like	4.77221e-54	0.875	6	F:transcription factor activity; F:sequence-specific DNA binding; C:nucleus; P:response to heat; P:regulation of transcription, DNA-dependent; F:transcription repressor activity	-
Y049	heat shock cognate protein 80-like	8.89433e-122	0.983	16	C:cytosol; C:cell wall; P:response to water deprivation; C:mitochondrion; P:protein folding; P:response to salt stress; P:heat acclimation; P:ATP catabolic process; P:flower development; P:protein stabilization; F:ATP binding; F:ATPase activity; P:leaf development; F:unfolded protein binding; P:defense response to bacterium, incompatible interaction; C:nucleus	EC:3.6.1.3
STV016-245	heat shock cognate protein 80-like	7.04813e-126	0.986	5	P:protein folding; C:cytoplasm; F:unfolded protein binding; F:ATP binding; P:response to stress	-
NAU3800-160	heat shock	7.6274e-11	0.88	11	P:protein folding; P:response to bacterium; P:response to cadmium ion; C:plasma membrane; F:protein binding; C:cell wall; F:ATP binding; C:cytosol; P:response to heat; P:oxidation reduction; F:2-alkenal reductase activity	EC:1.3.1.74
CIR203-240	haloacid dehalogenase-like hydrolase domain-containing protein	8.80215e-107	0.825	2	P:metabolic process; F:hydrolase activity	-
AC187478.2_12	gtp-binding protein sar1a	1.81818e-85	0.827	5	F:GTP binding; C:Golgi apparatus; P:vesicle-mediated transport; P:intracellular protein transport; C:endoplasmic reticulum	-
NAU5163-200	gtp-binding protein erg-like	9.01053e-64	0.699	3	C:cytosol; F:RNA binding; F:GTP binding	-
NAU3072-2100	gtp-binding nuclear protein ran-3-like	1.41131e-106	0.932	6	P:protein import into nucleus; P:GTP catabolic process; F:protein binding; F:GTPase activity; P:signal transduction; F:GTP binding	-
NAU3072-180	gtp-binding nuclear protein ran-3-like	1.41131e-106	0.932	6	P:protein import into nucleus; P:GTP catabolic process; F:protein binding; F:GTPase activity; P:signal transduction; F:GTP binding	-
NAU5397-450	growth-regulating factor 8	4.20943e-20	0.629	2	C:chloroplast envelope; P:leaf development	-
HAU1423-350	gras family transcription factor	3.36357e-50	0.689	0	-
cgr5533-250	gras family transcription factor	4.09756e-15	0.79	0	-
NAU2887-450	glyoxylate reductase 1	2.13095e-74	0.894	9	P:response to oxidative stress; F:3-hydroxybutyrate dehydrogenase activity; F:3-hydroxyisobutyrate dehydrogenase activity; F:2-hydroxy-3-oxopropionate reductase activity; P:pentose-phosphate shunt; F:phosphogluconate dehydrogenase (decarboxylating) activity; F:coenzyme binding; P:valine metabolic process; C:cytosol	EC:1.1.1.30; EC:1.1.1.31; EC:1.1.1.60; EC:1.1.1.44
NAU2887-700	glyoxylate reductase 1	2.13095e-74	0.894	9	P:response to oxidative stress; F:3-hydroxybutyrate dehydrogenase activity; F:3-hydroxyisobutyrate dehydrogenase activity; F:2-hydroxy-3-oxopropionate reductase activity; P:pentose-phosphate shunt; F:phosphogluconate dehydrogenase (decarboxylating) activity; F:coenzyme binding; P:valine metabolic process; C:cytosol	EC:1.1.1.30; EC:1.1.1.31; EC:1.1.1.60; EC:1.1.1.44
NAU3482-225	glyoxal oxidase-related protein	8.48732e-58	0.646	5	P:oxidation reduction; F:galactose oxidase activity; F:oxidoreductase activity; F:molecular_function; P:biological_process
NAU4017-160	glycolipid transfer protein	1.5483e-21	0.625	4	C:cytoplasm; F:glycolipid transporter activity; F:glycolipid binding; P:glycolipid transport
InDel081-270	glycine-rich rna-binding protein 7	3.88361e-38	0.94	28	P:DNA duplex unwinding; P:carotenoid biosynthetic process; P:regulation of stomatal movement; P:etioplast organization; P:mRNA export from nucleus; P:response to salt stress; P:lignin biosynthetic process; C:chloroplast; F:single-stranded DNA binding; C:peroxisome; P:response to zinc ion; F:cinnamoyl-CoA reductase activity; P:protein amino acid phosphorylation; F:protein serine/threonine kinase a…	EC:1.2.1.44; EC:2.7.11.0
InDel067-350	glycine-rich rna-binding protein 7	3.88361e-38	0.94	28	P:DNA duplex unwinding; P:carotenoid biosynthetic process; P:regulation of stomatal movement; P:etioplast organization; P:mRNA export from nucleus; P:response to salt stress; P:lignin biosynthetic process; C:chloroplast; F:single-stranded DNA binding; C:peroxisome; P:response to zinc ion; F:cinnamoyl-CoA reductase activity; P:protein amino acid phosphorylation; F:protein serine/threonine kinase a…	EC:1.2.1.44; EC:2.7.11.0
NAU3257-250	glycine-rich protein 2b-like	6.34605e-22	0.523	7	P:cellular process; C:intracellular membrane-bounded organelle; F:transition metal ion binding; F:DNA binding; P:post-embryonic development; P:reproductive structure development; C:cytoplasm	-
AC193994.1_12	glycine-rich protein	0	0.694	1	C:vacuole	-
HAU0309-250	glyceraldehyde 3-phosphate dehydrogenase	6.21226e-72	0.939	12	F:glyceraldehyde-3-phosphate dehydrogenase (phosphorylating) activity; F:NAD or NADH binding; F:copper ion binding; P:oxidation reduction; P:primary root development; F:zinc ion binding; P:tapetal layer development; C:plastid; P:amino acid homeostasis; P:pollen development; P:glycolysis; C:membrane	EC:1.2.1.12
HAU0309-220	glyceraldehyde 3-phosphate dehydrogenase	6.21226e-72	0.939	12	F:glyceraldehyde-3-phosphate dehydrogenase (phosphorylating) activity; F:NAD or NADH binding; F:copper ion binding; P:oxidation reduction; P:primary root development; F:zinc ion binding; P:tapetal layer development; C:plastid; P:amino acid homeostasis; P:pollen development; P:glycolysis; C:membrane	EC:1.2.1.12
NAU3070-230	glutathione s-transferase zeta class-like isoform 2	1.75577e-88	0.825	5	C:cytoplasm; P:toxin catabolic process; F:maleylacetoacetate isomerase activity; F:glutathione transferase activity; P:aromatic amino acid family metabolic process	EC:5.2.1.2; EC:2.5.1.18
NAU2654-220	glutathione s-transferase u17	3.48898e-84	0.772	2	F:lactoylglutathione lyase activity; F:transferase activity	EC:4.4.1.5
AC187225.2_04	glutathione s-transferase f9	8.6719e-45	0.863	16	F:copper ion binding; C:cell wall; P:response to water deprivation; P:defense response to bacterium; F:glutathione peroxidase activity; F:glutathione transferase activity; C:thylakoid; F:protein binding; C:chloroplast stroma; F:glutathione binding; P:response to zinc ion; C:vacuole; P:response to cadmium ion; P:toxin catabolic process; C:plasma membrane; C:apoplast	EC:1.11.1.9; EC:2.5.1.18
NAU3160-300	glutathione peroxidase	6.79394e-79	0.907	3	F:glutathione peroxidase activity; P:response to oxidative stress; P:oxidation reduction	EC:1.11.1.9
NAU3740-155	glutaredoxin-like protein	2.91303e-40	0.476	3	P:cell redox homeostasis; F:electron carrier activity; F:protein disulfide oxidoreductase activity	-
NAU6109-285	glutaredoxin family protein	8.97139e-18	0.603	1	C:plasma membrane	-
AC202822.1_02	glutaredoxin family protein	3.32111e-130	0.672	1	C:plasma membrane	-
NAU6109-330	glutaredoxin family protein	8.97139e-18	0.603	1	C:plasma membrane	-
nnbac_10	glutaredoxin c1	5.8968e-41	0.806	4	P:cell redox homeostasis; F:electron carrier activity; F:protein disulfide oxidoreductase activity; F:arsenate reductase (glutaredoxin) activity	EC:1.20.4.1
NAU3207-275	glutamine-dependent nad(+)	2.1923e-100	0.917	4	F:hydrolase activity, acting on carbon-nitrogen (but not peptide) bonds; F:ATP binding; F:NAD+ synthase (glutamine-hydrolyzing) activity; P:NAD biosynthetic process	EC:6.3.5.1
NAU3207-195	glutamine-dependent nad(+)	2.1923e-100	0.917	4	F:hydrolase activity, acting on carbon-nitrogen (but not peptide) bonds; F:ATP binding; F:NAD+ synthase (glutamine-hydrolyzing) activity; P:NAD biosynthetic process	EC:6.3.5.1
NAU2363-170	glutamine synthetase cytosolic isozyme 2	5.34065e-99	0.828	5	C:cytoplasm; F:glutamate-ammonia ligase activity; P:nitrogen fixation; F:ATP binding; P:glutamine biosynthetic process	EC:6.3.1.2
NAU2363-200	glutamine synthetase cytosolic isozyme 2	5.34065e-99	0.828	5	C:cytoplasm; F:glutamate-ammonia ligase activity; P:nitrogen fixation; F:ATP binding; P:glutamine biosynthetic process	EC:6.3.1.2
NAU2363-175	glutamine synthetase cytosolic isozyme 2	5.34065e-99	0.828	5	C:cytoplasm; F:glutamate-ammonia ligase activity; P:nitrogen fixation; F:ATP binding; P:glutamine biosynthetic process	EC:6.3.1.2
Y089	glutamine synthetase	7.96244e-141	0.893	4	C:cytoplasm; F:glutamate-ammonia ligase activity; F:ATP binding; P:glutamine biosynthetic process	EC:6.3.1.2
NAU3884-245	glutamate dehydrogenase	2.69181e-92	0.88	12	F:glutamate dehydrogenase [NAD(P)+] activity; F:cobalt ion binding; F:copper ion binding; P:response to cadmium ion; C:vacuolar membrane; F:glutamate dehydrogenase activity; F:ATP binding; P:cellular amino acid metabolic process; F:zinc ion binding; P:response to salt stress; C:mitochondrion; P:oxidation reduction	EC:1.4.1.3; EC:1.4.1.2
Y043	glucan endo- -beta-glucosidase-like protein 3-like isoform 1	3.15138e-38	0.838	1	F:hydrolase activity	-
cgr6270-220	glucan endo- -beta-glucosidase 8	1.11583e-32	0.782	4	P:carbohydrate metabolic process; C:anchored to plasma membrane; F:glucan endo-1,3-beta-D-glucosidase activity; F:cation binding	EC:3.2.1.39
GhGLU	glucan endo- -beta-glucosidase 12-like	1.03165e-95	0.828	4	C:endomembrane system; P:carbohydrate metabolic process; F:glucan endo-1,3-beta-D-glucosidase activity; F:cation binding	EC:3.2.1.39
Y079	glucan endo- -beta- basic isoform-like	2.05764e-100	0.78	3	P:carbohydrate metabolic process; F:hydrolase activity, hydrolyzing O-glycosyl compounds; F:cation binding	EC:3.2.1.0
NAU5312-150	global transcription factor group	1.73656e-30	0.871	19	P:response to jasmonic acid stimulus; C:nucleosome; F:TATA-binding protein binding; P:oxidation reduction; P:response to gibberellin stimulus; P:transcription initiation from RNA polymerase II promoter; P:response to salt stress; P:regulation of transcription, DNA-dependent; F:double-stranded telomeric DNA binding; P:response to salicylic acid stimulus; F:2-alkenal reductase activity; F:single-st…	EC:1.3.1.74
NAU2306-380	gibberellin receptor gid1c-like	3.8906e-38	0.914	9	P:positive regulation of gibberellic acid mediated signaling pathway; P:floral organ morphogenesis; F:receptor activity; F:gibberellin binding; F:protein binding; C:cytoplasm; F:hydrolase activity; C:nucleus; P:raffinose family oligosaccharide biosynthetic process	-
NAU2950-170	geranylgeranyl pyrophosphate synthase	6.41822e-44	0.718	5	F:oxidoreductase activity; C:etioplast; P:isoprenoid biosynthetic process; F:farnesyltranstransferase activity; C:chloroplast	EC:2.5.1.29
NAU3723-1350	gdsl esterase lipase cprd49	3.04136e-116	0.863	2	P:lipid metabolic process; F:carboxylesterase activity	EC:3.1.1.1
nnbac_20	gdsl esterase lipase at5g62930-like	1.19153e-104	0.704	1	F:carboxylesterase activity	EC:3.1.1.1
dPL0384-220	gdsl esterase lipase at5g14450-like	5.86181e-94	0.711	1	F:carboxylesterase activity	EC:3.1.1.1
GW37-390	gdsl esterase lipase apg	1.57385e-97	0.692	3	F:protein binding; C:apoplast; F:hydrolase activity, acting on ester bonds	-
HAU2313-130	gdsl esterase lipase	9.97155e-102	0.88	4	C:endomembrane system; C:cytoplasmic membrane-bounded vesicle; F:carboxylesterase activity; P:lipid metabolic process	EC:3.1.1.1
NAU3284-175	gdsl esterase lipase	1.72666e-106	0.83	3	C:endomembrane system; P:lipid metabolic process; F:carboxylesterase activity	EC:3.1.1.1
Y072	gdsl esterase lipase	6.95771e-120	0.755	4	C:apoplast; C:nucleus; F:carboxylesterase activity; P:lipid metabolic process	EC:3.1.1.1
NAU2783-200	gdp-mannose-dependent alpha-mannosyltransferase-like	7.65601e-66	0.879	2	P:biosynthetic process; F:transferase activity	-
Gh330-105	gdp-mannose-dependent alpha-mannosyltransferase-like	7.65601e-66	0.879	2	P:biosynthetic process; F:transferase activity	-
EF457753.1_14	gdp-mannose transporter gonst3-like	6.94987e-149	0.797	2	P:nucleotide-sugar transport; C:integral to membrane	-
EF457754.1_15	gdp-mannose transporter gonst3-like	7.08104e-137	0.747	1	C:membrane	-
NAU3135-210	gdp-l-galactose phosphorylase 1-like	1.41597e-39	0.827	0	-
NAU1483-350	gdp-l-galactose phosphorylase 1-like	5.06383e-38	0.825	0	-
NAU3135-280	gdp-l-galactose phosphorylase 1-like	1.41597e-39	0.827	0	-
AC197182.1_09	g-box binding factor bzip transcription factor	1.16426e-12	0.482	2	F:nucleic acid binding; F:ribonuclease H activity
NAU3115-260	gata transcription factor 9-like	5.59153e-52	0.638	5	P:regulation of transcription, DNA-dependent; P:transcription, DNA-dependent; F:sequence-specific DNA binding; F:zinc ion binding; F:transcription factor activity
NAU4086-245	gata transcription factor 9-like	6.21982e-40	0.558	5	P:regulation of transcription, DNA-dependent; P:transcription, DNA-dependent; F:sequence-specific DNA binding; F:zinc ion binding; F:transcription factor activity
NAU3117-265	gata transcription factor 9-like	5.59153e-52	0.638	5	P:regulation of transcription, DNA-dependent; P:transcription, DNA-dependent; F:sequence-specific DNA binding; F:zinc ion binding; F:transcription factor activity
HAU0685-110	gata transcription factor 9-like	2.41244e-66	0.575	7	P:regulation of transcription, DNA-dependent; P:transcription, DNA-dependent; F:sequence-specific DNA binding; F:zinc ion binding; C:nucleus; F:transcription factor activity; F:DNA binding
NAU3240-390	gata transcription factor 5	7.88654e-45	0.461	7	P:regulation of transcription, DNA-dependent; P:transcription, DNA-dependent; F:sequence-specific DNA binding; F:zinc ion binding; C:nucleus; F:transcription factor activity; F:DNA binding
NAU2865-710	gata transcription factor 22-like	1.05097e-31	0.484	5	P:regulation of transcription, DNA-dependent; P:transcription, DNA-dependent; F:sequence-specific DNA binding; F:zinc ion binding; F:transcription factor activity
cgr6776-150	gata transcription factor 12-like	7.31269e-47	0.803	7	P:circadian rhythm; F:transcription factor activity; F:sequence-specific DNA binding; C:nucleus; F:zinc ion binding; P:response to light stimulus; P:regulation of transcription, DNA-dependent	-
cgr5521-200	gata transcription factor 12-like	7.31269e-47	0.803	7	P:circadian rhythm; F:transcription factor activity; F:sequence-specific DNA binding; C:nucleus; F:zinc ion binding; P:response to light stimulus; P:regulation of transcription, DNA-dependent	-
NAU3464-330	gata transcription	4.53221e-16	0.388	7	P:regulation of transcription, DNA-dependent; P:transcription, DNA-dependent; F:sequence-specific DNA binding; F:zinc ion binding; C:nucleus; F:transcription factor activity; F:DNA binding
NAU3011-330	gata transcription	1.02849e-15	0.61	1	F:binding	-
NAU2477-200	gast1 protein	2.2138e-21	0.807	0	-
NAU2162-215	gast1 protein	2.2138e-21	0.807	0	-
NAU2477-205	gast1 protein	2.2138e-21	0.807	0	-
Y157	gamma-tocopherol methyltransferase	4.48857e-98	0.845	3	P:methylation; C:plastid; F:methyltransferase activity	EC:2.1.1.0
CIR302-300	gamma-secretase subunit aph1-like	1.37233e-47	0.889	3	P:positive regulation of catalytic activity; C:integral to membrane; P:protein processing	-
HAU1754-400	galacturonosyltransferase-like 6	1.08087e-28	0.887	3	C:endomembrane system; P:carbohydrate biosynthetic process; F:polygalacturonate 4-alpha-galacturonosyltransferase activity	EC:2.4.1.43
NAU3592-190	galactosyltransferase family protein	8.98812e-62	0.929	6	C:endomembrane system; F:galactosylxylosylprotein 3-beta-galactosyltransferase activity; C:Golgi apparatus; F:protein binding; P:protein amino acid glycosylation; C:integral to membrane	EC:2.4.1.134
NAU3986-150	galactolipase phospholipase	1.7294e-24	0.754	1	P:metabolic process	-
HAU1782-130	galactinol--sucrose galactosyltransferase 6	1.59989e-46	0.591	4	; F:catalytic activity; C:chloroplast; P:response to cold	-
NAU3664-225	gaba receptor-associated	1.06361e-50	0.951	1	F:receptor activity	-
NAU3377-175	g1 to s phase transition protein	1.56487e-57	0.937	7	F:translation release factor activity; F:sulfate adenylyltransferase (ATP) activity; P:GTP catabolic process; F:GTPase activity; P:translational termination; C:vacuole; F:GTP binding	EC:2.7.7.4
NAU3377-120	g1 to s phase transition protein	1.56487e-57	0.937	7	F:translation release factor activity; F:sulfate adenylyltransferase (ATP) activity; P:GTP catabolic process; F:GTPase activity; P:translational termination; C:vacuole; F:GTP binding	EC:2.7.7.4
NAU1237-255	g protein-coupled receptor-like protein	5.88487e-102	0.749	2	C:extrinsic to membrane; F:catalytic activity	-
nnbat_Scaffold000001_16	g protein-coupled receptor-like protein	7.44106e-177	0.797	3	P:metabolic process; C:extrinsic to membrane; F:catalytic activity	-
nnbav_15	g protein-coupled receptor-like protein	7.44106e-177	0.797	3	P:metabolic process; C:extrinsic to membrane; F:catalytic activity	-
NAU6724-390	g patch domain-containing protein 8-like	6.97743e-85	0.955	3	F:zinc ion binding; F:nucleic acid binding; C:intracellular	-
NAU6738-380	g patch domain-containing protein 8-like	6.97743e-85	0.955	3	F:zinc ion binding; F:nucleic acid binding; C:intracellular	-
MUCS271-900	fructose-bisphosphate cytoplasmic isozyme	3.71703e-115	0.794	16	C:cytosol; F:copper ion binding; C:cell wall; C:nucleolus; P:pentose-phosphate shunt; P:response to salt stress; C:vacuolar membrane; F:protein binding; P:glycolysis; C:mitochondrial envelope; F:fructose-bisphosphate aldolase activity; C:chloroplast; P:response to cadmium ion; ; C:plasma membrane; C:apoplast	EC:4.1.2.13
NAU2907-470	fructose- - cytosolic	3.38521e-143	0.944	5	P:carbohydrate biosynthetic process; C:cytoplasm; F:fructose 1,6-bisphosphate 1-phosphatase activity; P:oxidation reduction; F:2-alkenal reductase activity	EC:3.1.3.11; EC:1.3.1.74
NAU2909-175	fructose- - cytosolic	3.38521e-143	0.944	5	P:carbohydrate biosynthetic process; C:cytoplasm; F:fructose 1,6-bisphosphate 1-phosphatase activity; P:oxidation reduction; F:2-alkenal reductase activity	EC:3.1.3.11; EC:1.3.1.74
NAU3561-370	fructose- - chloroplastic-like	1.39812e-44	0.699	3	P:carbohydrate biosynthetic process; F:fructose 1,6-bisphosphate 1-phosphatase activity; C:chloroplast	EC:3.1.3.11
BNL1878-180	floral homeotic protein deficiens	1.51807e-92	0.807	4	F:transcription factor activity; F:sequence-specific DNA binding; C:nucleus; P:regulation of transcription, DNA-dependent	-
NAU3585-180	flavonoid 3 -monooxygenase-like	7.47649e-13	0.584	2	F:metal ion binding; F:oxidoreductase activity	-
NAU3585-450	flavonoid 3 -monooxygenase-like	7.47649e-13	0.584	2	F:metal ion binding; F:oxidoreductase activity	-
NAU3032-340	flavonoid 3 -monooxygenase-like	2.93267e-51	0.703	2	F:oxidoreductase activity; F:iron ion binding	-
NAU5469-310	fiber protein fb34 precursor	2.8346e-51	0.838	2	F:protein binding; C:plasma membrane	-
HAU0261-220	ferritin- chloroplastic	2.1784e-41	0.934	5	P:cellular iron ion homeostasis; F:oxidoreductase activity; F:ferric iron binding; P:iron ion transport; P:oxidation reduction	-
cgr5056-110	ferredoxin-dependent glutamate synthase 1	2.78731e-111	0.854	12	P:oxidation reduction; C:mitochondrion; F:glutamate synthase (ferredoxin) activity; P:response to light stimulus; C:chloroplast envelope; P:glutamate biosynthetic process; F:protein binding; C:chloroplast stroma; P:photorespiration; P:positive regulation of glycine hydroxymethyltransferase activity; C:membrane; C:apoplast	EC:1.4.7.1
NAU5333-660	f-box wd repeat-containing protein	1.39514e-58	0.727	0	-
HAU1172-205	f-box protein sne	7.03355e-43	0.594	4	P:regulation of gibberellic acid mediated signaling pathway; F:protein binding; C:SCF ubiquitin ligase complex; P:regulation of shoot development	-
HAU1172-200	f-box protein sne	7.03355e-43	0.594	4	P:regulation of gibberellic acid mediated signaling pathway; F:protein binding; C:SCF ubiquitin ligase complex; P:regulation of shoot development	-
HAU2517-240	f-box protein pp2-b12-like	3.82899e-18	0.704	1	F:carbohydrate binding	-
cgr5938-230	f-box protein fbw2	2.59692e-58	0.657	4	P:posttranscriptional regulation of gene expression; F:protein binding; P:negative regulation of gene expression; P:response to abscisic acid stimulus	-
AC188017.1_03	f-box protein at3g23950	1.27969e-88	0.56	0	-
NAU3480-180	f-box protein at2g32560-like	3.59635e-69	0.812	0	-
NAU2942-250	f-box protein afr	8.84878e-37	0.658	2	F:protein binding; P:red, far-red light phototransduction	-
[truncated: 751 more rows]
