# Supplementary material for: Toward allotetraploid cotton genome assembly: integration of a high-density molecular genetic linkage map with DNA sequence information
Source: BMC Genomics. 2012 Oct 9;13:539. doi: 10.1186/1471-2164-13-539 (PMC3557173; doi:10.1186/1471-2164-13-539)
Supplement: Additional file 10 — Table S6. Functional classification of 2,748 unigenes based on KEGG. [file 1471-2164-13-539-S10.xls]

## Sheet: Sheet1
Table S6 : Functional classification for 2748 unigenes based on KEGG
		Total	A1	A2	A3	A4	A5	A6	A7	A8	A9	A10	A11	A12	A13	D1	D2	D3	D4	D5	D6	D7	D8	D9	D10	D11	D12	D13
A	Metabolism	552	16	22	6	16	29	22	28	33	8	6	19	40	17	24	28	18	38	39	8	15	5	6	36	22	39	12
B	Carbohydrate Metabolism	146	3	1	4	4	6	3	13	5	5	4	2	11	7	8	10	7	12	3	3	7	3	6	6	4	8	1
B	Energy Metabolism	66	1	0	0	2	1	1	2	2	1	0	5	9	1	2	2	5	6	5	0	0	1	0	6	2	11	1
B	Lipid Metabolism	53	1	10	0	0	9	4	3	4	1	0	0	1	1	1	2	0	1	9	0	2	0	0	1	1	0	2
B	Nucleotide Metabolism	29	0	2	0	4	0	0	0	1	0	0	5	2	0	1	0	0	3	2	2	0	0	0	5	1	1	0
B	Amino Acid Metabolism	82	2	1	0	4	2	5	3	8	1	0	3	8	3	2	4	2	6	5	0	2	0	0	5	6	10	0
B	Metabolism of Other Amino Acids	28	0	1	0	0	0	0	3	3	0	0	1	4	1	0	1	2	2	1	0	3	0	0	1	1	3	1
B	Glycan Biosynthesis and Metabolism	23	2	3	2	2	3	0	0	0	0	2	0	0	0	2	0	2	0	1	0	0	0	0	3	0	1	0
B	Metabolism of Cofactors and Vitamins	21	1	0	0	0	0	2	1	2	0	0	1	1	0	1	1	0	3	2	0	0	1	0	0	3	1	1
B	Metabolism of Terpenoids and Polyketides	11	1	0	0	0	0	0	1	2	0	0	0	0	0	1	2	0	0	2	0	1	0	0	0	1	0	0
B	Biosynthesis of Other Secondary Metabolites	49	1	2	0	0	5	2	1	3	0	0	1	4	3	2	2	0	1	3	2	0	0	0	6	3	3	5
B	Xenobiotics Biodegradation and Metabolism	44	4	2	0	0	3	5	1	3	0	0	1	0	1	4	4	0	4	6	1	0	0	0	3	0	1	1
B	Enzyme Families	0	0	0	0	0	0	0	0	0	0	0	0	0	0	0	0	0	0	0	0	0	0	0	0	0	0	0
A	Genetic Information Processing	3	0	0	0	0	0	0	1	0	0	0	0	0	0	0	0	0	0	0	0	2	0	0	0	0	0	0
B	Transcription	0	0	0	0	0	0	0	0	0	0	0	0	0	0	0	0	0	0	0	0	0	0	0	0	0	0	0
B	Translation	3	0	0	0	0	0	0	1	0	0	0	0	0	0	0	0	0	0	0	0	2	0	0	0	0	0	0
B	Folding, Sorting and Degradation	0	0	0	0	0	0	0	0	0	0	0	0	0	0	0	0	0	0	0	0	0	0	0	0	0	0	0
B	Replication and Repair	0	0	0	0	0	0	0	0	0	0	0	0	0	0	0	0	0	0	0	0	0	0	0	0	0	0	0
B	RNA family	0	0	0	0	0	0	0	0	0	0	0	0	0	0	0	0	0	0	0	0	0	0	0	0	0	0	0
A	Environmental Information Processing	8	1	0	1	0	0	0	0	0	0	1	0	1	0	0	1	0	0	1	0	0	0	0	0	0	2	0
B	Membrane Transport	0	0	0	0	0	0	0	0	0	0	0	0	0	0	0	0	0	0	0	0	0	0	0	0	0	0	0
B	Signal Transduction	8	1	0	1	0	0	0	0	0	0	1	0	1	0	0	1	0	0	1	0	0	0	0	0	0	2	0
B	Signaling Molecules and Interaction	0	0	0	0	0	0	0	0	0	0	0	0	0	0	0	0	0	0	0	0	0	0	0	0	0	0	0
A	Cellular Processes	0	0	0	0	0	0	0	0	0	0	0	0	0	0	0	0	0	0	0	0	0	0	0	0	0	0	0
B	Transport and Catabolism	0	0	0	0	0	0	0	0	0	0	0	0	0	0	0	0	0	0	0	0	0	0	0	0	0	0	0
B	Cell Motility	0	0	0	0	0	0	0	0	0	0	0	0	0	0	0	0	0	0	0	0	0	0	0	0	0	0	0
B	Cell Growth and Death	0	0	0	0	0	0	0	0	0	0	0	0	0	0	0	0	0	0	0	0	0	0	0	0	0	0	0
B	Cell Communication	0	0	0	0	0	0	0	0	0	0	0	0	0	0	0	0	0	0	0	0	0	0	0	0	0	0	0
A	Organismal Systems	19	1	0	0	0	0	0	1	0	1	0	1	1	0	1	1	1	0	2	0	3	0	1	1	0	3	1
B	Immune System	19	1	0	0	0	0	0	1	0	1	0	1	1	0	1	1	1	0	2	0	3	0	1	1	0	3	1
B	Endocrine System	0	0	0	0	0	0	0	0	0	0	0	0	0	0	0	0	0	0	0	0	0	0	0	0	0	0	0
B	Circulatory System	0	0	0	0	0	0	0	0	0	0	0	0	0	0	0	0	0	0	0	0	0	0	0	0	0	0	0
B	Digestive System	0	0	0	0	0	0	0	0	0	0	0	0	0	0	0	0	0	0	0	0	0	0	0	0	0	0	0
B	Excretory System	0	0	0	0	0	0	0	0	0	0	0	0	0	0	0	0	0	0	0	0	0	0	0	0	0	0	0
B	Nervous System	0	0	0	0	0	0	0	0	0	0	0	0	0	0	0	0	0	0	0	0	0	0	0	0	0	0	0
B	Sensory System	0	0	0	0	0	0	0	0	0	0	0	0	0	0	0	0	0	0	0	0	0	0	0	0	0	0	0
B	Development	0	0	0	0	0	0	0	0	0	0	0	0	0	0	0	0	0	0	0	0	0	0	0	0	0	0	0
B	Environmental Adaptation	0	0	0	0	0	0	0	0	0	0	0	0	0	0	0	0	0	0	0	0	0	0	0	0	0	0	0
A	Human Diseases
B	Cancers	0	0	0	0	0	0	0	0	0	0	0	0	0	0	0	0	0	0	0	0	0	0	0	0	0	0	0
B	Immune Diseases	0	0	0	0	0	0	0	0	0	0	0	0	0	0	0	0	0	0	0	0	0	0	0	0	0	0	0
B	Neurodegenerative Diseases	0	0	0	0	0	0	0	0	0	0	0	0	0	0	0	0	0	0	0	0	0	0	0	0	0	0	0
B	Substance Dependence	0	0	0	0	0	0	0	0	0	0	0	0	0	0	0	0	0	0	0	0	0	0	0	0	0	0	0
B	Cardiovascular Diseases	0	0	0	0	0	0	0	0	0	0	0	0	0	0	0	0	0	0	0	0	0	0	0	0	0	0	0
B	Endocrine and Metabolic Diseases	0	0	0	0	0	0	0	0	0	0	0	0	0	0	0	0	0	0	0	0	0	0	0	0	0	0	0
B	Infectious Diseases	0	0	0	0	0	0	0	0	0	0	0	0	0	0	0	0	0	0	0	0	0	0	0	0	0	0	0
