# Supplementary material for: Toward allotetraploid cotton genome assembly: integration of a high-density molecular genetic linkage map with DNA sequence information
Source: BMC Genomics. 2012 Oct 9;13:539. doi: 10.1186/1471-2164-13-539 (PMC3557173; doi:10.1186/1471-2164-13-539)
Supplement: Additional file 12 — Table S7. Information on ESTs/genes integrated on fiber-related QTLs clustered within a 40-cM interval on the D8 chromosome. [file 1471-2164-13-539-S12.xls]

## Sheet: Sheet1
Additional file 12 Table S7 Information on ESTs/genes integrated on fiber-related QTLs clustered within a 40-cM interval on the D8 chromosome
Chromosome	Loci	Position(cM)	Marker Types	Primer(F:5'-3')	Primer(R:5'-3')	Function anotation
D8(Chr.24)	NAU3455-390	55.571	eSSR	CATCATCACTACCCACCTGA	TTTGTTGAAGGGTTTGGAAT	ccch-type zinc finger protein c3h69
D8(Chr.24)	Y209	57.684	SNP	TTCACTGAATTAATTTTATGAAATTAATCTTCAACg	AAAGCAGCTCTTCTGGGAGTTCACCAA	allene oxide cyclase chloroplast
D8(Chr.24)	HAU2583-310	58.643	eSSR	ACCAAGACTGGGGTTGGGGT	TGGATGCCTTGCCTCCCTCT	pre-mrna-splicing factor 38b
D8(Chr.24)	NAU1350-305	59.972	eSSR	GGGAAAGTCTCCTTCCTTTC	GAAGTTATGCCGGTGAAGTT	vesicle-associated membrane
D8(Chr.24)	NAU3771-250	63.742	eSSR	TCAACTCAAATCGAAAAGCA	TCTCTTTCCAGAAAATTCACG	unknown [Glycine max]
D8(Chr.24)	NAU3910-135	64.184	eSSR	GGATCTTTGTAGCGCTGTTT	AATTTGATCTTCCGCTTTTG	p68 rna helicase
D8(Chr.24)	NAU2230-300	64.895	eSSR	CCTAATGATGTCGTGGTCAA	ATGCAGGGAAGAAGTGAGAG	legumin a
D8(Chr.24)	Y071	66.129	RT	ACCCCCCTCCCTCACTCTA	GAAATCCGCCATGCCTGTC	---NA---
D8(Chr.24)	NAU3667-250	66.582	eSSR	CTGCTCATCCAACACAACAT	AAAGTGGACCAATAGCTTGC	---NA---
D8(Chr.24)	GhCelA3D-116	69.692	SNP	ATTGATATTTGGACGACCTGTT	GCAAACCGGAGACAACTATG	cellulose synthase catalytic subunit
D8(Chr.24)	HAU0722-120	70.23	eSSR	TGAATCGTTGCTCATTTGAT	AATTACCGACATTAACAGGA	myb transcription factor myb92
D8(Chr.24)	HAU2086-320	70.45	eSSR	TTTGACCCAGAGTCACGCGG	GCCCTCCTGCTCCTCTGTCT	predicted protein [Populus trichocarpa]
D8(Chr.24)	NAU6737-400	70.929	eSSR	TGGGGTTTAAGAAGCATAGC	AATTGAAACACTGGAGTGGAG	---NA---
D8(Chr.24)	NAU1088-5000	71.453	eSSR	GACTCACAAGCGAAAGCTC	TTGGCCATGATGATTTGTAG	predicted protein [Populus trichocarpa]
D8(Chr.24)	NAU5379-180	71.93	eSSR	TACTTTACCCATTCCCCATC	CAAAGGAAGGAAAAGCAGAG	ribosomal protein l35
D8(Chr.24)	GW17-350	72.927	RT	GGATTCTTTTTGCGTGTTTG	CCGTAATATGCTTCGGTTTTT	---NA---
D8(Chr.24)	NAU5335-180	73.087	eSSR	TTGCAACCACAACTATGACTG	ACAGGCTATTTCAGCACTCC	at4g25670 l73g19_50
D8(Chr.24)	NAU2829-260	74.206	eSSR	CGATTTTCCAATAACCCAAA	ATAAATCCCAGGAGCTCACA	beta-gal alpha peptide
D8(Chr.24)	NAU3769-250	74.307	eSSR	TCAGGGAGCTCTGATTTCAT	GAGAGGGTGGTCAACATAGG	---NA---
D8(Chr.24)	GW34-305	75.295	RT	TCAAGCCTCCACATCTTTACG	CCCAATCTCGGGTCAGTC	conserved hypothetical protein [Ricinus communis]
D8(Chr.24)	NAU2926-200	75.361	eSSR	CAATTCTGAGGATCTTCTCCA	ATTTTGATGGCGACAAGTTT	protein binding
D8(Chr.24)	NAU6741-160	75.668	eSSR	ATTCATGATGTGGCACAAAG	GGGGTGTTATTCCCTCTTCT	at1g74680 f1m20_36
D8(Chr.24)	Y006	76.083	RT	CATCCAACCGACGAAGAGC	CTGGAAATGGGCAGGAAAC	nac domain ipr003441
D8(Chr.24)	NAU3207-195	76.345	eSSR	TTTTGCCCTTGTTATGGAAT	GAACACCCACCTCGTATTTC	glutamine-dependent nad(+)
D8(Chr.24)	NAU3773-400	76.761	eSSR	AGTCTCGCACTTGGTCTCTC	CCAAAACAGAAGAGCCAGAT	homeobox protein, putative [Ricinus communis]
D8(Chr.24)	NAU2631-210	76.811	eSSR	CGATACACAAAAGCAGCAAC	ACAGGCTATTTCAGCACTCC	at4g25670 l73g19_50
D8(Chr.24)	NAU2619-200	77.043	eSSR	ACTCTTTTCTATGGATTGACCA	TCCACATTTCCAATTTTCCT	vacuolar h+-translocating inorganic pyrophosphatase
D8(Chr.24)	NAU3954-2200	77.194	eSSR	CTGGCTACACGCAAAATATG	TGAGCCAAATGTGGATAGTG	rna-binding region-containing
D8(Chr.24)	NAU1322-170	77.226	eSSR	CTCCAATCGAATGATTTTT	GGTAGGGTTTTGGAGGTTTT	septum site-determining protein
D8(Chr.24)	NAU3988-220	77.294	eSSR	ACATCAACCGCCAATAATTC	GGGTTGCCCAACAATATCTA	protein binding
D8(Chr.24)	NAU2731-180	77.314	eSSR	GTCCATGTCCAAGTCCAAGT	TTCTAGTGATGCCAATGCAC	s-acyltransferase tip1
D8(Chr.24)	NAU1262-430	77.904	eSSR	TTCCTCGTTCCTCATTCTTC	TAAACTCCGATGGTGAAGGT	---NA---
D8(Chr.24)	NAU2240-550	77.999	eSSR	GGAAGCCCCGTTTATTTTAT	GCCACGTCTCTGCTCTATTT	protein binding
D8(Chr.24)	NAU2914-225	78.632	eSSR	GAACACCATGATGAAGACCA	TCCTCTGTCTCATCCCTTTC	predicted protein [Populus trichocarpa]
D8(Chr.24)	NAU1531-240	78.696	eSSR	TTTATGAAGCCAGATCACCA	ATCCCTTTCTTCCTCTCCAC	predicted protein [Populus trichocarpa]
D8(Chr.24)	GhSusA1D-272	79.6	SNP	GTTTGACGTATGGCCTTTTC	CTGGAATACCCTGCAACTCT	sucrose synthase 1
D8(Chr.24)	NAU2292-440	80.321	eSSR	AGCTAAGCAAAATGGGTGAA	ATTGGTCATTGGAAGCAGAT	dna methyltransferase 1-associated
D8(Chr.24)	GW58-160	80.891	RT	ACCACTTCGGGGAACTCT	TAAATGAAATCGGCAACG	fasciclin-like arabinogalactan protein 1
D8(Chr.24)	Y198	81.363	SNP	ACCAAATCCAGACTACTACAGGTAATTGCTTTGTG	AGTGCTATTGTTGAGGTTGATCAAAAGTAGTGTGA	heparanase (GhHPSE)
D8(Chr.24)	NAU3071-230	83.888	eSSR	TACCACAAGCTGGAAAATCA	TCAGAAACGCCTTGTTGATA	predicted protein [Populus trichocarpa]
D8(Chr.24)	NAU3804-195	84.346	eSSR	TTGGATGCAACAACTGATTC	CCTGTTGTTGTCTTCAATGG	predicted protein [Populus trichocarpa]
D8(Chr.24)	NAU954-305	84.516	eSSR	TCCATTACTTGCTTCCTGCT	AGTGGGGGAAAGTGAAAACT	nucleotide binding
D8(Chr.24)	NAU2434-320	85.075	eSSR	TCATGTCAATCCAATTGCTC	TGCTTCCTGCTAAAACATTG	---NA---
D8(Chr.24)	NAU891-265	85.173	eSSR	AGTGGGGGAAAGTGAAAACT	TCCATTACTTGCTTCCTGCT	nucleotide binding
D8(Chr.24)	NAU7133-270	86.298	eSSR	ACTGATCCTTGTTCTTGAC	CCCTGAAATCTTGAACTC	unknown [Populus trichocarpa]
D8(Chr.24)	HAU1846-350	86.753	eSSR	CCGTACAATTTGTTCCTTCC	CTCCCATAACGCCATAAAAC	ring finger
D8(Chr.24)	NAU3708-225	87.1	eSSR	ACAATAGTGGGGGAAAGTGA	TTGGTTCTTTTGGTTCCATT	nucleotide binding
D8(Chr.24)	NAU1505-220	88.146	eSSR	TATTGCTACGCACAACCACT	GATACCGTCTGGCAGAACTT	serine threonine protein kinase ick
D8(Chr.24)	NAU2169-700	88.587	eSSR	AGCAAATCCAATCACTTGGT	AAAAGTAGCGGGATGAGATG	serine threonine protein kinase ick
D8(Chr.24)	NAU1197-250	89.069	eSSR	AGCAAATATCTCTCCCCACA	CATGTTCCACGTCATTTCAT	swib mdm2 domain-containing protein
D8(Chr.24)	NAU3499-240	89.157	eSSR	TTATTGCTACGCAAAACCAC	GATACCGTTTGGCAGAACTT	serine threonine protein kinase ick
D8(Chr.24)	NAU3562-270	89.378	eSSR	CAAAGGAATTGACCAATGCTA	CTTATCCTTGCAACCCAACT	pectin acetylesterase family protein
D8(Chr.24)	Y088	89.472	RT	GTTTGGCAACAATGACAGC	TGAATGATACTGCTGAACCCT	ras-related gtp-binding protein
D8(Chr.24)	NAU3721-200	89.784	eSSR	GCGTGATCCCTTTATATGCT	ATGGGTTATTGCTACCCAAA	serine threonine protein kinase ick
D8(Chr.24)	NAU3605-200	90.639	eSSR	ACGTGGTGAGCCCCCATAG	GCATCCCATTCAGGTAAAAC	---NA---
D8(Chr.24)	shin-0384-200	91.446	eSSR	AAGAGTCGCCACTCACCATT	TTCCTCACAGCAAGAGCAAG	predicted protein [Populus trichocarpa]
D8(Chr.24)	MUCS419-370	91.972	eSSR	CAGACCATAAGCCCACACG	CGCCTCTATCGCTAACTCG	conserved hypothetical protein [Ricinus communis]
D8(Chr.24)	NAU5399-290	92.775	eSSR	CCTTAAACCCAAAAGAACCA	AGGGTTTCAGAGGAGTTGTCT	protein abci7
D8(Chr.24)	NAU1302-200	94.059	eSSR	ACTCGGCGTATAATTTGGAA	GAGGGAAAACCAAACAGAAA	predicted protein [Populus trichocarpa]
D8(Chr.24)	NAU3201-220	94.331	eSSR	CGGGCCTAACTCCACTAATA	GATAGGCAAAAGGCAGTGTC	u4 tri-snrnp-associated
